# Supplementary material for: Multiomic prioritisation of risk genes for anorexia nervosa
Source: Psychol Med. 2023 Feb 20;53(14):6754–62. doi: 10.1017/S0033291723000235 (PMC10600818; doi:10.1017/S0033291723000235)
Supplement: Supplementary file 1 [file S0033291723000235sup001.xlsx]

## Sheet: Supplementary table Index
Description
Supplementary Table 1: Anorexia nervosa TWAS results for all tissues. ID (gene name), TWAS.Z (Z score), TWAS.P (P value for the Z score), FDR_Q (Benjamini-Hochberg Q statistic) and Bon_p (Bonferroni corrected pvalue) are indicated.
Supplementary Table 2: Anorexia nervosa PWAS results for all tissues. ID (gene name), TWAS.Z (Z score), TWAS.P (P value for the Z score), FDR_Q (Benjamini-Hochberg Q statistic) and Bon_p (Bonferroni corrected pvalue) are indicated.
Supplementary Table 3: Anorexia nervosa SpliceWAS results for all tissues. ID (gene name), TWAS.Z (Z score), TWAS.P (P value for the Z score), FDR_Q (Benjamini-Hochberg Q statistic) and Bon_p (Bonferroni corrected pvalue) are indicated.
Supplementary Table 4: Anorexia nervosa conditional analysis significant results for all tissues. ID (gene name), TWAS.Z (Z score), TWAS.P (P value for the Z score), FDR_Q (Benjamini-Hochberg Q statistic) and Bon_p (Bonferroni corrected pvalue) are indicated. Origin indicates if these genes were Bonferroni or Benjamini-Hockberg significant in their original TWAS/PWAS or SpliceWAS.
Supplementary Table 5: Anorexia nervosa finemap results indicating mol_name (gene name), pip (prosterior inclusion probability), input (tissue) and region (genomic region which the finemapping was performed over).
Supplementary Table 6: g:Profiler functional analysis results for genes which are conditionally independent.
Supplementary Table 7: g:Profiler functional analysis results for genes which have moderate (PIP >0.4) finemapping evidence of association.

## Sheet: Table 1- TWAS
PANEL	ID	CHR	P0	P1	HSQ	BEST.GWAS.ID	BEST.GWAS.Z	EQTL.ID	EQTL.R2	EQTL.Z	EQTL.GWAS.Z	NSNP	NWGT	MODEL	MODELCV.R2	MODELCV.PV	TWAS.Z	TWAS.P	FDR_Q	Bon_p
Brain_Amygdala	HFE	6	26087509	26098571	0.267	rs7748167	-3.59	rs9358913	0.03867	3.78	1.268	695	7	lasso	0.0935	0.00231	1.188	0.235	0.749858	1
Brain_Amygdala	ZNF391	6	27342394	27371683	0.278	rs7759001	3.46	rs3734574	0.25927	-4.99	2.856	396	28	enet	0.2002	8.29e-06	-3.134	0.00173	0.126609	1
Brain_Amygdala	PGBD1	6	28249314	28270326	0.194	rs13196606	-3.9	rs12663002	-0.00457	-3.59	-0.509	416	416	blup	0.0283	0.0648	1.706	0.088	0.582144	1
Brain_Amygdala	HCG4	6	29758816	29760213	0.617	rs2524005	-2.4	rs385492	0.04368	3.32	1.422	41	12	enet	0.2248	2.09e-06	1.69	0.091	0.586662	1
Brain_Amygdala	HLA-DQB1	6	32627244	32636160	0.632	rs3891175	-3.04	rs1063355	0.51757	6.71	0.14	221	4	lasso	0.4863	3.76e-14	0.087	0.931	0.987166	1
Brain_Amygdala	BTN3A2	6	26365387	26378546	0.669	rs7748167	-3.59	rs9366653	0.21975	-5.69	-2.224	556	25	lasso	0.3012	2.24e-08	2.08	0.0376	0.451639	1
Brain_Amygdala	ZKSCAN3	6	28317691	28336947	0.162	rs13196606	-3.9	rs1233708	0.06003	-3.63	-3.249	383	383	blup	0.093	0.00237	3.013	0.00258	0.154628	1
Brain_Amygdala	RP5-874C20.3	6	28234788	28245974	0.198	rs13196606	-3.9	rs13408	0.04395	-3.91	-2.901	423	28	enet	0.0978	0.00186	1.811	0.0701	0.547084	1
Brain_Amygdala	HLA-DRB5	6	32485120	32498064	0.566	rs1150752	-4.03	rs9271055	0.43837	6.21	-0.662	256	6	lasso	0.4247	4.91e-12	-0.675	0.5	0.877337	1
Brain_Amygdala	CYP21A1P	6	31973466	31976176	0.742	rs3131379	-4.34	rs1150755	0.13834	-4.79	-3.008	195	23	enet	0.2924	3.85e-08	3.053	0.00227	0.147695	1
Brain_Amygdala	BAG6	6	31606805	31620482	0.332	rs3130923	-4.37	rs707939	0.20678	4.34	1.995	242	11	enet	0.1512	0.000117	1.381	0.167	0.684398	1
Brain_Amygdala	MICA	6	31371356	31383092	0.645	rs3130923	-4.37	rs6919586	0.17724	-4.23	-0.127	240	11	lasso	0.1411	0.000199	0.336	0.737	0.945059	1
Brain_Amygdala	HLA-C	6	31236526	31239882	0.698	rs3130923	-4.37	rs3130695	0.0447	4.67	2.14	206	21	enet	0.4277	3.93e-12	-0.358	0.72	0.941915	1
Brain_Amygdala	POU5F1	6	31132119	31148508	0.323	rs3130923	-4.37	rs1042127	0.00467	-3.52	0.253	175	21	enet	0.0456	0.0264	0.119	0.905	0.982201	1
Brain_Amygdala	PSORS1C1	6	31082527	31107869	0.233	rs3130923	-4.37	rs2534674	-0.01171	3.22	1.399	175	175	blup	0.0534	0.0177	1.233	0.218	0.735255	1
Brain_Amygdala	HLA-J	6	29975174	29977733	0.298	rs2524005	-2.4	rs2523405	0.05381	3.88	-0.252	40	17	enet	0.1001	0.00165	0.528	0.598	0.912093	1
Brain_Amygdala	ZNRD1-AS1	6	29968788	30029030	0.589	rs2524005	-2.4	rs2523405	0.03533	3.26	-0.252	40	14	enet	0.2686	1.63e-07	1.234	0.217	0.734246	1
Brain_Amygdala	HLA-F-AS1	6	29702805	29716770	0.338	rs2524005	-2.4	rs9257940	0.18131	4.06	0.127	41	4	lasso	0.1739	3.48e-05	0.518	0.604	0.91403	1
Brain_Amygdala	AL022393.7	6	28143966	28144452	0.583	rs13196606	-3.9	rs2791333	0.29018	6.07	-3.15	464	11	lasso	0.4413	1.39e-12	-3.498	0.000468	0.0655451	1
Brain_Amygdala	RP1-265C24.5	6	28083406	28084329	0.213	rs13196606	-3.9	rs4713135	0.08442	-4.06	-2.95	474	474	blup	0.0906	0.00267	2.848	0.0044	0.202668	1
Brain_Amygdala	ZNF192P1	6	28129559	28137372	0.442	rs13196606	-3.9	rs9380010	0.16615	5.31	-2.09	467	55	enet	0.2866	5.5e-08	-1.303	0.193	0.712457	1
Brain_Amygdala	HCG22	6	31021227	31027667	0.213	rs3130923	-4.37	rs1265052	0.0991	-4.13	2.271	143	4	lasso	0.0837	0.0038	-2.362	0.0182	0.360346	1
Brain_Amygdala	HLA-DRB6	6	32520490	32527799	0.676	rs1150752	-4.03	rs28366298	0.33482	5.95	0.75	249	6	lasso	0.4935	2.04e-14	0.874	0.382	0.830305	1
Brain_Amygdala	HLA-K	6	29894955	29897009	0.635	rs2524005	-2.4	rs2535238	0.28346	-5.39	-0.157	40	40	blup	0.3714	2.27e-10	-0.453	0.65	0.927523	1
Brain_Amygdala	CYP21A2	6	32006042	32009447	0.4	rs3131379	-4.34	rs9267659	0.0286	-3.61	0.495	187	187	blup	0.1441	0.00017	0.494	0.621	0.918684	1
Brain_Amygdala	HLA-DQB2	6	32723875	32731311	0.45	rs3891175	-3.04	rs1063355	0.36516	-5.74	0.14	254	5	lasso	0.3345	2.68e-09	0.136	0.892	0.979853	1
Brain_Amygdala	ZSCAN31	6	28292470	28324048	0.267	rs13196606	-3.9	rs203876	0.15575	4.56	-2.868	382	7	enet	0.1465	0.000149	-2.706	0.00681	0.246375	1
Brain_Amygdala	HLA-DQA2	6	32709119	32714992	0.748	rs3891175	-3.04	rs28366298	0.43719	6.19	0.674	254	21	enet	0.5547	8.11e-17	0.381	0.704	0.938211	1
Brain_Amygdala	HCG4P3	6	29973898	29974893	0.287	rs2524005	-2.4	rs3129063	0.13095	3.87	-0.646	40	38	enet	0.1479	0.000139	-0.26	0.795	0.961104	1
Brain_Amygdala	RPL23AP1	6	29694446	29694659	0.328	rs2524005	-2.4	rs9257940	0.09929	3.89	0.127	41	21	enet	0.1466	0.000149	-0.8	0.424	0.848059	1
Brain_Amygdala	HLA-DOB	6	32780540	32784825	0.582	rs3130100	-3.27	rs4148876	0.1497	5.05	0.674	265	6	lasso	0.4158	9.57e-12	1.236	0.217	0.734246	1
Brain_Amygdala	GUSBP2	6	26839263	26924333	0.394	rs7759001	3.46	rs12663161	0.12062	-3.98	-0.763	394	6	lasso	0.1297	0.00036	0.906	0.365	0.823412	1
Brain_Amygdala	C4A	6	31949801	31970458	0.533	rs3130923	-4.37	rs497309	0.28553	-5.05	-4.07	220	9	lasso	0.2142	3.8e-06	4.433	9.29e-06	0.00797027	0.535067
Brain_Amygdala	STK19P	6	31981047	31981564	0.569	rs3131379	-4.34	rs497309	-0.01176	-3.62	-4.07	187	52	enet	0.1965	1.02e-05	1.015	0.31	0.79508	1
Brain_Amygdala	RP11-457M11.5	6	26686469	26688192	0.521	rs9467704	-2.27	rs12663161	0.15769	-4.86	-0.763	442	442	blup	0.2505	4.76e-07	-0.154	0.877	0.977204	1
Brain_Amygdala	XXbac-BPG299F13.17	6	31162977	31165814	0.474	rs3130923	-4.37	rs3130695	0.04773	3.67	2.14	175	14	enet	0.0894	0.00285	0.144	0.886	0.978456	1
Brain_Amygdala	MICE	6	29709508	29713011	0.372	rs2524005	-2.4	rs385492	0.05119	3.48	1.422	41	41	blup	0.1774	2.88e-05	-0.244	0.807	0.963355	1
Brain_Anterior_cingulate_cortex_BA24	BTN3A1	6	26402465	26415444	0.269	rs7748167	-3.59	rs2076029	0.0287	3.59	-0.845	531	531	blup	0.078657	0.00191	-0.0244	0.981	0.996814	1
Brain_Anterior_cingulate_cortex_BA24	BAK1	6	33540329	33548019	0.305	rs622917	-4.27	rs513349	0.0448	-3.82	1.771	499	7	lasso	0.182409	2.41e-06	-3.0924	0.00199	0.136285	1
Brain_Anterior_cingulate_cortex_BA24	BTN2A2	6	26383324	26395102	0.419	rs7748167	-3.59	rs12191917	0.064	4.57	1.312	544	544	blup	0.222273	1.56e-07	1.4671	0.142	0.657235	1
Brain_Anterior_cingulate_cortex_BA24	ZNF391	6	27342394	27371683	0.307	rs7759001	3.46	rs2206250	0.174	-4.89	2.832	396	4	lasso	0.181672	2.53e-06	-2.1476	0.0317	0.431371	1
Brain_Anterior_cingulate_cortex_BA24	TCF19	6	31126319	31131992	0.301	rs3130923	-4.37	rs1265094	-0.00695	-3.4	1.74	176	26	enet	0.041056	0.02	0.0599	0.952	0.991903	1
Brain_Anterior_cingulate_cortex_BA24	PGBD1	6	28249314	28270326	0.282	rs13196606	-3.9	rs2130357	0.0183	-3.96	-2.124	416	8	lasso	0.05486	0.00841	2.0344	0.0419	0.466254	1
Brain_Anterior_cingulate_cortex_BA24	VARS2	6	30881982	30894236	0.392	rs1811197	-3.95	rs3130557	0.00991	-3.52	-3.62	95	28	enet	0.065154	0.00443	2.7226	0.00648	0.242372	1
Brain_Anterior_cingulate_cortex_BA24	LEMD2	6	33738979	33756913	0.33	rs622917	-4.27	rs2296744	0.229	-5.21	1.475	537	23	enet	0.204868	5.23e-07	-0.8705	0.384	0.831211	1
Brain_Anterior_cingulate_cortex_BA24	HCG4	6	29758816	29760213	0.655	rs2524005	-2.4	rs385492	0.168	4.38	1.422	42	6	lasso	0.2094	3.82e-07	1.8818	0.0599	0.522692	1
Brain_Anterior_cingulate_cortex_BA24	HLA-DQB1	6	32627244	32636160	0.461	rs3891175	-3.04	rs1063355	0.23	5.73	0.14	221	3	lasso	0.348383	1.08e-11	1.5553	0.12	0.625477	1
Brain_Anterior_cingulate_cortex_BA24	BTN3A2	6	26365387	26378546	0.62	rs7748167	-3.59	rs9366653	0.367	-6.53	-2.224	557	24	lasso	0.453111	8.82e-16	2.1742	0.0297	0.421656	1
Brain_Anterior_cingulate_cortex_BA24	HIST1H1C	6	26055968	26056699	0.216	rs7748167	-3.59	rs12346	0.146	-4.44	1.763	693	3	lasso	0.105868	0.000347	-1.6892	0.0912	0.586806	1
Brain_Anterior_cingulate_cortex_BA24	HLA-DRB1	6	32546546	32557625	0.56	rs1150752	-4.03	rs28366298	0.215	-5.66	0.741	233	10	lasso	0.331741	4.19e-11	-0.8632	0.388	0.832176	1
Brain_Anterior_cingulate_cortex_BA24	HLA-DQA1	6	32595956	32611429	0.217	rs3891175	-3.04	rs17843604	0.191	4.92	0.3929	214	4	lasso	0.181617	2.54e-06	0.3345	0.738	0.945415	1
Brain_Anterior_cingulate_cortex_BA24	ZSCAN16	6	28092338	28097860	0.124	rs13196606	-3.9	rs9295756	-0.00932	-3.43	-3.095	470	470	blup	0.013323	0.121	3.1582	0.00159	0.120732	1
Brain_Anterior_cingulate_cortex_BA24	RP5-874C20.3	6	28234788	28245974	0.216	rs13196606	-3.9	rs13408	0.249	-5.29	-2.901	423	7	lasso	0.249403	2.26e-08	3.2627	0.0011	0.099148	1
Brain_Anterior_cingulate_cortex_BA24	HIST1H2BF	6	26199748	26200942	0.206	rs7748167	-3.59	rs7748167	0.0188	3.75	-3.588	664	664	blup	0.024934	0.0559	-2.2304	0.0257	0.403706	1
Brain_Anterior_cingulate_cortex_BA24	ZKSCAN8	6	28109688	28127250	0.17	rs13196606	-3.9	rs9468274	0.0689	-4.34	-3.178	468	468	blup	0.129885	7.54e-05	3.7383	0.000185	0.0422828	1
Brain_Anterior_cingulate_cortex_BA24	HLA-DRB5	6	32485120	32498064	0.519	rs1150752	-4.03	rs9271055	0.311	6.28	-0.662	256	4	lasso	0.342627	1.73e-11	-0.2287	0.819	0.966126	1
Brain_Anterior_cingulate_cortex_BA24	GGNBP1	6	33551515	33556803	0.386	rs622917	-4.27	rs530878	0.154	-4.31	0.34	500	6	lasso	0.109352	0.000279	-0.215	0.83	0.968351	1
Brain_Anterior_cingulate_cortex_BA24	TAP2	6	32789610	32806557	0.293	rs3130100	-3.27	rs4148876	0.00607	-3.45	0.674	266	266	blup	0.049834	0.0115	-2.7166	0.0066	0.243832	1
Brain_Anterior_cingulate_cortex_BA24	AGPAT1	6	32136059	32145873	0.254	rs3131379	-4.34	rs17201192	0.014	3.62	-0.9537	163	30	enet	0.143147	3.21e-05	2.1056	0.0352	0.442756	1
Brain_Anterior_cingulate_cortex_BA24	CYP21A1P	6	31973466	31976176	0.464	rs3131379	-4.34	rs497309	0.125	-5.36	-4.07	197	9	lasso	0.365353	2.6e-12	3.7683	0.000164	0.0403664	1
Brain_Anterior_cingulate_cortex_BA24	SKIV2L	6	31926888	31937532	0.522	rs3130923	-4.37	rs391165	0.263	5.6	-0.093	222	28	enet	0.382464	5.98e-13	1.0258	0.305	0.793159	1
Brain_Anterior_cingulate_cortex_BA24	BAG6	6	31606805	31620482	0.188	rs3130923	-4.37	rs707939	0.171	4.46	1.995	244	2	lasso	0.10655	0.000333	2.2868	0.0222	0.386112	1
Brain_Anterior_cingulate_cortex_BA24	MICB	6	31462658	31478901	0.461	rs3130923	-4.37	rs2516408	0.181	4.63	-2.461	279	45	enet	0.245456	3e-08	-2.052	0.0402	0.460608	1
Brain_Anterior_cingulate_cortex_BA24	MICA	6	31371356	31383092	0.588	rs3130923	-4.37	rs6919586	0.00724	-4.28	-0.127	242	61	enet	0.094927	0.000691	-1.6645	0.096	0.595082	1
Brain_Anterior_cingulate_cortex_BA24	HLA-C	6	31236526	31239882	0.588	rs3130923	-4.37	rs2523578	0.14	4.87	-2.053	207	23	enet	0.31854	1.2e-10	-2.0812	0.0374	0.450552	1
Brain_Anterior_cingulate_cortex_BA24	PSORS1C1	6	31082527	31107869	0.339	rs3130923	-4.37	rs3094220	0.0422	-4.1	-1.808	176	17	enet	0.16796	6.31e-06	2.303	0.0213	0.381585	1
Brain_Anterior_cingulate_cortex_BA24	HLA-J	6	29975174	29977733	0.312	rs2524005	-2.4	rs1362126	0.0607	4.24	-0.812	41	41	blup	0.183029	2.31e-06	-0.7262	0.468	0.865151	1
Brain_Anterior_cingulate_cortex_BA24	ZNRD1-AS1	6	29968788	30029030	0.492	rs2524005	-2.4	rs4085262	-0.00769	3.23	-0.786	41	18	enet	0.071128	0.00305	1.4487	0.147	0.662282	1
Brain_Anterior_cingulate_cortex_BA24	OR2H2	6	29555683	29556745	0.16	rs2524005	-2.4	rs9258158	-0.0094	-3.16	0.513	42	42	blup	-0.000345	0.329	0.1963	0.844	0.970481	1
Brain_Anterior_cingulate_cortex_BA24	GTF2H4	6	30875961	30881883	0.399	rs1811197	-3.95	rs3819284	-0.00386	3.37	0.218	95	95	blup	0.054308	0.00871	1.5266	0.127	0.636725	1
Brain_Anterior_cingulate_cortex_BA24	HLA-F-AS1	6	29702805	29716770	0.172	rs2524005	-2.4	rs385492	0.12	3.81	1.422	42	42	blup	0.114928	0.000196	1.8765	0.0606	0.523993	1
Brain_Anterior_cingulate_cortex_BA24	AL022393.7	6	28143966	28144452	0.603	rs13196606	-3.9	rs1736891	0.458	7.18	-3.013	464	464	blup	0.488968	2.34e-17	-3.5306	0.000415	0.0630669	1
Brain_Anterior_cingulate_cortex_BA24	ZNF192P2	6	28155828	28157210	0.208	rs13196606	-3.9	rs203878	0.106	-4.57	-3.121	461	461	blup	0.139247	4.13e-05	3.3893	0.000701	0.0807496	1
Brain_Anterior_cingulate_cortex_BA24	RP1-265C24.5	6	28083406	28084329	0.277	rs13196606	-3.9	rs1340004	0.313	-6.22	-3.187	474	39	enet	0.317554	1.3e-10	3.1771	0.00149	0.117559	1
Brain_Anterior_cingulate_cortex_BA24	HLA-DQB1-AS1	6	32628132	32628506	0.449	rs3891175	-3.04	rs1063355	0.223	5.33	0.14	214	4	lasso	0.291133	1.01e-09	1.2005	0.23	0.7456	1
Brain_Anterior_cingulate_cortex_BA24	C4B	6	31982539	32003195	0.245	rs3131379	-4.34	rs4151670	0.00175	-3.54	0.575	189	5	lasso	0.03192	0.0357	-0.6338	0.526	0.885911	1
Brain_Anterior_cingulate_cortex_BA24	HCG23	6	32358287	32361463	0.343	rs1270942	-4.07	rs1150753	0.108	3.84	-4.025	227	16	enet	0.109086	0.000283	-3.6607	0.000252	0.0505721	1
Brain_Anterior_cingulate_cortex_BA24	HLA-DRB6	6	32520490	32527799	0.664	rs1150752	-4.03	rs28366298	0.393	6.56	0.7504	249	8	lasso	0.44395	2.15e-15	0.8274	0.408	0.840366	1
Brain_Anterior_cingulate_cortex_BA24	HCG24	6	33112560	33115544	0.375	rs12213869	3.51	rs1799910	0.0198	3.79	-0.421	346	346	blup	0.0413	0.0197	0.8383	0.402	0.8381	1
Brain_Anterior_cingulate_cortex_BA24	HLA-K	6	29894955	29897009	0.325	rs2524005	-2.4	rs375984	0.153	-4.79	-0.158	41	41	blup	0.220701	1.74e-07	0.3783	0.705	0.938223	1
Brain_Anterior_cingulate_cortex_BA24	HLA-DQB2	6	32723875	32731311	0.568	rs3891175	-3.04	rs9272426	0.405	6.87	-0.0443	254	12	enet	0.480154	5.84e-17	0.4034	0.687	0.935204	1
Brain_Anterior_cingulate_cortex_BA24	PAIP1P1	6	30154575	30156391	0.282	rs2524005	-2.4	rs1632953	0.0153	3.25	1.399	24	8	enet	0.089622	0.000963	2.0982	0.0359	0.445903	1
Brain_Anterior_cingulate_cortex_BA24	ZSCAN31	6	28292470	28324048	0.404	rs13196606	-3.9	rs203876	0.274	6	-2.868	382	382	blup	0.343132	1.66e-11	-3.2906	0.001	0.0953576	1
Brain_Anterior_cingulate_cortex_BA24	HLA-DQA2	6	32709119	32714992	0.663	rs3891175	-3.04	rs1063355	0.287	-6.01	0.14	254	6	lasso	0.422288	1.67e-14	0.5409	0.589	0.909013	1
Brain_Anterior_cingulate_cortex_BA24	HCG4P3	6	29973898	29974893	0.254	rs2524005	-2.4	rs9257936	0.0728	-3.6	-0.31	41	41	blup	0.12848	8.25e-05	0.9347	0.35	0.817064	1
Brain_Anterior_cingulate_cortex_BA24	HLA-DOB	6	32780540	32784825	0.578	rs3130100	-3.27	rs4148876	0.194	5.32	0.674	266	6	lasso	0.407168	6.67e-14	0.7344	0.463	0.863204	1
Brain_Anterior_cingulate_cortex_BA24	CFB	6	31913450	31919861	0.318	rs3130923	-4.37	rs652888	0.0577	4.25	-3.136	226	226	blup	0.046888	0.0138	-3.6139	0.000302	0.0538629	1
Brain_Anterior_cingulate_cortex_BA24	C4A	6	31949801	31970458	0.363	rs3130923	-4.37	rs1150753	0.226	-5.07	-4.025	222	5	lasso	0.192733	1.2e-06	4.0372	5.41e-05	0.0198468	1
Brain_Anterior_cingulate_cortex_BA24	STK19P	6	31981047	31981564	0.455	rs3131379	-4.34	rs34214527	-0.00762	3.09	0.55	189	189	blup	0.191517	1.3e-06	1.2792	0.201	0.72179	1
Brain_Anterior_cingulate_cortex_BA24	RP11-457M11.5	6	26686469	26688192	0.62	rs9467704	-2.27	rs12663161	0.274	-6.64	-0.763	443	6	lasso	0.38307	5.67e-13	0.7715	0.44	0.855174	1
Brain_Anterior_cingulate_cortex_BA24	RP1-153G14.4	6	27371789	27374743	0.23	rs7759001	3.46	rs10946921	0.0131	-4.18	2.668	410	410	blup	0.122592	0.00012	-1.885	0.0594	0.520731	1
Brain_Anterior_cingulate_cortex_BA24	XXbac-BPG181B23.7	6	31362066	31363272	0.298	rs3130923	-4.37	rs2596503	-7.82e-05	3.3	1.877	242	34	enet	0.141485	3.57e-05	2.3672	0.0179	0.358348	1
Brain_Anterior_cingulate_cortex_BA24	XXbac-BPG299F13.17	6	31162977	31165814	0.344	rs3130923	-4.37	rs3130695	0.0813	4.46	2.14	176	25	enet	0.143599	3.12e-05	0.1964	0.844	0.970481	1
Brain_Caudate_basal_ganglia	BAK1	6	33540329	33548019	0.518	rs622917	-4.27	rs513349	0.193036	-5.56	1.771	499	499	blup	0.1813	6.88e-08	-3.0592	0.00222	0.146632	1
Brain_Caudate_basal_ganglia	ITPR3	6	33588142	33664351	0.134	rs622917	-4.27	rs626156	0.030512	3.96	-0.601	522	5	lasso	0.0177	0.0611	-1.8061	0.0709	0.549308	1
Brain_Caudate_basal_ganglia	ZNF184	6	27418522	27440897	0.116	rs156737	-3.51	rs7509	0.072807	4.25	0.522	433	433	blup	0.0809	0.000339	-0.7795	0.436	0.853651	1
Brain_Caudate_basal_ganglia	PHF1	6	33378176	33384218	0.147	rs622917	-4.27	rs1535950	-0.006812	-3.32	0.748	472	472	blup	0.0212	0.0454	-2.7369	0.0062	0.237588	1
Brain_Caudate_basal_ganglia	PRSS16	6	27215480	27224250	0.238	rs7759001	3.46	rs13219354	0.026826	3.92	-1.323	340	5	lasso	0.0782	0.000423	-1.5385	0.124	0.632368	1
Brain_Caudate_basal_ganglia	BTN2A2	6	26383324	26395102	0.419	rs7748167	-3.59	rs6929846	0.045877	5.54	0.53	544	544	blup	0.1448	1.65e-06	1.3109	0.19	0.709661	1
Brain_Caudate_basal_ganglia	ZNF391	6	27342394	27371683	0.31	rs7759001	3.46	rs2206252	0.311195	-7.23	2.928	396	7	lasso	0.3247	6.7e-14	-2.9127	0.00358	0.183446	1
Brain_Caudate_basal_ganglia	UQCC2	6	33663126	33679504	0.154	rs622917	-4.27	rs9469595	0.033115	4.43	1.064	513	6	lasso	0.0236	0.0371	1.2669	0.205	0.725346	1
Brain_Caudate_basal_ganglia	PGBD1	6	28249314	28270326	0.358	rs13196606	-3.9	rs3757188	0.042785	3.93	-3.03	418	7	lasso	0.0574	0.0023	-1.6805	0.0929	0.58969	1
Brain_Caudate_basal_ganglia	VARS2	6	30881982	30894236	0.227	rs1811197	-3.95	rs6909321	0.085333	-3.86	0.018	95	2	lasso	0.0527	0.00336	-0.1923	0.847	0.970841	1
Brain_Caudate_basal_ganglia	ABT1	6	26597180	26600278	0.161	rs7749823	-2.72	rs10946844	-0.001339	-3.82	-0.402	480	480	blup	0.0578	0.00223	0.2038	0.839	0.969816	1
Brain_Caudate_basal_ganglia	LEMD2	6	33738979	33756913	0.299	rs622917	-4.27	rs2296744	0.088684	-4.89	1.475	537	11	enet	0.073	0.000644	-0.854	0.393	0.834326	1
Brain_Caudate_basal_ganglia	TOB2P1	6	28185421	28186655	0.138	rs13196606	-3.9	rs1225591	0.006607	-3.97	-2.983	448	448	blup	0.0588	0.00205	3.4465	0.000568	0.0738111	1
Brain_Caudate_basal_ganglia	HCG4	6	29758816	29760213	0.516	rs2524005	-2.4	rs385492	-0.005152	3.43	1.422	42	42	blup	0.0998	7.17e-05	0.8355	0.403	0.838494	1
Brain_Caudate_basal_ganglia	HLA-DQB1	6	32627244	32636160	0.695	rs3891175	-3.04	rs1063355	0.580995	9.12	0.14	221	3	lasso	0.6109	6.57e-31	0.5789	0.563	0.900132	1
Brain_Caudate_basal_ganglia	HLA-V	6	29758731	29765588	0.567	rs2524005	-2.4	rs385492	0.035912	-3.71	1.422	42	42	blup	0.1556	6.5e-07	-0.7439	0.457	0.861104	1
Brain_Caudate_basal_ganglia	ZNF322	6	26636518	26659980	0.127	rs9467704	-2.27	rs2504599	0.050846	-4.29	0.611	440	440	blup	0.0632	0.00143	-0.7293	0.466	0.864153	1
Brain_Caudate_basal_ganglia	BTN3A2	6	26365387	26378546	0.623	rs7748167	-3.59	rs9366653	0.276146	-6.73	-2.224	557	51	enet	0.4483	3.69e-20	1.7342	0.0829	0.572219	1
Brain_Caudate_basal_ganglia	HIST1H1C	6	26055968	26056699	0.231	rs7748167	-3.59	rs2213284	0.107077	-4.84	1.289	694	694	blup	0.1107	2.92e-05	-2.9833	0.00285	0.165807	1
Brain_Caudate_basal_ganglia	ZSCAN23	6	28399707	28411279	0.215	rs13196606	-3.9	rs2531825	0.206332	5.65	-3.493	342	9	lasso	0.1612	4.01e-07	-3.6158	0.000299	0.0536486	1
Brain_Caudate_basal_ganglia	HLA-DRB1	6	32546546	32557625	0.391	rs1150752	-4.03	rs9271170	0.262704	6.24	-0.509	233	3	lasso	0.2751	1.07e-11	-0.7145	0.475	0.867822	1
Brain_Caudate_basal_ganglia	HLA-DQA1	6	32595956	32611429	0.296	rs3891175	-3.04	rs17843604	0.232267	6.29	0.3929	214	7	enet	0.2319	6.84e-10	0.2536	0.8	0.961927	1
Brain_Caudate_basal_ganglia	HIST1H3E	6	26225383	26225844	0.327	rs7748167	-3.59	rs11755618	0.203712	6.03	1.8	654	23	enet	0.2147	3.39e-09	1.1413	0.254	0.764655	1
Brain_Caudate_basal_ganglia	RP5-874C20.3	6	28234788	28245974	0.179	rs13196606	-3.9	rs13408	0.129429	-5.47	-2.901	425	14	enet	0.1368	3.26e-06	3.7452	0.00018	0.0416357	1
Brain_Caudate_basal_ganglia	LINC00336	6	33553883	33561115	0.313	rs622917	-4.27	rs210162	0.205502	5.62	0.701	506	2	lasso	0.1842	5.31e-08	0.7059	0.48	0.869456	1
Brain_Caudate_basal_ganglia	ZNF165	6	28048909	28057341	0.185	rs13196606	-3.9	rs1225709	-0.002958	3.9	0.297	483	4	lasso	0.0176	0.0617	0.343	0.732	0.944471	1
Brain_Caudate_basal_ganglia	HLA-DRB5	6	32485120	32498064	0.615	rs1150752	-4.03	rs9271055	0.509738	8.56	-0.662	256	7	lasso	0.5116	6.44e-24	-0.5953	0.552	0.896089	1
Brain_Caudate_basal_ganglia	BRD2	6	32936437	32949282	0.197	rs3130100	-3.27	rs4711312	0.000323	3.3	0.669	280	280	blup	0.0354	0.0139	-1.724	0.0847	0.575974	1
Brain_Caudate_basal_ganglia	TAP2	6	32789610	32806557	0.249	rs3130100	-3.27	rs4148876	0.089136	-4.84	0.674	266	3	lasso	0.2316	7.03e-10	-1.8862	0.0593	0.520409	1
Brain_Caudate_basal_ganglia	BTNL2	6	32361740	32374905	0.208	rs1270942	-4.07	rs204895	0.011637	-4.28	-0.0358	227	227	blup	0.021	0.0463	-0.4724	0.637	0.923423	1
Brain_Caudate_basal_ganglia	CYP21A1P	6	31973466	31976176	0.425	rs3131379	-4.34	rs6902493	0.137464	6.17	2.119	197	32	enet	0.3028	6.54e-13	3.7644	0.000167	0.0404859	1
Brain_Caudate_basal_ganglia	SKIV2L	6	31926888	31937532	0.219	rs3130923	-4.37	rs391165	0.152674	5.51	-0.093	222	4	lasso	0.1865	4.33e-08	-0.0411	0.967	0.994702	1
Brain_Caudate_basal_ganglia	C6orf25	6	31691121	31694491	0.27	rs3130923	-4.37	rs3749953	0.020297	3.9	0.048	244	244	blup	0.0488	0.00462	-2.5685	0.0102	0.291408	1
Brain_Caudate_basal_ganglia	ABHD16A	6	31654726	31671221	0.143	rs3130923	-4.37	rs1144708	-0.002883	3.8	-3.408	244	244	blup	0.0397	0.0097	-2.9624	0.00305	0.169237	1
Brain_Caudate_basal_ganglia	LY6G5C	6	31644461	31651817	0.552	rs3130923	-4.37	rs1144709	0.160219	-6.1	-0.853	244	5	lasso	0.1769	1.02e-07	1.0715	0.284	0.782755	1
Brain_Caudate_basal_ganglia	MICB	6	31462658	31478901	0.168	rs3130923	-4.37	rs2516408	0.058841	4.05	-2.461	279	2	lasso	0.0383	0.0109	-1.6327	0.103	0.603285	1
Brain_Caudate_basal_ganglia	MICA	6	31371356	31383092	0.623	rs3130923	-4.37	rs6919586	0.201699	-5.54	-0.127	242	23	enet	0.3171	1.49e-13	-1.0953	0.273	0.775986	1
Brain_Caudate_basal_ganglia	HLA-C	6	31236526	31239882	0.444	rs3130923	-4.37	rs3130695	0.073592	4.78	2.14	207	33	enet	0.1882	3.72e-08	-1.8479	0.0646	0.532975	1
Brain_Caudate_basal_ganglia	POU5F1	6	31132119	31148508	0.348	rs3130923	-4.37	rs9264532	0.112657	-3.85	1.451	176	8	lasso	0.1138	2.25e-05	0.0595	0.953	0.99204	1
Brain_Caudate_basal_ganglia	PSORS1C1	6	31082527	31107869	0.331	rs3130923	-4.37	rs3130977	0.065634	-4.58	-1.753	176	176	blup	0.2022	1.05e-08	1.4526	0.146	0.660774	1
Brain_Caudate_basal_ganglia	HLA-J	6	29975174	29977733	0.348	rs2524005	-2.4	rs1362126	0.127769	5.24	-0.812	41	41	blup	0.1213	1.2e-05	0.0113	0.991	0.998609	1
Brain_Caudate_basal_ganglia	ZNRD1-AS1	6	29968788	30029030	0.469	rs2524005	-2.4	rs1362126	0.017769	3.44	-0.812	41	6	lasso	0.0277	0.0262	1.0689	0.285	0.783264	1
Brain_Caudate_basal_ganglia	HLA-H	6	29856244	29858259	0.178	rs2524005	-2.4	rs1632953	0.008079	-3.11	1.399	42	42	blup	0.084	0.000262	-0.8992	0.369	0.8251	1
Brain_Caudate_basal_ganglia	HCG27	6	31165915	31171745	0.443	rs3130923	-4.37	rs3130695	0.152467	-5.95	2.14	176	22	enet	0.284	4.41e-12	-1.2571	0.209	0.727334	1
Brain_Caudate_basal_ganglia	ATF6B	6	32083112	32096030	0.176	rs3131379	-4.34	rs555007	0.00156	3.88	0.666	156	14	enet	0.0437	0.00698	2.2162	0.0267	0.407908	1
Brain_Caudate_basal_ganglia	ATP6V1G2	6	31512239	31514625	0.299	rs3130923	-4.37	rs2534657	-0.0061	3.39	0.805	281	281	blup	0.0407	0.00895	1.9299	0.0536	0.504848	1
Brain_Caudate_basal_ganglia	GTF2H4	6	30875961	30881883	0.216	rs1811197	-3.95	rs28732100	-0.007078	-3.44	1.474	95	95	blup	0.014	0.0848	0.1876	0.851	0.971848	1
Brain_Caudate_basal_ganglia	HLA-F-AS1	6	29702805	29716770	0.137	rs2524005	-2.4	rs1362126	0.045737	-3.6	-0.812	42	5	lasso	0.0483	0.00481	0.6587	0.51	0.88062	1
Brain_Caudate_basal_ganglia	AL022393.7	6	28143966	28144452	0.578	rs13196606	-3.9	rs1225618	0.479571	8.55	-3.166	466	466	blup	0.5646	1.89e-27	-3.2992	0.00097	0.0939928	1
Brain_Caudate_basal_ganglia	RP1-265C24.5	6	28083406	28084329	0.239	rs13196606	-3.9	rs9295755	0.232003	-6.02	-3.096	476	7	lasso	0.2285	9.39e-10	2.8142	0.00489	0.212015	1
Brain_Caudate_basal_ganglia	HLA-DPB2	6	33080228	33102442	0.594	rs12213869	3.51	rs1799910	0.241196	6.02	-0.421	338	25	enet	0.2719	1.47e-11	1.0365	0.3	0.789878	1
Brain_Caudate_basal_ganglia	XXbac-BPG154L12.4	6	32223488	32233615	0.146	rs3117574	-4.33	rs3020644	-0.006143	-3.4	2.628	145	145	blup	0.0304	0.0209	-3.0446	0.00233	0.148944	1
Brain_Caudate_basal_ganglia	ZNF192P1	6	28129559	28137372	0.213	rs13196606	-3.9	rs9380047	0.095662	4.84	-3.094	469	469	blup	0.0995	7.35e-05	-2.3672	0.0179	0.358348	1
Brain_Caudate_basal_ganglia	HCG20	6	30734602	30760027	0.161	rs3130557	-3.62	rs9264532	0.002732	3.23	1.451	80	80	blup	0.0722	0.000685	2.3515	0.0187	0.36308	1
Brain_Caudate_basal_ganglia	HLA-U	6	29901878	29902063	0.1	rs2524005	-2.4	rs3129063	0.046012	3.51	-0.646	41	41	blup	0.0497	0.00431	-0.8482	0.396	0.835305	1
Brain_Caudate_basal_ganglia	HCG23	6	32358287	32361463	0.381	rs1270942	-4.07	rs241427	0.07768	-4.1	1.372	227	18	enet	0.1638	3.2e-07	-3.5523	0.000382	0.0601139	1
Brain_Caudate_basal_ganglia	HLA-DRB6	6	32520490	32527799	0.801	rs1150752	-4.03	rs28366298	0.479835	8.33	0.7504	249	5	lasso	0.6028	2.78e-30	0.8509	0.395	0.834759	1
Brain_Caudate_basal_ganglia	HCG24	6	33112560	33115544	0.616	rs12213869	3.51	rs1799910	0.276783	6.42	-0.421	346	16	lasso	0.3195	1.16e-13	0.28	0.779	0.957506	1
Brain_Caudate_basal_ganglia	HLA-K	6	29894955	29897009	0.309	rs2524005	-2.4	rs2535238	0.139783	-5.21	-0.157	41	7	lasso	0.124	9.54e-06	0.192	0.848	0.970906	1
Brain_Caudate_basal_ganglia	CYP21A2	6	32006042	32009447	0.256	rs3131379	-4.34	rs494620	0.001416	3.3	1.34	189	189	blup	0.0497	0.00429	-0.3454	0.73	0.944027	1
Brain_Caudate_basal_ganglia	HLA-DQB2	6	32723875	32731311	0.558	rs3891175	-3.04	rs1063355	0.460477	-8.17	0.14	254	5	lasso	0.4688	2.52e-21	-0.2525	0.801	0.962276	1
Brain_Caudate_basal_ganglia	HLA-B	6	31321649	31324219	0.18	rs3130923	-4.37	rs3130695	0.010257	-4.06	2.14	218	218	blup	0.0387	0.0106	-1.178	0.239	0.753445	1
Brain_Caudate_basal_ganglia	ZSCAN31	6	28292470	28324048	0.468	rs13196606	-3.9	rs1052215	0.152544	6.46	-3.604	384	10	lasso	0.3259	5.87e-14	-3.7722	0.000162	0.0400453	1
Brain_Caudate_basal_ganglia	HLA-DQA2	6	32709119	32714992	0.658	rs3891175	-3.04	rs28366298	0.409884	7.71	0.6741	254	10	lasso	0.5235	1.12e-24	0.642	0.521	0.884499	1
Brain_Caudate_basal_ganglia	HCG4P3	6	29973898	29974893	0.379	rs2524005	-2.4	rs3129063	0.233835	5.81	-0.646	41	4	lasso	0.1634	3.32e-07	-0.5695	0.569	0.902366	1
Brain_Caudate_basal_ganglia	RPL23AP1	6	29694446	29694659	0.481	rs2524005	-2.4	rs1632957	-0.006901	3.32	-1.098	42	42	blup	0.1337	4.22e-06	-1.3551	0.175	0.692593	1
Brain_Caudate_basal_ganglia	HLA-DOB	6	32780540	32784825	0.642	rs3130100	-3.27	rs4148876	0.229791	6.99	0.674	266	11	lasso	0.595	1.11e-29	0.7069	0.48	0.869456	1
Brain_Caudate_basal_ganglia	C4A	6	31949801	31970458	0.411	rs3130923	-4.37	rs497309	0.17276	-6.1	-4.07	222	222	blup	0.3236	7.49e-14	4.2717	1.94e-05	0.0114017	1
Brain_Caudate_basal_ganglia	STK19P	6	31981047	31981564	0.491	rs3131379	-4.34	rs34214527	0.022064	4.39	0.55	189	34	enet	0.2331	6.13e-10	1.0168	0.309	0.794658	1
Brain_Caudate_basal_ganglia	RP11-457M11.5	6	26686469	26688192	0.736	rs9467704	-2.27	rs6456762	0.335775	-7.61	-0.006	443	13	lasso	0.3961	2.3e-17	0.5116	0.609	0.915105	1
Brain_Caudate_basal_ganglia	SBP1	6	33663226	33663474	0.263	rs622917	-4.27	rs210179	0.183271	-5.2	-0.238	514	514	blup	0.1087	3.42e-05	-0.1241	0.901	0.981562	1
Brain_Caudate_basal_ganglia	XXbac-BPG181B23.7	6	31362066	31363272	0.481	rs3130923	-4.37	rs2263316	0.120188	5.14	1.157	242	10	lasso	0.1814	6.82e-08	0.7217	0.47	0.865801	1
Brain_Caudate_basal_ganglia	XXbac-BPG299F13.17	6	31162977	31165814	0.147	rs3130923	-4.37	rs3734854	0.002336	-3.19	0.243	176	176	blup	0.0224	0.041	0.3306	0.741	0.94608	1
Brain_Caudate_basal_ganglia	MICE	6	29709508	29713011	0.125	rs2524005	-2.4	rs9257940	0.026492	3.24	0.127	42	42	blup	0.0149	0.0781	0.7731	0.439	0.854715	1
Brain_Cerebellar_Hemisphere	BTN3A3	6	26440700	26453643	0.265	rs17587597	-3.32	rs1624440	0.09298	-4.88	1.297	507	6	lasso	0.09824	0.000231	-1.2166	0.223763	0.740605	1
Brain_Cerebellar_Hemisphere	PRSS16	6	27215480	27224250	0.405	rs7759001	3.46	rs13219354	0.17127	5.12	-1.323	339	19	enet	0.13975	1.13e-05	-1.6782	0.0933	0.589934	1
Brain_Cerebellar_Hemisphere	ZNF391	6	27342394	27371683	0.371	rs7759001	3.46	rs2206252	0.40415	-7.6	2.928	395	9	enet	0.41301	5.16e-16	-2.9019	0.003709	0.185005	1
Brain_Cerebellar_Hemisphere	ZSCAN9	6	28192664	28201260	0.203	rs13196606	-3.9	rs200979	0.04719	3.78	-2.019	443	443	blup	0.07504	0.00121	-1.5752	0.115209	0.619227	1
Brain_Cerebellar_Hemisphere	UQCC2	6	33663126	33679504	0.178	rs622917	-4.27	rs12189725	0.00183	-4.02	0.1	512	512	blup	0.08239	0.000719	-0.6779	0.497866	0.87648	1
Brain_Cerebellar_Hemisphere	TCF19	6	31126319	31131992	0.526	rs3130923	-4.37	rs3130560	0.13975	4.9	1.842	176	176	blup	0.2806	1.51e-10	1.0477	0.294789	0.787556	1
Brain_Cerebellar_Hemisphere	PGBD1	6	28249314	28270326	0.179	rs13196606	-3.9	rs853685	0.06757	4.32	-3.662	418	6	lasso	0.07622	0.00112	-3.6802	0.000233	0.049157	1
Brain_Cerebellar_Hemisphere	VARS2	6	30881982	30894236	0.24	rs1811197	-3.95	rs6917517	-0.00727	3.4	-0.129	95	95	blup	0.00864	0.153	0.877	0.380499	0.829769	1
Brain_Cerebellar_Hemisphere	LEMD2	6	33738979	33756913	0.418	rs622917	-4.27	rs12189725	0.16584	-5.81	0.1	536	11	lasso	0.29216	5.53e-11	-0.1065	0.9152	0.98454	1
Brain_Cerebellar_Hemisphere	TAP1	6	32812986	32821755	0.202	rs3130100	-3.27	rs2071540	0.08144	4.08	1.836	266	3	lasso	0.04308	0.0118	1.6656	0.0958	0.59459	1
Brain_Cerebellar_Hemisphere	HCG4	6	29758816	29760213	0.564	rs2524005	-2.4	rs2523405	0.05576	4.46	-0.252	42	42	blup	0.23318	8.09e-09	0.7739	0.438985	0.854715	1
Brain_Cerebellar_Hemisphere	HLA-DQB1	6	32627244	32636160	0.597	rs3891175	-3.04	rs1063355	0.53143	8.11	0.14	221	2	lasso	0.54592	7.15e-23	0.6719	0.501663	0.877904	1
Brain_Cerebellar_Hemisphere	HLA-V	6	29758731	29765588	0.274	rs2524005	-2.4	rs1362126	0.03612	3.98	-0.812	42	42	blup	0.08641	0.00054	0.8109	0.41744	0.845305	1
Brain_Cerebellar_Hemisphere	BTN3A2	6	26365387	26378546	0.529	rs7748167	-3.59	rs9366653	0.34807	-6.68	-2.224	557	15	lasso	0.31159	9.83e-12	2.2504	0.024425	0.396805	1
Brain_Cerebellar_Hemisphere	ZSCAN23	6	28399707	28411279	0.372	rs13196606	-3.9	rs916403	0.23337	5.47	-3.573	342	17	enet	0.17141	1.05e-06	-3.2582	0.001121	0.100256	1
Brain_Cerebellar_Hemisphere	ZKSCAN3	6	28317691	28336947	0.144	rs13196606	-3.9	rs2531814	0.01244	-3.94	-0.424	385	385	blup	0.0413	0.0134	2.0868	0.036902	0.449444	1
Brain_Cerebellar_Hemisphere	RP5-874C20.3	6	28234788	28245974	0.169	rs13196606	-3.9	rs13408	0.06807	-4.29	-2.901	425	6	lasso	0.06929	0.00183	3.1123	0.001856	0.131648	1
Brain_Cerebellar_Hemisphere	HLA-DRB5	6	32485120	32498064	0.684	rs1150752	-4.03	rs9271055	0.47799	7.72	-0.662	256	7	lasso	0.45954	3.19e-18	-0.5572	0.577383	0.90509	1
Brain_Cerebellar_Hemisphere	DDX39B	6	31498010	31510225	0.176	rs3130923	-4.37	rs3094663	0.02933	-4.17	1.805	279	279	blup	0.03144	0.0273	-0.0276	0.977995	0.996554	1
Brain_Cerebellar_Hemisphere	COL11A2	6	33130458	33160276	0.428	rs749338	3.65	rs2076311	0.00457	4.27	-2.306	385	8	lasso	0.14052	1.07e-05	-1.4217	0.155126	0.672992	1
Brain_Cerebellar_Hemisphere	HLA-DOA	6	32971955	32977389	0.541	rs3130100	-3.27	rs381218	0.42635	-7.32	1.542	287	3	lasso	0.4149	4.23e-16	-1.5611	0.118489	0.624267	1
Brain_Cerebellar_Hemisphere	TAP2	6	32789610	32806557	0.517	rs3130100	-3.27	rs4713598	0.21182	5.38	-1.676	266	266	blup	0.19404	1.83e-07	-1.6787	0.093214	0.589714	1
Brain_Cerebellar_Hemisphere	CYP21A1P	6	31973466	31976176	0.637	rs3131379	-4.34	rs2269426	0.20267	5.76	2.47	197	37	enet	0.36628	5.85e-14	2.9049	0.003674	0.184647	1
Brain_Cerebellar_Hemisphere	STK19	6	31938943	31949228	0.327	rs3130923	-4.37	rs2269429	0.05701	4.02	-0.392	222	4	lasso	0.07401	0.00131	0.6634	0.507052	0.879436	1
Brain_Cerebellar_Hemisphere	DXO	6	31937587	31940069	0.38	rs3130923	-4.37	rs2269429	0.07502	4.75	-0.392	222	9	lasso	0.1441	8.16e-06	-0.6109	0.541275	0.892686	1
Brain_Cerebellar_Hemisphere	SKIV2L	6	31926888	31937532	0.495	rs3130923	-4.37	rs2269429	0.37537	6.85	-0.392	222	15	enet	0.39132	4.84e-15	0.161	0.872054	0.976074	1
Brain_Cerebellar_Hemisphere	HSPA1L	6	31777396	31782842	0.216	rs3130923	-4.37	rs9267576	-0.008	3.66	0.776	241	241	blup	0.03585	0.0198	0.4276	0.668952	0.932091	1
Brain_Cerebellar_Hemisphere	LY6G5C	6	31644461	31651817	0.734	rs3130923	-4.37	rs1144709	0.12277	-4.85	-0.853	244	14	lasso	0.23727	5.79e-09	1.5616	0.118381	0.624267	1
Brain_Cerebellar_Hemisphere	MICB	6	31462658	31478901	0.814	rs3130923	-4.37	rs2516412	0.6679	9.1	-2.539	279	14	lasso	0.70624	1.83e-34	-2.7211	0.006506	0.242372	1
Brain_Cerebellar_Hemisphere	MICA	6	31371356	31383092	0.425	rs3130923	-4.37	rs2596501	0.06421	-4.16	-1.071	242	242	blup	0.18625	3.35e-07	-1.6699	0.094936	0.593301	1
Brain_Cerebellar_Hemisphere	HLA-C	6	31236526	31239882	0.738	rs3130923	-4.37	rs3130695	0.25152	6.07	2.14	207	24	enet	0.31843	5.29e-12	-0.5141	0.607149	0.914965	1
Brain_Cerebellar_Hemisphere	PSORS1C3	6	31141512	31145676	0.639	rs3130923	-4.37	rs1265098	0.01794	4.98	0.645	176	9	lasso	0.17352	8.91e-07	0.2016	0.840232	0.969995	1
Brain_Cerebellar_Hemisphere	POU5F1	6	31132119	31148508	0.362	rs3130923	-4.37	rs2239520	0.10252	-4.63	-1.555	176	6	lasso	0.10781	0.000116	1.4983	0.134063	0.647071	1
Brain_Cerebellar_Hemisphere	CCHCR1	6	31110216	31126015	0.552	rs3130923	-4.37	rs1265087	0.17913	5.5	-2.949	176	9	lasso	0.28158	1.39e-10	-3.577	0.000348	0.0571037	1
Brain_Cerebellar_Hemisphere	PSORS1C1	6	31082527	31107869	0.373	rs3130923	-4.37	rs1042147	0.0326	-4.1	0.077	176	22	enet	0.14227	9.35e-06	1.687	0.0916	0.587868	1
Brain_Cerebellar_Hemisphere	TRIM31	6	30070674	30080883	0.645	rs2524005	-2.4	rs375984	0.07711	-3.34	-0.158	41	17	enet	0.14359	8.48e-06	-1.4405	0.149729	0.666004	1
Brain_Cerebellar_Hemisphere	RNF39	6	30038111	30043664	0.553	rs2524005	-2.4	rs1362126	-0.00121	-3.31	-0.812	41	19	enet	0.15837	2.81e-06	-1.4575	0.14498	0.659734	1
Brain_Cerebellar_Hemisphere	HLA-J	6	29975174	29977733	0.578	rs2524005	-2.4	rs1362126	0.36031	6.73	-0.812	41	8	lasso	0.34635	3.97e-13	-0.4151	0.678038	0.933969	1
Brain_Cerebellar_Hemisphere	ZNRD1-AS1	6	29968788	30029030	0.365	rs2524005	-2.4	rs1632957	0.04788	-3.67	-1.098	41	41	blup	0.09124	0.000382	1.1739	0.240416	0.755111	1
Brain_Cerebellar_Hemisphere	HLA-F	6	29690552	29706305	0.32	rs2524005	-2.4	rs396660	0.05461	-4.51	-0.646	42	42	blup	0.25019	1.99e-09	1.0106	0.312202	0.79621	1
Brain_Cerebellar_Hemisphere	ZNF204P	6	27325604	27339304	0.507	rs7759001	3.46	rs16867808	0.02534	-4.08	1.188	392	26	enet	0.11281	8.1e-05	-0.0521	0.958469	0.993142	1
Brain_Cerebellar_Hemisphere	HLA-H	6	29856244	29858259	0.793	rs2524005	-2.4	rs1362126	0.39499	7.05	-0.812	42	18	enet	0.50575	1.3e-20	0.5549	0.578987	0.905596	1
Brain_Cerebellar_Hemisphere	HCG27	6	31165915	31171745	0.365	rs3130923	-4.37	rs2523612	0.19673	-5.89	1.51	176	19	enet	0.29029	6.52e-11	-1.6055	0.108378	0.610725	1
Brain_Cerebellar_Hemisphere	HLA-F-AS1	6	29702805	29716770	0.44	rs2524005	-2.4	rs385492	0.21127	5.42	1.422	42	42	blup	0.28493	1.04e-10	1.487	0.137002	0.651322	1
Brain_Cerebellar_Hemisphere	AL022393.7	6	28143966	28144452	0.566	rs13196606	-3.9	rs1340004	0.36446	7.52	-3.187	466	18	lasso	0.51838	2.66e-21	-3.6158	0.000299	0.0536486	1
Brain_Cerebellar_Hemisphere	RP1-97D16.1	6	27704779	27706273	0.117	rs9295762	-3.61	rs4713091	0.02082	3.72	0.543	493	493	blup	0.05436	0.00527	1.8988	0.057595	0.516347	1
Brain_Cerebellar_Hemisphere	ZNF192P2	6	28155828	28157210	0.232	rs13196606	-3.9	rs13408	0.16648	-5.05	-2.901	463	4	lasso	0.17009	1.16e-06	2.9015	0.003714	0.185045	1
Brain_Cerebellar_Hemisphere	RP1-265C24.5	6	28083406	28084329	0.523	rs13196606	-3.9	rs1340004	0.4211	-7.44	-3.187	476	5	lasso	0.4183	2.95e-16	3.2667	0.001088	0.0988007	1
Brain_Cerebellar_Hemisphere	C4B	6	31982539	32003195	0.378	rs3131379	-4.34	rs4151670	0.00751	-3.6	0.575	189	189	blup	0.0934	0.000328	-2.8283	0.004679	0.208146	1
Brain_Cerebellar_Hemisphere	HLA-DPB2	6	33080228	33102442	0.428	rs12213869	3.51	rs2855440	0.09391	-4.53	0.623	337	10	lasso	0.32182	3.88e-12	0.7767	0.437345	0.854223	1
Brain_Cerebellar_Hemisphere	ZNF192P1	6	28129559	28137372	0.517	rs13196606	-3.9	rs9348793	0.4316	7.59	-3.158	469	5	lasso	0.44343	1.94e-17	-3.2468	0.001167	0.102881	1
Brain_Cerebellar_Hemisphere	HLA-DRB6	6	32520490	32527799	0.584	rs1150752	-4.03	rs28366298	0.41653	7.19	0.75	249	3	lasso	0.5155	3.83e-21	0.8656	0.386686	0.83191	1
Brain_Cerebellar_Hemisphere	HCG24	6	33112560	33115544	0.257	rs12213869	3.51	rs2235498	0.22472	5.49	0.318	345	4	lasso	0.21361	3.92e-08	0.9114	0.362062	0.822065	1
Brain_Cerebellar_Hemisphere	HCG4P7	6	29855071	29856045	0.585	rs2524005	-2.4	rs1362126	0.23208	6.37	-0.812	42	17	enet	0.31461	7.48e-12	0.1812	0.856225	0.972825	1
Brain_Cerebellar_Hemisphere	HLA-K	6	29894955	29897009	0.308	rs2524005	-2.4	rs375984	0.22046	-5.5	-0.158	41	5	lasso	0.23223	8.74e-09	0.2099	0.833774	0.969255	1
Brain_Cerebellar_Hemisphere	HLA-DPA1	6	33032346	33041549	0.339	rs3130100	-3.27	rs211456	0.10884	-4.85	-1.201	315	22	enet	0.16744	1.42e-06	2.7217	0.006495	0.242372	1
Brain_Cerebellar_Hemisphere	WASF5P	6	31255287	31256741	0.203	rs3130923	-4.37	rs2523578	0.16115	4.63	-2.053	207	3	lasso	0.12376	3.65e-05	-1.8894	0.058844	0.518919	1
Brain_Cerebellar_Hemisphere	CYP21A2	6	32006042	32009447	0.383	rs3131379	-4.34	rs9267659	0.08733	-4.31	0.495	189	7	lasso	0.18693	3.18e-07	-1.1013	0.270769	0.774337	1
Brain_Cerebellar_Hemisphere	HLA-DQB2	6	32723875	32731311	0.387	rs3891175	-3.04	rs1063355	0.27889	-5.98	0.14	254	2	lasso	0.24217	3.87e-09	-0.1243	0.901105	0.981581	1
Brain_Cerebellar_Hemisphere	HLA-B	6	31321649	31324219	0.274	rs3130923	-4.37	rs3734854	0.02236	-3.23	0.243	218	218	blup	0.0955	0.000282	0.0587	0.953222	0.992189	1
Brain_Cerebellar_Hemisphere	ZSCAN31	6	28292470	28324048	0.48	rs13196606	-3.9	rs203876	0.11588	5.17	-2.868	384	384	blup	0.29664	3.73e-11	-0.9196	0.357784	0.820676	1
Brain_Cerebellar_Hemisphere	LINC00533	6	28616063	28616843	0.168	rs13196606	-3.9	rs4713167	0.0354	-3.45	-1.514	228	12	lasso	0.04753	0.00858	0.8741	0.382048	0.830356	1
Brain_Cerebellar_Hemisphere	IFITM4P	6	29718506	29718925	0.27	rs2524005	-2.4	rs385492	0.0708	4.36	1.422	42	3	lasso	0.144	8.22e-06	1.4305	0.152587	0.670329	1
Brain_Cerebellar_Hemisphere	HLA-DPA3	6	33098993	33111102	0.295	rs12213869	3.51	rs1799910	0.11076	4.83	-0.421	346	7	lasso	0.17002	1.16e-06	-1.0471	0.295052	0.787589	1
Brain_Cerebellar_Hemisphere	HLA-DQA2	6	32709119	32714992	0.566	rs3891175	-3.04	rs28366298	0.40708	7.14	0.674	254	5	lasso	0.46466	1.77e-18	0.8333	0.404652	0.839582	1
Brain_Cerebellar_Hemisphere	RPL23AP1	6	29694446	29694659	0.267	rs2524005	-2.4	rs396660	0.07453	-3.92	-0.646	42	20	enet	0.1591	2.66e-06	0.8414	0.400116	0.837285	1
Brain_Cerebellar_Hemisphere	HLA-DOB	6	32780540	32784825	0.792	rs3130100	-3.27	rs2856997	0.18255	-6.37	-0.507	266	12	lasso	0.5758	1.1e-24	0.4043	0.685963	0.935013	1
Brain_Cerebellar_Hemisphere	C4A	6	31949801	31970458	0.606	rs3130923	-4.37	rs497309	0.20495	-5.61	-4.07	222	43	enet	0.28133	1.42e-10	2.5273	0.011494	0.303137	1
Brain_Cerebellar_Hemisphere	TNXA	6	31976391	31980249	0.39	rs3131379	-4.34	rs2269429	0.07525	4.28	-0.392	191	31	enet	0.14867	5.81e-06	0.3524	0.724538	0.942598	1
Brain_Cerebellar_Hemisphere	STK19P	6	31981047	31981564	0.456	rs3131379	-4.34	rs17201431	0.16267	5.47	-1.822	189	17	lasso	0.24819	2.35e-09	-0.4403	0.65973	0.929501	1
Brain_Cerebellar_Hemisphere	RP11-457M11.5	6	26686469	26688192	0.615	rs9467704	-2.27	rs9348738	0.22127	-5.84	-0.29	442	52	enet	0.26934	3.98e-10	1.1407	0.253985	0.764655	1
Brain_Cerebellar_Hemisphere	SBP1	6	33663226	33663474	0.244	rs622917	-4.27	rs2281918	0.10105	-4.51	0.497	513	513	blup	0.11167	8.79e-05	0.2832	0.777051	0.956979	1
Brain_Cerebellar_Hemisphere	RP5-874C20.6	6	28287437	28287629	0.294	rs13196606	-3.9	rs34706883	-0.00792	-3.51	-2.061	402	402	blup	0.05442	0.00525	2.0385	0.041501	0.465186	1
Brain_Cerebellar_Hemisphere	XXbac-BPG248L24.12	6	31324424	31325414	0.734	rs3130923	-4.37	rs2523578	0.32894	6.44	-2.053	218	52	enet	0.39172	4.65e-15	-1.2339	0.217236	0.734613	1
Brain_Cerebellar_Hemisphere	XXbac-BPG181B23.7	6	31362066	31363272	0.276	rs3130923	-4.37	rs9267487	0.01	-3.86	1.381	242	242	blup	0.06361	0.00273	-0.6338	0.526238	0.886079	1
Brain_Cerebellar_Hemisphere	XXbac-BPG299F13.17	6	31162977	31165814	0.301	rs3130923	-4.37	rs1966	0.08772	-4.34	0.097	176	3	lasso	0.13189	2.01e-05	0.6657	0.505579	0.879036	1
Brain_Cerebellar_Hemisphere	U91328.22	6	26013469	26013985	0.149	rs7748167	-3.59	rs9379818	0.0315	-3.68	0.21	692	692	blup	0.05465	0.00517	-0.39	0.696504	0.936574	1
Brain_Cerebellar_Hemisphere	MICE	6	29709508	29713011	0.412	rs2524005	-2.4	rs385492	0.113	4.68	1.422	42	42	blup	0.25673	1.16e-09	1.6585	0.097214	0.596605	1
Brain_Cerebellum	BAK1	6	33540329	33548019	0.205	rs622917	-4.27	rs210134	0.1077	5.01	-1.604	499	4	lasso	0.1097	1.71e-05	-1.72223	0.085	0.576502	1
Brain_Cerebellum	BTN3A3	6	26440700	26453643	0.216	rs17587597	-3.32	rs1624440	0.16213	-5.27	1.297	507	4	lasso	0.1304	2.69e-06	-1.41605	0.157	0.674406	1
Brain_Cerebellum	PRSS16	6	27215480	27224250	0.347	rs7759001	3.46	rs13219354	0.19395	6.56	-1.323	340	4	lasso	0.2343	1.39e-10	-1.40221	0.161	0.67881	1
Brain_Cerebellum	BTN2A2	6	26383324	26395102	0.241	rs7748167	-3.59	rs7356849	0.07646	4.64	-0.004	544	7	lasso	0.0821	0.000194	0.2622	0.793	0.960852	1
Brain_Cerebellum	ZNF391	6	27342394	27371683	0.383	rs7759001	3.46	rs2206252	0.33329	-7.53	2.928	396	8	lasso	0.3024	1.09e-13	-2.9591	0.00309	0.170798	1
Brain_Cerebellum	ZSCAN9	6	28192664	28201260	0.12	rs13196606	-3.9	rs13197574	0.03257	4.17	-2.155	443	443	blup	0.0406	0.00715	-2.64574	0.00815	0.266129	1
Brain_Cerebellum	UQCC2	6	33663126	33679504	0.265	rs622917	-4.27	rs2281831	0.15567	-5.34	0.631	513	25	enet	0.1521	3.75e-07	1.4224	0.155	0.672648	1
Brain_Cerebellum	TCF19	6	31126319	31131992	0.636	rs3130923	-4.37	rs2233976	0.20196	5.68	0.57	176	25	enet	0.2993	1.54e-13	0.64983	0.516	0.882461	1
Brain_Cerebellum	FLOT1	6	30695486	30710510	0.184	rs3130557	-3.62	rs3130557	0.11262	4.38	-3.62	77	1	lasso	0.0749	0.000362	-3.62	0.000295	0.0536486	1
Brain_Cerebellum	VARS2	6	30881982	30894236	0.527	rs1811197	-3.95	rs6909321	0.02848	-3.89	0.018	95	22	enet	0.1265	3.82e-06	1.86849	0.0617	0.526555	1
Brain_Cerebellum	LEMD2	6	33738979	33756913	0.387	rs622917	-4.27	rs6929696	0.11816	5.81	-1.554	538	538	blup	0.2759	1.89e-12	-1.05474	0.292	0.786973	1
Brain_Cerebellum	TAP1	6	32812986	32821755	0.179	rs3130100	-3.27	rs2071540	0.16333	5.25	1.836	266	2	lasso	0.1384	1.31e-06	1.8645	0.0623	0.527914	1
Brain_Cerebellum	HCG4	6	29758816	29760213	0.709	rs2524005	-2.4	rs385492	0.19093	5.55	1.422	43	17	enet	0.2675	4.6e-12	1.56396	0.118	0.623288	1
Brain_Cerebellum	HLA-DQB1	6	32627244	32636160	0.704	rs3891175	-3.04	rs17843604	0.51401	8.88	0.371	221	6	lasso	0.505	4.83e-25	0.4237	0.672	0.933156	1
Brain_Cerebellum	HLA-V	6	29758731	29765588	0.322	rs2524005	-2.4	rs385492	-0.0061	3.27	1.422	43	43	blup	0.0612	0.0012	1.32404	0.185	0.704995	1
Brain_Cerebellum	HMGN4	6	26538633	26546482	0.173	rs13220395	-3.15	rs9393729	0.0208	3.93	0.907	486	486	blup	0.0126	0.0882	0.88113	0.378	0.828498	1
Brain_Cerebellum	BTN3A2	6	26365387	26378546	0.631	rs7748167	-3.59	rs9366653	0.34578	-7.46	-2.224	557	49	enet	0.4051	5.7e-19	1.87378	0.061	0.524865	1
Brain_Cerebellum	ZSCAN23	6	28399707	28411279	0.522	rs13196606	-3.9	rs916403	0.32051	7.09	-3.573	342	7	lasso	0.2802	1.2e-12	-3.31315	0.000923	0.0921336	1
Brain_Cerebellum	ZKSCAN3	6	28317691	28336947	0.171	rs13196606	-3.9	rs1015811	0.03866	-4.08	-1.396	385	33	enet	0.1069	2.2e-05	1.8168	0.0692	0.54453	1
Brain_Cerebellum	HLA-DRB1	6	32546546	32557625	0.402	rs1150752	-4.03	rs9271170	0.28623	6.69	-0.509	233	5	lasso	0.2742	2.29e-12	-0.49555	0.62	0.91847	1
Brain_Cerebellum	HIST1H3E	6	26225383	26225844	0.231	rs7748167	-3.59	rs1341759	0.10683	4.52	0.359	653	10	lasso	0.0574	0.00166	0.40804	0.683	0.934818	1
Brain_Cerebellum	RP5-874C20.3	6	28234788	28245974	0.475	rs13196606	-3.9	rs213237	0.24077	-6.61	-3.282	425	425	blup	0.3148	2.75e-14	3.27243	0.00107	0.098225	1
Brain_Cerebellum	ZKSCAN8	6	28109688	28127250	0.114	rs13196606	-3.9	rs9468287	0.05612	-4.47	-2.795	470	470	blup	0.0174	0.0565	3.72403	0.000196	0.0434185	1
Brain_Cerebellum	HLA-DRB5	6	32485120	32498064	0.732	rs1150752	-4.03	rs9271055	0.44034	8.27	-0.662	256	11	lasso	0.4422	4.26e-21	-0.54501	0.586	0.907804	1
Brain_Cerebellum	DDX39B	6	31498010	31510225	0.229	rs3130923	-4.37	rs1800630	0.13406	5.11	0.884	279	279	blup	0.0781	0.000276	0.79007	0.429	0.85003	1
Brain_Cerebellum	HSD17B8	6	33172419	33174608	0.412	rs3818528	-4.02	rs2071025	0.19382	-5.6	1.866	405	8	lasso	0.1642	1.22e-07	-1.84837	0.0645	0.532761	1
Brain_Cerebellum	COL11A2	6	33130458	33160276	0.474	rs749338	3.65	rs3116956	0.01269	-4.78	-0.277	386	19	enet	0.2062	2.24e-09	-0.2701	0.787	0.959019	1
Brain_Cerebellum	HLA-DOA	6	32971955	32977389	0.689	rs3130100	-3.27	rs381218	0.35871	-7.54	1.542	287	26	enet	0.4179	1.08e-19	-1.85962	0.0629	0.528874	1
Brain_Cerebellum	BRD2	6	32936437	32949282	0.541	rs3130100	-3.27	rs209474	0.26434	-6.44	1.564	280	10	lasso	0.2278	2.68e-10	-1.63408	0.102	0.602914	1
Brain_Cerebellum	HLA-DMA	6	32916390	32936871	0.437	rs3130100	-3.27	rs35404844	0.13647	5.57	-2.562	280	7	lasso	0.1845	1.82e-08	-3.23821	0.0012	0.103777	1
Brain_Cerebellum	TAP2	6	32789610	32806557	0.557	rs3130100	-3.27	rs4713598	0.20165	6.04	-1.676	266	9	lasso	0.3004	1.35e-13	-2.37707	0.0175	0.355531	1
Brain_Cerebellum	NOTCH4	6	32162620	32191844	0.166	rs3131379	-4.34	rs3131382	0.01724	3.9	0.775	163	8	enet	0.0699	0.000563	3.07709	0.00209	0.14109	1
Brain_Cerebellum	RNF5	6	32146131	32151657	0.238	rs3131379	-4.34	rs497309	0.05411	-4.7	-4.07	163	13	enet	0.1222	5.65e-06	2.92916	0.0034	0.179397	1
Brain_Cerebellum	CYP21A1P	6	31973466	31976176	0.617	rs3131379	-4.34	rs6902493	0.17188	6.53	2.119	197	10	lasso	0.3751	2.43e-17	3.86396	0.000112	0.0326283	1
Brain_Cerebellum	STK19	6	31938943	31949228	0.469	rs3130923	-4.37	rs391165	0.0565	4.54	-0.093	222	222	blup	0.1881	1.28e-08	0.28418	0.776	0.956584	1
Brain_Cerebellum	DXO	6	31937587	31940069	0.345	rs3130923	-4.37	rs391165	0.04101	3.71	-0.093	222	222	blup	0.0457	0.00459	-0.59741	0.55	0.895602	1
Brain_Cerebellum	SKIV2L	6	31926888	31937532	0.654	rs3130923	-4.37	rs391165	0.35215	8.07	-0.093	222	222	blup	0.4666	1.41e-22	0.46385	0.643	0.925	1
Brain_Cerebellum	HSPA1L	6	31777396	31782842	0.315	rs3130923	-4.37	rs3130342	0.01015	4.27	0.471	241	26	enet	0.0387	0.00848	0.09961	0.921	0.985324	1
Brain_Cerebellum	LY6G5C	6	31644461	31651817	0.63	rs3130923	-4.37	rs1144709	0.14952	-5.13	-0.853	244	244	blup	0.2371	1.05e-10	1.04636	0.295	0.787556	1
Brain_Cerebellum	CSNK2B	6	31633168	31637847	0.312	rs3130923	-4.37	rs34878747	-0.0052	3.65	0.164	244	244	blup	0.0784	0.000269	-2.14222	0.0322	0.433714	1
Brain_Cerebellum	BAG6	6	31606805	31620482	0.345	rs3130923	-4.37	rs769178	0.0974	4.95	0.997	244	4	lasso	0.1765	3.86e-08	1.9803	0.0477	0.486511	1
Brain_Cerebellum	MICB	6	31462658	31478901	0.796	rs3130923	-4.37	rs2516412	0.5928	9.55	-2.539	279	22	enet	0.5865	5.68e-31	-3.06085	0.00221	0.146307	1
Brain_Cerebellum	MICA	6	31371356	31383092	0.603	rs3130923	-4.37	rs6919586	0.19335	5.56	-0.127	242	242	blup	0.2434	5.53e-11	-1.03018	0.303	0.792209	1
Brain_Cerebellum	HLA-C	6	31236526	31239882	0.785	rs3130923	-4.37	rs2523578	0.17648	6.17	-2.053	207	16	lasso	0.4088	3.55e-19	-1.11218	0.266	0.771	1
Brain_Cerebellum	PSORS1C3	6	31141512	31145676	0.338	rs3130923	-4.37	rs1265096	0.00292	4.05	0.884	176	176	blup	0.0748	0.000365	0.79004	0.43	0.850589	1
Brain_Cerebellum	POU5F1	6	31132119	31148508	0.548	rs3130923	-4.37	rs2239520	0.10789	-5.26	-1.555	176	176	blup	0.2543	1.82e-11	1.7546	0.0793	0.564469	1
Brain_Cerebellum	CCHCR1	6	31110216	31126015	0.687	rs3130923	-4.37	rs3130557	0.0591	5.51	-3.62	176	176	blup	0.3381	1.97e-15	-3.75764	0.000172	0.040936	1
Brain_Cerebellum	PSORS1C1	6	31082527	31107869	0.235	rs3130923	-4.37	rs3734854	0.02515	3.97	0.243	176	176	blup	0.082	0.000196	1.13367	0.257	0.766396	1
Brain_Cerebellum	DDR1	6	30844198	30867933	0.264	rs1811197	-3.95	rs3819284	-0.00656	3.62	0.218	95	95	blup	0.0089	0.126	1.86335	0.0624	0.527949	1
Brain_Cerebellum	RNF39	6	30038111	30043664	0.506	rs2524005	-2.4	rs2535238	0.05049	-3.01	-0.157	42	42	blup	0.0897	9.99e-05	-0.58419	0.559	0.898126	1
Brain_Cerebellum	HLA-J	6	29975174	29977733	0.675	rs2524005	-2.4	rs1362126	0.25879	6.44	-0.812	42	42	blup	0.3917	3.13e-18	0.68192	0.495	0.875403	1
Brain_Cerebellum	ZNRD1-AS1	6	29968788	30029030	0.205	rs2524005	-2.4	rs1632957	0.06321	-3.96	-1.098	42	5	lasso	0.0986	4.58e-05	0.61162	0.541	0.892533	1
Brain_Cerebellum	HLA-F	6	29690552	29706305	0.546	rs2524005	-2.4	rs385492	0.09411	5.14	1.422	43	11	enet	0.2782	1.49e-12	2.27962	0.0226	0.387629	1
Brain_Cerebellum	ZNF204P	6	27325604	27339304	0.392	rs7759001	3.46	rs7509	0.05679	5.99	0.522	393	393	blup	0.2596	1.05e-11	-0.59188	0.554	0.897053	1
Brain_Cerebellum	HLA-H	6	29856244	29858259	0.697	rs2524005	-2.4	rs1362126	0.32035	7.16	-0.812	43	20	enet	0.3844	7.72e-18	0.35828	0.72	0.941915	1
Brain_Cerebellum	HCG27	6	31165915	31171745	0.556	rs3130923	-4.37	rs2523612	0.04407	-5.7	1.51	176	12	enet	0.1876	1.34e-08	-0.81215	0.417	0.845005	1
Brain_Cerebellum	HLA-A	6	29909037	29913661	0.438	rs2524005	-2.4	rs1632953	-0.00243	3.44	1.399	42	42	blup	0.1176	8.46e-06	1.19543	0.232	0.747582	1
Brain_Cerebellum	DDAH2	6	31694815	31698357	0.294	rs3130923	-4.37	rs1144708	0.22662	-5.93	-3.408	244	1	lasso	0.2055	2.41e-09	3.408	0.000654	0.0781489	1
Brain_Cerebellum	ATP6V1G2	6	31512239	31514625	0.543	rs3130923	-4.37	rs9267431	0.00286	3.29	1.136	281	46	enet	0.0654	0.000834	1.66861	0.0952	0.593459	1
Brain_Cerebellum	HLA-F-AS1	6	29702805	29716770	0.618	rs2524005	-2.4	rs385492	0.12453	5.57	1.422	43	43	blup	0.2553	1.65e-11	2.47354	0.0134	0.321846	1
Brain_Cerebellum	AL022393.7	6	28143966	28144452	0.762	rs13196606	-3.9	rs1233708	0.44121	8.46	-3.249	466	39	enet	0.5038	5.78e-25	-3.56944	0.000358	0.0580827	1
Brain_Cerebellum	RP1-97D16.1	6	27704779	27706273	0.188	rs9295762	-3.61	rs6915987	0.04352	-4.41	-1.129	493	493	blup	0.0829	0.000181	-0.14348	0.886	0.978456	1
Brain_Cerebellum	ZNF192P2	6	28155828	28157210	0.183	rs13196606	-3.9	rs1225715	0.09352	-4.73	-3.135	463	463	blup	0.0844	0.000159	3.80155	0.000144	0.0375286	1
Brain_Cerebellum	RP1-265C24.5	6	28083406	28084329	0.268	rs13196606	-3.9	rs9348793	0.20991	-6.58	-3.158	476	476	blup	0.2179	7.15e-10	3.4197	0.000627	0.0770392	1
Brain_Cerebellum	HLA-DQB1-AS1	6	32628132	32628506	0.293	rs3891175	-3.04	rs17843604	0.2362	6.07	0.393	214	1	lasso	0.2256	3.31e-10	0.39286	0.694	0.936053	1
Brain_Cerebellum	HLA-DPB1	6	33043703	33054978	0.409	rs3130100	-3.27	rs9461856	-0.00611	-3.42	-2.09	322	22	enet	0.062	0.00111	-0.59936	0.549	0.895421	1
Brain_Cerebellum	C4B	6	31982539	32003195	0.273	rs3131379	-4.34	rs1150755	0.05199	3.92	-3.008	189	189	blup	0.0548	0.00209	-3.21723	0.00129	0.107142	1
Brain_Cerebellum	HLA-DPB2	6	33080228	33102442	0.465	rs12213869	3.51	rs9380351	0.08997	5.05	-0.761	338	50	enet	0.25	2.83e-11	-0.00368	0.997	0.999673	1
Brain_Cerebellum	LINC00240	6	26924771	26991703	0.375	rs7759001	3.46	rs12192320	0.06432	4.37	-0.255	394	394	blup	0.1465	6.23e-07	-0.89635	0.37	0.825669	1
Brain_Cerebellum	ZNF192P1	6	28129559	28137372	0.61	rs13196606	-3.9	rs9380047	0.38662	8.16	-3.094	469	7	lasso	0.4102	2.96e-19	-3.28098	0.00103	0.0964616	1
Brain_Cerebellum	WDR46	6	33246885	33257078	0.201	rs622917	-4.27	rs2076311	0.06204	4.55	-2.306	485	4	lasso	0.0752	0.000355	-2.30447	0.0212	0.381097	1
Brain_Cerebellum	HCG4B	6	29893760	29894750	0.302	rs2524005	-2.4	rs9257936	0.0564	4.35	-0.31	42	42	blup	0.1067	2.23e-05	-1.11384	0.265	0.770833	1
Brain_Cerebellum	HCG22	6	31021227	31027667	0.309	rs3130923	-4.37	rs6909321	0.07805	3.75	0.018	144	144	blup	0.0924	7.92e-05	1.80871	0.0705	0.548607	1
Brain_Cerebellum	HLA-DRB6	6	32520490	32527799	0.47	rs1150752	-4.03	rs28366298	0.39743	7.78	0.75	249	3	lasso	0.4111	2.65e-19	0.83695	0.403	0.838494	1
Brain_Cerebellum	HCG24	6	33112560	33115544	0.415	rs12213869	3.51	rs2235498	0.24134	6.13	0.318	346	26	enet	0.3358	2.57e-15	-0.50494	0.614	0.917043	1
Brain_Cerebellum	HCG4P7	6	29855071	29856045	0.526	rs2524005	-2.4	rs1362126	0.26296	6.55	-0.812	43	23	enet	0.3194	1.66e-14	0.52616	0.599	0.912747	1
Brain_Cerebellum	HLA-K	6	29894955	29897009	0.303	rs2524005	-2.4	rs375984	0.23031	-6.22	-0.158	42	42	blup	0.2419	6.44e-11	0.8353	0.404	0.838845	1
Brain_Cerebellum	HLA-T	6	29864431	29865563	0.147	rs2524005	-2.4	rs1362126	0.11291	4.48	-0.812	42	2	lasso	0.1146	1.11e-05	-0.34568	0.73	0.944027	1
Brain_Cerebellum	HLA-DPA1	6	33032346	33041549	0.386	rs3130100	-3.27	rs2855430	0.11693	5.48	2.531	315	11	lasso	0.2642	6.51e-12	4.14137	3.45e-05	0.0162874	1
Brain_Cerebellum	WASF5P	6	31255287	31256741	0.501	rs3130923	-4.37	rs2523578	0.18333	5.63	-2.053	207	207	blup	0.1691	7.74e-08	-1.68169	0.0926	0.589585	1
Brain_Cerebellum	CYP21A2	6	32006042	32009447	0.584	rs3131379	-4.34	rs9267659	0.10336	-5.07	0.495	189	37	enet	0.2611	9.03e-12	-3.65209	0.00026	0.0514603	1
Brain_Cerebellum	HLA-DQB2	6	32723875	32731311	0.418	rs3891175	-3.04	rs1063355	0.27698	-6.56	0.14	254	5	lasso	0.2855	6.85e-13	-0.02815	0.978	0.996554	1
Brain_Cerebellum	HLA-B	6	31321649	31324219	0.391	rs3130923	-4.37	rs1265093	-0.00477	3.77	0.476	218	218	blup	0.0484	0.00362	-1.97712	0.048	0.48836	1
Brain_Cerebellum	ZSCAN31	6	28292470	28324048	0.562	rs13196606	-3.9	rs9393879	0.04698	5.26	0.113	384	384	blup	0.2829	9.05e-13	-0.53952	0.59	0.909135	1
Brain_Cerebellum	HLA-W	6	29924373	29926347	0.528	rs2524005	-2.4	rs3129054	0.0697	-4.08	-1.259	42	42	blup	0.0891	0.000105	1.7848	0.0743	0.554892	1
Brain_Cerebellum	HLA-DPA3	6	33098993	33111102	0.259	rs12213869	3.51	rs2076311	0.04592	4.85	-2.306	347	5	lasso	0.0901	9.68e-05	-1.65605	0.0977	0.597487	1
Brain_Cerebellum	RGL2	6	33259431	33267101	0.242	rs622917	-4.27	rs973233	-0.00593	-3.51	1.467	490	490	blup	0.0279	0.0219	-1.69514	0.09	0.585193	1
Brain_Cerebellum	HLA-DQA2	6	32709119	32714992	0.644	rs3891175	-3.04	rs28366298	0.19087	6.67	0.674	254	22	enet	0.3627	1.09e-16	1.01025	0.312	0.796117	1
Brain_Cerebellum	HCG4P3	6	29973898	29974893	0.273	rs2524005	-2.4	rs2535238	0.08717	4.28	-0.157	42	42	blup	0.0966	5.45e-05	0.10856	0.914	0.984373	1
Brain_Cerebellum	RPL23AP1	6	29694446	29694659	0.594	rs2524005	-2.4	rs396660	0.02194	-4.36	-0.646	43	43	blup	0.1836	1.97e-08	2.60096	0.0093	0.282512	1
Brain_Cerebellum	LY6G5B	6	31637944	31641553	0.609	rs3130923	-4.37	rs521977	0.16287	5.43	-2.034	244	244	blup	0.2113	1.36e-09	-0.06447	0.949	0.991198	1
Brain_Cerebellum	HLA-DOB	6	32780540	32784825	0.776	rs3130100	-3.27	rs1894406	0.16805	-7.46	-0.063	266	10	lasso	0.5333	5.5e-27	0.72966	0.466	0.864153	1
Brain_Cerebellum	HLA-DMB	6	32902406	32908847	0.238	rs3130100	-3.27	rs35404844	-0.00662	3.4	-2.562	275	275	blup	0.0308	0.0169	-3.55268	0.000381	0.0601139	1
Brain_Cerebellum	C4A	6	31949801	31970458	0.573	rs3130923	-4.37	rs497309	0.30004	-6.85	-4.07	222	15	lasso	0.3933	2.56e-18	3.67648	0.000236	0.0496082	1
Brain_Cerebellum	STK19P	6	31981047	31981564	0.599	rs3131379	-4.34	rs17201431	0.04485	5.53	-1.822	189	33	enet	0.3173	2.09e-14	0.38267	0.702	0.937511	1
Brain_Cerebellum	RP11-457M11.5	6	26686469	26688192	0.329	rs9467704	-2.27	rs6456762	0.12443	-5.73	-0.006	443	4	lasso	0.2308	1.98e-10	0.58843	0.556	0.89739	1
Brain_Cerebellum	SBP1	6	33663226	33663474	0.167	rs622917	-4.27	rs13219530	0.08097	-4.41	-1.236	514	3	lasso	0.0909	8.98e-05	2.1534	0.0313	0.430252	1
Brain_Cerebellum	XXbac-BPG248L24.12	6	31324424	31325414	0.668	rs3130923	-4.37	rs2523578	0.29801	6.83	-2.053	218	28	enet	0.3779	1.72e-17	-2.13446	0.0328	0.435288	1
Brain_Cerebellum	RP1-153G14.4	6	27371789	27374743	0.119	rs7759001	3.46	rs6918131	0.03255	-4.44	2.804	410	410	blup	0.0513	0.00281	-2.31079	0.0208	0.37919	1
Brain_Cerebellum	XXbac-BPG181B23.7	6	31362066	31363272	0.285	rs3130923	-4.37	rs2229092	0.08921	4.16	0.783	242	4	lasso	0.0284	0.0209	0.03968	0.968	0.995011	1
Brain_Cerebellum	XXbac-BPG299F13.17	6	31162977	31165814	0.508	rs3130923	-4.37	rs1966	0.10872	-5.49	0.097	176	176	blup	0.2188	6.52e-10	0.25398	0.8	0.961927	1
Brain_Cerebellum	MICE	6	29709508	29713011	0.512	rs2524005	-2.4	rs385492	0.15476	5.91	1.422	43	43	blup	0.2653	5.77e-12	2.10672	0.0351	0.442464	1
Brain_Cortex	BTN3A1	6	26402465	26415444	0.174	rs7748167	-3.59	rs2076029	0.031593	3.96	-0.845	531	531	blup	0.02897	0.0271	-0.2516	0.801319	0.962411	1
Brain_Cortex	BTN2A2	6	26383324	26395102	0.186	rs7748167	-3.59	rs2237236	0.100743	4.19	-0.804	544	544	blup	0.02476	0.0378	0.2177	0.827683	0.967764	1
Brain_Cortex	ZNF391	6	27342394	27371683	0.309	rs7759001	3.46	rs6920362	0.273934	-6.18	2.849	397	14	lasso	0.26518	9.99e-11	-3.0195	0.002532	0.154321	1
Brain_Cortex	UQCC2	6	33663126	33679504	0.351	rs622917	-4.27	rs9469670	0.010092	-3.8	1.395	513	513	blup	0.06605	0.00153	0.2503	0.802323	0.962772	1
Brain_Cortex	TCF19	6	31126319	31131992	0.42	rs3130923	-4.37	rs2233976	0.03341	4.23	0.57	175	175	blup	0.09871	0.000122	1.0147	0.310237	0.795314	1
Brain_Cortex	PGBD1	6	28249314	28270326	0.138	rs13196606	-3.9	rs213237	0.07322	-3.81	-3.282	416	416	blup	0.02879	0.0274	2.4696	0.013526	0.322585	1
Brain_Cortex	VARS2	6	30881982	30894236	0.375	rs1811197	-3.95	rs1811197	0.11408	-4.02	-3.953	95	5	lasso	0.09884	0.000121	3.4099	0.00065	0.0778324	1
Brain_Cortex	POM121L2	6	27253682	27279949	0.392	rs7759001	3.46	rs16867808	0.241879	5.85	1.188	366	4	lasso	0.21927	6.13e-09	1.4576	0.144949	0.659734	1
Brain_Cortex	LEMD2	6	33738979	33756913	0.251	rs622917	-4.27	rs943475	0.161529	4.99	-1.577	537	16	enet	0.17079	3.77e-07	-0.8638	0.387687	0.832176	1
Brain_Cortex	HCG4	6	29758816	29760213	0.502	rs2524005	-2.4	rs385492	0.173622	5.05	1.422	43	43	blup	0.2388	1.09e-09	1.3517	0.176463	0.694921	1
Brain_Cortex	HLA-DQB1	6	32627244	32636160	0.36	rs3891175	-3.04	rs3891175	0.116382	-5.74	-3.035	221	2	lasso	0.26367	1.15e-10	1.9455	0.051713	0.498988	1
Brain_Cortex	BTN3A2	6	26365387	26378546	0.417	rs7748167	-3.59	rs9366653	0.259361	-6.38	-2.224	557	557	blup	0.36058	8.33e-15	2.2273	0.025929	0.404733	1
Brain_Cortex	HIST1H1C	6	26055968	26056699	0.169	rs7748167	-3.59	rs1540275	0.03095	-4.55	1.301	694	692	blup	0.0881	0.000278	-2.2887	0.022098	0.385836	1
Brain_Cortex	ZSCAN23	6	28399707	28411279	0.351	rs13196606	-3.9	rs916403	0.286659	6.51	-3.573	340	12	lasso	0.29301	7.31e-12	-3.8128	0.000137	0.0363625	1
Brain_Cortex	ZKSCAN3	6	28317691	28336947	0.269	rs13196606	-3.9	rs1150711	0.033271	-4.13	-2.397	383	46	enet	0.17559	2.53e-07	2.4006	0.016369	0.345851	1
Brain_Cortex	HLA-DRB1	6	32546546	32557625	0.395	rs1150752	-4.03	rs28366298	0.284888	-6.32	0.741	233	8	lasso	0.29689	5.04e-12	-0.6838	0.49411	0.875035	1
Brain_Cortex	HIST1H3E	6	26225383	26225844	0.408	rs7748167	-3.59	rs11755618	0.204875	6.2	1.8	654	6	lasso	0.24165	8.48e-10	1.6171	0.105859	0.607054	1
Brain_Cortex	RP5-874C20.3	6	28234788	28245974	0.289	rs13196606	-3.9	rs16894095	0.171105	-5.5	-3.353	423	21	enet	0.20732	1.73e-08	3.4208	0.000624	0.0770392	1
Brain_Cortex	ZKSCAN8	6	28109688	28127250	0.187	rs13196606	-3.9	rs200994	-0.004716	-3.49	-2.555	468	468	blup	-0.00282	0.431	2.7591	0.005796	0.229673	1
Brain_Cortex	HLA-DRB5	6	32485120	32498064	0.502	rs1150752	-4.03	rs9271055	0.476883	8.1	-0.662	256	3	lasso	0.47154	2.3e-20	-0.6093	0.542311	0.893346	1
Brain_Cortex	GGNBP1	6	33551515	33556803	0.37	rs622917	-4.27	rs530878	0.158198	-4.79	0.34	500	5	lasso	0.18054	1.67e-07	-0.0823	0.934445	0.988145	1
Brain_Cortex	HLA-DMA	6	32916390	32936871	0.462	rs3130100	-3.27	rs2854275	0.152807	4.66	-2.972	280	5	lasso	0.14734	2.57e-06	-3.5389	0.000402	0.0617319	1
Brain_Cortex	TAP2	6	32789610	32806557	0.334	rs3130100	-3.27	rs4148870	0.137625	5.18	-1.726	266	5	lasso	0.27	6.39e-11	-2.224	0.026147	0.405727	1
Brain_Cortex	NOTCH4	6	32162620	32191844	0.328	rs3131379	-4.34	rs1150755	-0.005931	-3.53	-3.008	163	163	blup	0.04904	0.00566	2.7504	0.005952	0.232572	1
Brain_Cortex	CYP21A1P	6	31973466	31976176	0.35	rs3131379	-4.34	rs6902493	0.251977	5.89	2.119	196	25	enet	0.33949	7.42e-14	4.0964	4.2e-05	0.017486	1
Brain_Cortex	SKIV2L	6	31926888	31937532	0.457	rs3130923	-4.37	rs391165	0.262108	6.83	-0.093	221	11	lasso	0.31477	8.85e-13	0.6589	0.509942	0.88062	1
Brain_Cortex	LY6G5C	6	31644461	31651817	0.468	rs3130923	-4.37	rs2075801	0.009499	-4.3	-0.858	243	243	blup	0.13771	5.59e-06	0.1066	0.915094	0.98454	1
Brain_Cortex	GPANK1	6	31629006	31634060	0.171	rs3130923	-4.37	rs3749953	-0.002941	3.31	0.048	243	7	lasso	0.01331	0.0962	0.4691	0.639031	0.924264	1
Brain_Cortex	BAG6	6	31606805	31620482	0.461	rs3130923	-4.37	rs769178	0.117076	4.95	0.997	243	6	lasso	0.17627	2.39e-07	2.121	0.033926	0.438845	1
Brain_Cortex	MICB	6	31462658	31478901	0.427	rs3130923	-4.37	rs2516408	0.304632	6.46	-2.461	278	8	lasso	0.29997	3.75e-12	-3.1918	0.001414	0.113427	1
Brain_Cortex	MICA	6	31371356	31383092	0.7	rs3130923	-4.37	rs6919586	0.058762	-4.89	-0.127	241	241	blup	0.1973	4.07e-08	-1.321	0.186504	0.707122	1
Brain_Cortex	HLA-C	6	31236526	31239882	0.525	rs3130923	-4.37	rs2523578	0.123187	5.4	-2.053	206	16	lasso	0.37623	1.57e-15	-1.6109	0.107191	0.609154	1
Brain_Cortex	PSORS1C1	6	31082527	31107869	0.45	rs3130923	-4.37	rs2233945	-0.002908	-3.79	0.92	175	31	enet	0.13215	8.72e-06	-0.1643	0.869505	0.975633	1
Brain_Cortex	RNF39	6	30038111	30043664	0.414	rs2524005	-2.4	rs2535238	0.039645	-3.75	-0.157	42	42	blup	0.08005	0.000519	-1.2043	0.228469	0.744525	1
Brain_Cortex	ZNRD1-AS1	6	29968788	30029030	0.42	rs2524005	-2.4	rs1632957	-0.001302	-2.94	-1.098	42	19	enet	0.05236	0.00438	1.5523	0.120598	0.626832	1
Brain_Cortex	ZNF204P	6	27325604	27339304	0.21	rs7759001	3.46	rs6456785	0.130274	4.8	0.402	394	394	blup	0.15401	1.5e-06	0.4373	0.661889	0.929954	1
Brain_Cortex	HLA-H	6	29856244	29858259	0.156	rs2524005	-2.4	rs1632953	0.071208	-3.32	1.399	43	43	blup	0.07028	0.0011	-0.6896	0.490463	0.87368	1
Brain_Cortex	DDAH2	6	31694815	31698357	0.18	rs3130923	-4.37	rs1144708	0.051173	-4.17	-3.408	243	2	lasso	0.0449	0.0078	2.9301	0.003389	0.179293	1
Brain_Cortex	HLA-F-AS1	6	29702805	29716770	0.187	rs2524005	-2.4	rs385492	0.121467	4.17	1.422	43	2	lasso	0.06969	0.00115	1.3925	0.16378	0.681806	1
Brain_Cortex	AL022393.7	6	28143966	28144452	0.579	rs13196606	-3.9	rs1225715	0.383786	8.16	-3.135	464	34	enet	0.55209	3.56e-25	-3.4886	0.000486	0.0669433	1
Brain_Cortex	ZNF192P2	6	28155828	28157210	0.38	rs13196606	-3.9	rs1225715	0.171693	-5.88	-3.135	461	461	blup	0.27644	3.51e-11	3.6105	0.000306	0.0538972	1
Brain_Cortex	RP1-265C24.5	6	28083406	28084329	0.482	rs13196606	-3.9	rs1340004	0.370372	-7.46	-3.187	474	7	lasso	0.37877	1.2e-15	3.2662	0.00109	0.0988007	1
Brain_Cortex	ZSCAN12P1	6	28058932	28061442	0.159	rs13196606	-3.9	rs1237873	0.028278	-4.11	0.525	477	477	blup	0.07077	0.00106	-1.6261	0.103919	0.604438	1
Brain_Cortex	HLA-DQB1-AS1	6	32628132	32628506	0.313	rs3891175	-3.04	rs17843604	0.129397	4.91	0.3929	214	5	lasso	0.13745	5.7e-06	0.5256	0.599173	0.912801	1
Brain_Cortex	C4B	6	31982539	32003195	0.238	rs3131379	-4.34	rs3101018	0.000808	3.83	-4.274	188	25	enet	0.11339	3.86e-05	-3.6846	0.000229	0.0484907	1
Brain_Cortex	HLA-DPB2	6	33080228	33102442	0.59	rs12213869	3.51	rs1799910	0.120348	4.81	-0.421	338	27	enet	0.26808	7.64e-11	1.2347	0.216958	0.734246	1
Brain_Cortex	ZNF192P1	6	28129559	28137372	0.376	rs13196606	-3.9	rs1904840	0.277082	6.48	-3.375	467	32	enet	0.24658	5.44e-10	-2.5404	0.011074	0.300081	1
Brain_Cortex	HLA-U	6	29901878	29902063	0.21	rs2524005	-2.4	rs4085262	0.005108	3.05	-0.786	42	4	lasso	0.05968	0.00249	-1.4172	0.156431	0.674308	1
Brain_Cortex	HCG22	6	31021227	31027667	0.218	rs3130923	-4.37	rs3130554	0.049788	4.91	-1.511	144	4	lasso	0.07192	0.000971	-1.9095	0.056198	0.511519	1
Brain_Cortex	HLA-DRB6	6	32520490	32527799	0.66	rs1150752	-4.03	rs9271055	0.365526	-7.11	-0.662	249	33	enet	0.55409	2.64e-25	0.1098	0.912537	0.984223	1
Brain_Cortex	HCG24	6	33112560	33115544	0.452	rs12213869	3.51	rs1799910	0.104474	4.76	-0.421	346	5	lasso	0.12296	1.81e-05	0.7579	0.448539	0.858638	1
Brain_Cortex	HLA-K	6	29894955	29897009	0.325	rs2524005	-2.4	rs2535238	0.199736	-5.77	-0.157	42	42	blup	0.24211	8.14e-10	-0.3387	0.734805	0.945059	1
Brain_Cortex	CYP21A2	6	32006042	32009447	0.298	rs3131379	-4.34	rs497309	-0.003677	3.94	-4.07	188	44	enet	0.18886	8.33e-08	-3.0768	0.002092	0.14109	1
Brain_Cortex	HLA-DQB2	6	32723875	32731311	0.611	rs3891175	-3.04	rs9272426	0.272248	7.01	-0.0443	254	6	lasso	0.33086	1.78e-13	0.4873	0.626014	0.920005	1
Brain_Cortex	PPP1R2P1	6	32846948	32847625	0.229	rs3130100	-3.27	rs2071544	-0.001333	3.71	-2.056	266	23	enet	0.03528	0.0165	-2.089	0.036705	0.448845	1
Brain_Cortex	ZSCAN31	6	28292470	28324048	0.48	rs13196606	-3.9	rs1052215	0.256917	6.75	-3.604	382	43	enet	0.36677	4.33e-15	-3.4863	0.00049	0.0670357	1
Brain_Cortex	HLA-W	6	29924373	29926347	0.076	rs2524005	-2.4	rs375984	0.077593	3.59	-0.158	42	42	blup	0.05298	0.00418	-0.3476	0.728118	0.94367	1
Brain_Cortex	HLA-DQA2	6	32709119	32714992	0.64	rs3891175	-3.04	rs28366298	0.246144	6.59	0.6741	254	7	lasso	0.38213	8.3e-16	0.58	0.561909	0.899945	1
Brain_Cortex	HCG4P3	6	29973898	29974893	0.431	rs2524005	-2.4	rs3129063	0.212506	5.42	-0.646	42	7	lasso	0.18374	1.28e-07	-0.4839	0.628441	0.921165	1
Brain_Cortex	HLA-DOB	6	32780540	32784825	0.736	rs3130100	-3.27	rs2856997	0.216976	-7.34	-0.507	266	20	enet	0.73576	1.78e-40	0.4376	0.661708	0.929954	1
Brain_Cortex	GUSBP2	6	26839263	26924333	0.386	rs7759001	3.46	rs6456762	0.303775	-6.46	-0.006	396	18	enet	0.30371	2.61e-12	-0.3677	0.713112	0.940003	1
Brain_Cortex	C4A	6	31949801	31970458	0.314	rs3130923	-4.37	rs497309	0.061866	-4.49	-4.07	221	221	blup	0.21865	6.47e-09	3.3004	0.000966	0.0939928	1
Brain_Cortex	STK19P	6	31981047	31981564	0.558	rs3131379	-4.34	rs17201431	0.063145	4.98	-1.822	188	43	enet	0.2584	1.86e-10	0.0314	0.974927	0.996214	1
Brain_Cortex	RP11-457M11.5	6	26686469	26688192	0.756	rs9467704	-2.27	rs6456762	0.396618	-7.72	-0.006	444	14	lasso	0.4377	1.48e-18	0.5255	0.59921	0.912801	1
Brain_Cortex	RP1-153G14.4	6	27371789	27374743	0.262	rs7759001	3.46	rs4713108	0.032839	-3.67	1.881	411	411	blup	0.05209	0.00447	-1.4835	0.137929	0.651816	1
Brain_Cortex	XXbac-BPG299F13.14	6	31168262	31169695	0.195	rs3130923	-4.37	rs3130615	0.118592	-4.13	1.442	175	4	lasso	0.06983	0.00114	-1.4405	0.149718	0.666004	1
Brain_Cortex	XXbac-BPG181B23.7	6	31362066	31363272	0.575	rs3130923	-4.37	rs2263316	0.039188	4.43	1.157	241	27	enet	0.27	6.39e-11	1.1661	0.243594	0.757574	1
Brain_Cortex	XXbac-BPG299F13.17	6	31162977	31165814	0.356	rs3130923	-4.37	rs2523578	0.095398	4.83	-2.053	175	175	blup	0.19733	4.06e-08	-0.0955	0.923926	0.985959	1
Brain_Frontal_Cortex_BA9	BTN2A1	6	26458150	26476849	0.262	rs17587597	-3.32	rs6929846	0.01957	3.93	0.53	501	501	blup	0.06603	0.00299	0.9019	0.367	0.824339	1
Brain_Frontal_Cortex_BA9	PRSS16	6	27215480	27224250	0.189	rs7759001	3.46	rs9348772	0.04608	3.93	-1.476	341	18	enet	0.05585	0.00593	-1.0404	0.298	0.789277	1
Brain_Frontal_Cortex_BA9	BTN2A2	6	26383324	26395102	0.247	rs7748167	-3.59	rs2893857	0.11215	4.76	1.068	544	544	blup	0.13759	2.28e-05	0.9699	0.332	0.808194	1
Brain_Frontal_Cortex_BA9	ZNF391	6	27342394	27371683	0.242	rs7759001	3.46	rs2206252	0.20667	-5.48	2.928	397	397	blup	0.15245	8.03e-06	-2.3643	0.0181	0.359722	1
Brain_Frontal_Cortex_BA9	ZSCAN9	6	28192664	28201260	0.302	rs13196606	-3.9	rs10456357	0.02155	3.93	-0.205	443	22	enet	0.00441	0.221	-1.4172	0.156	0.673722	1
Brain_Frontal_Cortex_BA9	UQCC2	6	33663126	33679504	0.26	rs622917	-4.27	rs2281820	0.19246	4.92	-0.734	513	4	lasso	0.15362	7.39e-06	-0.0909	0.928	0.986677	1
Brain_Frontal_Cortex_BA9	TCF19	6	31126319	31131992	0.313	rs3130923	-4.37	rs1265094	0.07106	-4.51	1.74	175	2	lasso	0.21627	7.63e-08	-0.8893	0.374	0.827195	1
Brain_Frontal_Cortex_BA9	IER3	6	30710976	30712331	0.191	rs3130557	-3.62	rs1265099	0.01979	3.41	-2.967	78	8	enet	0.09796	0.000347	-1.4795	0.139	0.653112	1
Brain_Frontal_Cortex_BA9	HCG4	6	29758816	29760213	0.53	rs2524005	-2.4	rs2524005	0.05462	-3.74	-2.399	43	43	blup	0.17718	1.37e-06	1.1057	0.269	0.77341	1
Brain_Frontal_Cortex_BA9	HLA-DQB1	6	32627244	32636160	0.511	rs3891175	-3.04	rs3891175	0.26046	-5.7	-3.035	221	4	lasso	0.38772	3.99e-14	1.9661	0.0493	0.491005	1
Brain_Frontal_Cortex_BA9	ZNF322	6	26636518	26659980	0.257	rs9467704	-2.27	rs3734545	0.00916	3.91	-0.564	441	38	enet	0.12072	7.34e-05	-0.179	0.858	0.973108	1
Brain_Frontal_Cortex_BA9	BTN3A2	6	26365387	26378546	0.492	rs7748167	-3.59	rs9393713	0.30213	-6.53	-2.132	557	45	enet	0.40779	5.74e-15	2.1446	0.032	0.432646	1
Brain_Frontal_Cortex_BA9	HIST1H1C	6	26055968	26056699	0.152	rs7748167	-3.59	rs3922841	0.04862	-3.97	0.904	693	3	lasso	0.07216	0.00198	-2.2401	0.0251	0.400682	1
Brain_Frontal_Cortex_BA9	ZSCAN23	6	28399707	28411279	0.187	rs13196606	-3.9	rs916403	0.14151	4.39	-3.573	342	2	lasso	0.12455	5.63e-05	-3.5727	0.000353	0.0574333	1
Brain_Frontal_Cortex_BA9	ZKSCAN3	6	28317691	28336947	0.164	rs13196606	-3.9	rs213237	0.00332	-4.18	-3.282	385	385	blup	0.08458	0.000859	3.6087	0.000308	0.054084	1
Brain_Frontal_Cortex_BA9	HLA-DRB1	6	32546546	32557625	0.401	rs1150752	-4.03	rs1063355	0.25405	6.03	0.14	233	10	enet	0.29977	1.01e-10	-0.1869	0.852	0.972007	1
Brain_Frontal_Cortex_BA9	RP5-874C20.3	6	28234788	28245974	0.227	rs13196606	-3.9	rs213237	0.04611	-4.5	-3.282	425	425	blup	0.05991	0.00451	3.5153	0.000439	0.0641742	1
Brain_Frontal_Cortex_BA9	LINC00336	6	33553883	33561115	0.399	rs622917	-4.27	rs210162	0.16934	5.09	0.701	506	4	lasso	0.18883	5.87e-07	0.5448	0.586	0.907804	1
Brain_Frontal_Cortex_BA9	ZKSCAN8	6	28109688	28127250	0.157	rs13196606	-3.9	rs200969	0.02116	-3.64	-2.703	470	470	blup	0.04973	0.00895	3.3262	0.00088	0.0901859	1
Brain_Frontal_Cortex_BA9	HLA-DRB5	6	32485120	32498064	0.551	rs1150752	-4.03	rs9271055	0.43947	7.22	-0.662	256	6	lasso	0.4539	5.16e-17	-0.6183	0.536	0.890167	1
Brain_Frontal_Cortex_BA9	TAP2	6	32789610	32806557	0.424	rs3130100	-3.27	rs9276810	0.1517	5.17	-1.829	266	21	enet	0.31042	4.13e-11	-1.992	0.0464	0.48135	1
Brain_Frontal_Cortex_BA9	RNF5	6	32146131	32151657	0.28	rs3131379	-4.34	rs652888	0.04724	-4.1	-3.136	162	16	enet	0.14142	1.74e-05	3.6126	0.000303	0.0538629	1
Brain_Frontal_Cortex_BA9	CYP21A1P	6	31973466	31976176	0.364	rs3131379	-4.34	rs1150755	0.13133	-4.79	-3.008	195	16	lasso	0.22379	4.32e-08	4.2223	2.42e-05	0.0129058	1
Brain_Frontal_Cortex_BA9	DXO	6	31937587	31940069	0.282	rs3130923	-4.37	rs12153855	0.03944	-4.42	0.099	220	5	lasso	0.17169	2.04e-06	-0.853	0.394	0.834326	1
Brain_Frontal_Cortex_BA9	SKIV2L	6	31926888	31937532	0.507	rs3130923	-4.37	rs391165	0.29304	6.25	-0.093	220	14	lasso	0.37309	1.58e-13	0.7146	0.475	0.867822	1
Brain_Frontal_Cortex_BA9	LY6G5C	6	31644461	31651817	0.375	rs3130923	-4.37	rs1144709	0.19468	-5.03	-0.853	242	5	lasso	0.14248	1.62e-05	1.0898	0.276	0.777477	1
Brain_Frontal_Cortex_BA9	BAG6	6	31606805	31620482	0.338	rs3130923	-4.37	rs707939	0.18475	5.1	1.995	242	3	lasso	0.15247	8.02e-06	1.8169	0.0692	0.54453	1
Brain_Frontal_Cortex_BA9	MICB	6	31462658	31478901	0.443	rs3130923	-4.37	rs2516412	0.17524	5.61	-2.539	277	31	enet	0.29707	1.27e-10	-3.5469	0.00039	0.0607009	1
Brain_Frontal_Cortex_BA9	MICA	6	31371356	31383092	0.532	rs3130923	-4.37	rs2844509	0.06267	-4.08	0.523	240	11	lasso	0.12416	5.78e-05	-0.8295	0.407	0.840127	1
Brain_Frontal_Cortex_BA9	HLA-C	6	31236526	31239882	0.594	rs3130923	-4.37	rs3130695	0.05873	5.35	2.14	206	9	lasso	0.34001	3.17e-12	-0.8836	0.377	0.827851	1
Brain_Frontal_Cortex_BA9	POU5F1	6	31132119	31148508	0.218	rs3130923	-4.37	rs9264532	0.01025	-3.54	1.451	175	6	enet	0.05722	0.00541	-1.0712	0.284	0.782755	1
Brain_Frontal_Cortex_BA9	PSORS1C1	6	31082527	31107869	0.313	rs3130923	-4.37	rs1265062	-0.00323	-3.49	-2.925	175	175	blup	0.05778	0.00521	1.4203	0.156	0.673722	1
Brain_Frontal_Cortex_BA9	HLA-J	6	29975174	29977733	0.208	rs2524005	-2.4	rs3129063	0.09724	-4.29	-0.646	42	6	lasso	0.11675	9.63e-05	0.3425	0.732	0.944471	1
Brain_Frontal_Cortex_BA9	ZNRD1-AS1	6	29968788	30029030	0.396	rs2524005	-2.4	rs1632957	-0.0017	-2.74	-1.098	42	42	blup	0.0503	0.00862	1.3898	0.165	0.682711	1
Brain_Frontal_Cortex_BA9	GABBR1	6	29570005	29601753	0.121	rs2524005	-2.4	rs2524005	-0.00807	-2.47	-2.399	43	43	blup	0.08821	0.000672	0.4004	0.689	0.935204	1
Brain_Frontal_Cortex_BA9	ZNF204P	6	27325604	27339304	0.215	rs7759001	3.46	rs764284	0.12541	4.9	2.393	394	4	lasso	0.134	2.93e-05	1.6583	0.0972	0.596583	1
Brain_Frontal_Cortex_BA9	HCG27	6	31165915	31171745	0.361	rs3130923	-4.37	rs9264532	0.2283	-5.31	1.451	175	12	lasso	0.21555	8.06e-08	-1.1556	0.248	0.760869	1
Brain_Frontal_Cortex_BA9	DDAH2	6	31694815	31698357	0.323	rs3130923	-4.37	rs707938	0.11921	-4.28	-2.936	242	242	blup	0.09428	0.000446	3.8332	0.000127	0.0345033	1
Brain_Frontal_Cortex_BA9	AL022393.7	6	28143966	28144452	0.556	rs13196606	-3.9	rs1225618	0.46914	7.53	-3.166	466	39	enet	0.49937	3.33e-19	-3.0745	0.00211	0.141971	1
Brain_Frontal_Cortex_BA9	ZNF192P2	6	28155828	28157210	0.161	rs13196606	-3.9	rs1225618	0.0267	-3.96	-3.166	463	463	blup	0.03728	0.0208	3.2306	0.00124	0.105963	1
Brain_Frontal_Cortex_BA9	RP1-265C24.5	6	28083406	28084329	0.27	rs13196606	-3.9	rs4713135	0.21047	-5.63	-2.95	476	4	lasso	0.18058	1.07e-06	2.89	0.00385	0.189041	1
Brain_Frontal_Cortex_BA9	ZNF192P1	6	28129559	28137372	0.357	rs13196606	-3.9	rs2056925	0.02049	3.69	-2.22	469	56	enet	0.09327	0.000477	-0.0196	0.984	0.997291	1
Brain_Frontal_Cortex_BA9	HLA-U	6	29901878	29902063	0.185	rs2524005	-2.4	rs385492	0.06417	-3.53	1.422	42	9	enet	0.10522	0.000212	-1.307	0.191	0.71056	1
Brain_Frontal_Cortex_BA9	HCG22	6	31021227	31027667	0.199	rs3130923	-4.37	rs2233966	0.13429	4.91	-1.575	144	2	lasso	0.10567	0.000206	-1.6051	0.108	0.609824	1
Brain_Frontal_Cortex_BA9	HLA-DRB6	6	32520490	32527799	0.622	rs1150752	-4.03	rs532098	0.30915	6.57	1.085	249	8	lasso	0.48016	2.95e-18	1.024	0.306	0.793283	1
Brain_Frontal_Cortex_BA9	HCG24	6	33112560	33115544	0.418	rs12213869	3.51	rs1799910	0.13733	5.13	-0.421	346	4	lasso	0.27512	7.69e-10	1.2563	0.209	0.727334	1
Brain_Frontal_Cortex_BA9	HCG4P7	6	29855071	29856045	0.396	rs2524005	-2.4	rs9257940	0.02818	-3.77	0.127	43	9	enet	0.0671	0.00278	-1.4905	0.136	0.649292	1
Brain_Frontal_Cortex_BA9	HLA-K	6	29894955	29897009	0.261	rs2524005	-2.4	rs375984	0.1978	-5.31	-0.158	42	4	lasso	0.20736	1.49e-07	0.1797	0.857	0.97285	1
Brain_Frontal_Cortex_BA9	HLA-DQB2	6	32723875	32731311	0.721	rs3891175	-3.04	rs1063355	0.26875	-6.39	0.14	254	21	enet	0.4619	2.19e-17	1.1661	0.244	0.757574	1
Brain_Frontal_Cortex_BA9	HLA-B	6	31321649	31324219	0.149	rs3130923	-4.37	rs9264532	0.03069	-3.81	1.451	216	216	blup	0.07908	0.00124	0.0705	0.944	0.989817	1
Brain_Frontal_Cortex_BA9	ZSCAN31	6	28292470	28324048	0.423	rs13196606	-3.9	rs9301	0.18007	5.97	-3.373	384	44	enet	0.29593	1.39e-10	-3.3038	0.000954	0.0937655	1
Brain_Frontal_Cortex_BA9	HLA-DQA2	6	32709119	32714992	0.534	rs3891175	-3.04	rs28366298	0.27152	6.58	0.674	254	5	lasso	0.43676	3.11e-16	0.5641	0.573	0.903582	1
Brain_Frontal_Cortex_BA9	HCG4P3	6	29973898	29974893	0.097	rs2524005	-2.4	rs375984	0.08524	3.89	-0.158	42	3	lasso	0.06756	0.0027	-0.2331	0.816	0.9658	1
Brain_Frontal_Cortex_BA9	RPL23AP1	6	29694446	29694659	0.158	rs2524005	-2.4	rs2076183	0.07106	3.33	0.557	43	19	enet	0.11201	0.000133	0.0815	0.935	0.988156	1
Brain_Frontal_Cortex_BA9	LY6G5B	6	31637944	31641553	0.437	rs3130923	-4.37	rs3117572	0.11524	4.97	1.386	242	11	lasso	0.19288	4.36e-07	1.7837	0.0745	0.554892	1
Brain_Frontal_Cortex_BA9	HLA-DOB	6	32780540	32784825	0.628	rs3130100	-3.27	rs2071469	0.26422	-6.71	-0.066	266	10	lasso	0.66101	5.34e-29	0.9542	0.34	0.812926	1
Brain_Frontal_Cortex_BA9	C4A	6	31949801	31970458	0.283	rs3130923	-4.37	rs3101018	0.17991	-4.8	-4.274	220	220	blup	0.18288	9.06e-07	4.1504	3.32e-05	0.016205	1
Brain_Frontal_Cortex_BA9	STK19P	6	31981047	31981564	0.358	rs3131379	-4.34	rs17201431	-0.0087	2.85	-1.822	187	187	blup	0.03702	0.0212	0.9133	0.361	0.822065	1
Brain_Frontal_Cortex_BA9	RP11-457M11.5	6	26686469	26688192	0.608	rs9467704	-2.27	rs9348738	0.16883	-6.64	-0.29	444	7	lasso	0.28192	4.42e-10	0.6593	0.51	0.88062	1
Brain_Frontal_Cortex_BA9	RP1-153G14.4	6	27371789	27374743	0.227	rs7759001	3.46	rs6456785	0.00271	-3.27	0.402	411	411	blup	0.05592	0.0059	0.0591	0.953	0.99204	1
Brain_Frontal_Cortex_BA9	XXbac-BPG181B23.7	6	31362066	31363272	0.329	rs3130923	-4.37	rs2263316	0.0776	4.04	1.157	240	240	blup	0.09578	0.000403	1.0662	0.286	0.783765	1
Brain_Frontal_Cortex_BA9	XXbac-BPG299F13.17	6	31162977	31165814	0.35	rs3130923	-4.37	rs1265093	0.05145	-4.26	0.476	175	18	enet	0.20726	1.5e-07	-0.4967	0.619	0.91841	1
Brain_Frontal_Cortex_BA9	U91328.22	6	26013469	26013985	0.157	rs7748167	-3.59	rs4712976	0.03509	-4.07	-0.821	692	692	blup	0.06449	0.00332	0.3521	0.725	0.942598	1
Brain_Hippocampus	PHF1	6	33378176	33384218	0.292	rs622917	-4.27	rs4711332	-0.00856	3.19	-1.562	472	472	blup	0.07643	0.00201	-3.2263	0.00125	0.106031	1
Brain_Hippocampus	BTN2A2	6	26383324	26395102	0.356	rs7748167	-3.59	rs2076029	0.03622	4.42	-0.845	544	544	blup	0.05192	0.00952	0.9858	0.324	0.803319	1
Brain_Hippocampus	ZNF391	6	27342394	27371683	0.318	rs7759001	3.46	rs6456794	0.04248	-4.22	2.7	396	396	blup	0.06759	0.00352	-2.675	0.00747	0.25428	1
Brain_Hippocampus	ZSCAN9	6	28192664	28201260	0.142	rs13196606	-3.9	rs17750424	0.08278	4.19	-2.067	443	28	enet	0.10388	0.00035	-2.6427	0.00822	0.267178	1
Brain_Hippocampus	VARS2	6	30881982	30894236	0.227	rs1811197	-3.95	rs3130557	0.02013	-3.43	-3.62	95	95	blup	0.0965	0.000561	3.1388	0.0017	0.125677	1
Brain_Hippocampus	HCG4	6	29758816	29760213	0.55	rs2524005	-2.4	rs385492	0.1831	4.64	1.422	42	42	blup	0.19031	1.13e-06	0.8865	0.375	0.827195	1
Brain_Hippocampus	HLA-DQB1	6	32627244	32636160	0.882	rs3891175	-3.04	rs1063355	0.56182	7.83	0.14	221	11	lasso	0.52969	1.29e-19	0.4392	0.661	0.92973	1
Brain_Hippocampus	BTN3A2	6	26365387	26378546	0.56	rs7748167	-3.59	rs9366653	0.24534	-6.29	-2.224	557	24	lasso	0.31816	8.38e-11	2.3172	0.0205	0.377347	1
Brain_Hippocampus	ZSCAN23	6	28399707	28411279	0.29	rs13196606	-3.9	rs916403	0.07792	4.12	-3.573	342	7	lasso	0.04917	0.0113	-3.6643	0.000248	0.0503462	1
Brain_Hippocampus	ZKSCAN3	6	28317691	28336947	0.176	rs13196606	-3.9	rs9393909	0.06144	-4.54	-2.981	385	10	lasso	0.07175	0.00271	3.1685	0.00153	0.118603	1
Brain_Hippocampus	RP5-874C20.3	6	28234788	28245974	0.27	rs13196606	-3.9	rs16894095	0.0729	-4.28	-3.353	425	425	blup	0.11423	0.00018	3.4728	0.000515	0.0697928	1
Brain_Hippocampus	HLA-DRB5	6	32485120	32498064	0.787	rs1150752	-4.03	rs9271055	0.42628	6.86	-0.662	256	14	lasso	0.40818	3.57e-14	-0.2553	0.798	0.961721	1
Brain_Hippocampus	RXRB	6	33161365	33168221	0.283	rs3818528	-4.02	rs2071025	0.03681	-3.58	1.866	399	8	lasso	-0.00107	0.349	-2.5155	0.0119	0.307351	1
Brain_Hippocampus	TAP2	6	32789610	32806557	0.249	rs3130100	-3.27	rs2228397	-0.00435	-3.6	0.12	266	10	enet	0.10735	0.00028	-1.1591	0.246	0.759461	1
Brain_Hippocampus	CYP21A1P	6	31973466	31976176	0.402	rs3131379	-4.34	rs1150753	0.10671	-4.33	-4.025	197	15	lasso	0.15745	1.05e-05	4.2359	2.28e-05	0.0125066	1
Brain_Hippocampus	SKIV2L	6	31926888	31937532	0.417	rs3130923	-4.37	rs391165	0.32524	6.09	-0.093	222	4	lasso	0.30779	1.92e-10	0.1182	0.906	0.982275	1
Brain_Hippocampus	MICB	6	31462658	31478901	0.372	rs3130923	-4.37	rs2516412	0.12618	4.53	-2.539	279	25	enet	0.25159	1.43e-08	-2.1877	0.0287	0.416269	1
Brain_Hippocampus	MICA	6	31371356	31383092	0.508	rs3130923	-4.37	rs6919586	0.105	-4.81	-0.127	242	7	lasso	0.11763	0.000144	-0.5496	0.583	0.907002	1
Brain_Hippocampus	HLA-C	6	31236526	31239882	0.451	rs3130923	-4.37	rs2523578	0.22903	5.36	-2.053	207	22	enet	0.24545	2.25e-08	-0.1153	0.908	0.982644	1
Brain_Hippocampus	POU5F1	6	31132119	31148508	0.326	rs3130923	-4.37	rs1042127	0.01263	-3.94	0.253	176	176	blup	0.04205	0.0179	-0.2097	0.834	0.969255	1
Brain_Hippocampus	RNF39	6	30038111	30043664	0.538	rs2524005	-2.4	rs3129063	0.11007	-4.07	-0.646	41	7	lasso	0.13174	5.77e-05	0.0496	0.96	0.993302	1
Brain_Hippocampus	HLA-J	6	29975174	29977733	0.311	rs2524005	-2.4	rs1362126	0.19655	4.74	-0.812	41	6	lasso	0.14178	2.98e-05	-0.7031	0.482	0.870137	1
Brain_Hippocampus	HCG27	6	31165915	31171745	0.229	rs3130923	-4.37	rs2523578	0.04911	-3.96	-2.053	176	7	enet	0.04156	0.0184	1.1628	0.245	0.758372	1
Brain_Hippocampus	AL022393.7	6	28143966	28144452	0.499	rs13196606	-3.9	rs1225715	0.39513	7.11	-3.135	466	26	enet	0.48656	1.53e-17	-3.3477	0.000815	0.0875673	1
Brain_Hippocampus	RP1-265C24.5	6	28083406	28084329	0.211	rs13196606	-3.9	rs203888	0.14181	-5.09	-3.047	476	33	enet	0.17924	2.42e-06	3.5398	0.0004	0.0617319	1
Brain_Hippocampus	HLA-DQB1-AS1	6	32628132	32628506	0.379	rs3891175	-3.04	rs1063355	0.24339	5.24	0.14	214	3	lasso	0.24743	1.94e-08	0.4237	0.672	0.933156	1
Brain_Hippocampus	ZNF192P1	6	28129559	28137372	0.428	rs13196606	-3.9	rs868987	-0.008	3.96	-3.388	469	469	blup	0.11653	0.000155	-1.2809	0.2	0.720896	1
Brain_Hippocampus	HCG11	6	26522076	26526807	0.197	rs10484435	-3.2	rs2451741	0.00805	3.96	0.598	492	492	blup	0.05367	0.00852	1.3722	0.17	0.686725	1
Brain_Hippocampus	HLA-DRB6	6	32520490	32527799	0.719	rs1150752	-4.03	rs28366298	0.42184	7.36	0.75	249	4	lasso	0.63748	9.26e-26	0.8057	0.42	0.84658	1
Brain_Hippocampus	HCG4P7	6	29855071	29856045	0.328	rs2524005	-2.4	rs2535238	0.03777	-3.04	-0.157	42	18	enet	0.12134	0.000114	-0.3739	0.708	0.938763	1
Brain_Hippocampus	HLA-K	6	29894955	29897009	0.347	rs2524005	-2.4	rs2535238	0.24517	-5.72	-0.157	41	8	lasso	0.26346	5.9e-09	0.4177	0.676	0.933623	1
Brain_Hippocampus	RPS18	6	33239825	33244287	0.375	rs622917	-4.27	rs11539216	-0.00475	-3.62	0.957	471	471	blup	0.0554	0.00763	0.385	0.7	0.936977	1
Brain_Hippocampus	CYP21A2	6	32006042	32009447	0.185	rs3131379	-4.34	rs660550	-0.00531	-3.41	-1.92	189	189	blup	0.05085	0.0102	0.2276	0.82	0.966126	1
Brain_Hippocampus	HLA-DQB2	6	32723875	32731311	0.709	rs3891175	-3.04	rs1063355	0.46865	-7.29	0.14	254	11	enet	0.47092	7.86e-17	-0.2852	0.775	0.956355	1
Brain_Hippocampus	ZSCAN31	6	28292470	28324048	0.303	rs13196606	-3.9	rs2142730	0.24363	5.93	-3.356	384	26	enet	0.29294	6.19e-10	-3.7266	0.000194	0.0431414	1
Brain_Hippocampus	IFITM4P	6	29718506	29718925	0.237	rs2524005	-2.4	rs385492	0.13858	4.26	1.422	42	22	enet	0.14468	2.46e-05	1.5104	0.131	0.641916	1
Brain_Hippocampus	HLA-DQA2	6	32709119	32714992	0.747	rs3891175	-3.04	rs1063355	0.34876	-6.92	0.14	254	24	enet	0.51263	8.96e-19	0.3633	0.716	0.940916	1
Brain_Hippocampus	HCG4P3	6	29973898	29974893	0.227	rs2524005	-2.4	rs9257936	0.03462	-3.84	-0.31	41	4	lasso	0.11668	0.000154	0.1853	0.853	0.972262	1
Brain_Hippocampus	RPL23AP1	6	29694446	29694659	0.124	rs2524005	-2.4	rs9257940	0.06795	3.59	0.127	42	11	lasso	0.08536	0.00114	0.274	0.784	0.958625	1
Brain_Hippocampus	LY6G5B	6	31637944	31641553	0.282	rs3130923	-4.37	rs521977	0.11428	4.22	-2.034	244	3	lasso	0.08703	0.00103	-0.8045	0.421	0.846793	1
Brain_Hippocampus	HLA-DOB	6	32780540	32784825	0.659	rs3130100	-3.27	rs2071473	0.17629	-6.04	-1.077	266	33	enet	0.59611	3.27e-23	1.4904	0.136	0.649292	1
Brain_Hippocampus	GUSBP2	6	26839263	26924333	0.265	rs7759001	3.46	rs6456762	0.02316	-3.92	-0.006	395	22	enet	0.14528	2.37e-05	-0.0419	0.967	0.994702	1
Brain_Hippocampus	C4A	6	31949801	31970458	0.377	rs3130923	-4.37	rs497309	0.15601	-4.88	-4.07	222	3	lasso	0.15073	1.65e-05	4.4059	1.05e-05	0.00839942	0.604758
Brain_Hippocampus	TNXA	6	31976391	31980249	0.294	rs3131379	-4.34	rs13199524	0.1053	4.17	0.126	191	19	enet	0.15176	1.54e-05	1.1373	0.255	0.765106	1
Brain_Hippocampus	STK19P	6	31981047	31981564	0.342	rs3131379	-4.34	rs17201431	0.02741	4.47	-1.822	189	6	lasso	0.07113	0.00282	-1.8262	0.0678	0.54146	1
Brain_Hippocampus	RP11-457M11.5	6	26686469	26688192	0.617	rs9467704	-2.27	rs6456762	0.19949	-6.21	-0.006	443	33	enet	0.33783	1.68e-11	1.0958	0.273	0.775986	1
Brain_Hippocampus	RP1-153G14.4	6	27371789	27374743	0.159	rs7759001	3.46	rs10946940	0.04075	-3.92	-0.914	410	410	blup	0.05132	0.00989	-0.5003	0.617	0.917669	1
Brain_Hippocampus	XXbac-BPG181B23.7	6	31362066	31363272	0.363	rs3130923	-4.37	rs2263316	0.08407	4.02	1.157	242	6	lasso	0.1657	6.06e-06	0.7045	0.481	0.869793	1
Brain_Hippocampus	MICE	6	29709508	29713011	0.144	rs2524005	-2.4	rs385492	0.00974	3.53	1.422	42	42	blup	0.04332	0.0165	0.9442	0.345	0.81447	1
Brain_Hypothalamus	BAK1	6	33540329	33548019	0.189	rs622917	-4.27	rs210134	0.0664	4.45	-1.604	499	5	lasso	0.16477	8.57e-06	-2.1585	0.0309	0.428125	1
Brain_Hypothalamus	ZNF184	6	27418522	27440897	0.279	rs156737	-3.51	rs13207082	0.14038	4.83	-1.741	434	18	enet	0.13957	4.38e-05	-2.3477	0.0189	0.364678	1
Brain_Hypothalamus	BTN2A2	6	26383324	26395102	0.413	rs7748167	-3.59	rs4711122	0.06841	4.34	0.406	543	543	blup	0.17472	4.45e-06	1.684	0.0922	0.588927	1
Brain_Hypothalamus	ZNF391	6	27342394	27371683	0.412	rs7759001	3.46	rs3734574	0.45378	-6.99	2.856	397	9	lasso	0.41842	3.14e-14	-2.8424	0.00448	0.204786	1
Brain_Hypothalamus	TCF19	6	31126319	31131992	0.375	rs3130923	-4.37	rs2233976	0.08208	4	0.57	176	6	lasso	0.09607	0.000679	-0.4281	0.669	0.932091	1
Brain_Hypothalamus	VARS2	6	30881982	30894236	0.526	rs1811197	-3.95	rs2844623	-0.00206	3.5	-0.432	95	33	enet	0.11594	0.000196	2.5043	0.0123	0.310493	1
Brain_Hypothalamus	HCG4	6	29758816	29760213	0.672	rs2524005	-2.4	rs385492	0.21384	4.88	1.422	43	43	blup	0.3059	3.92e-10	1.6052	0.108	0.609824	1
Brain_Hypothalamus	HLA-DQB1	6	32627244	32636160	0.671	rs3891175	-3.04	rs1063355	0.48341	7.25	0.14	221	2	lasso	0.49637	1.52e-17	0.5331	0.594	0.910403	1
Brain_Hypothalamus	ZNF322	6	26636518	26659980	0.244	rs9467704	-2.27	rs3734545	0.06646	3.85	-0.564	440	12	lasso	0.08183	0.00164	-0.5623	0.574	0.903899	1
Brain_Hypothalamus	BTN3A2	6	26365387	26378546	0.505	rs7748167	-3.59	rs9366653	0.30058	-5.94	-2.224	556	29	lasso	0.33803	3.11e-11	2.528	0.0115	0.303137	1
Brain_Hypothalamus	HIST1H1C	6	26055968	26056699	0.267	rs7748167	-3.59	rs599444	0.02839	-4.29	2.076	692	692	blup	0.05235	0.0101	-1.6623	0.0964	0.595416	1
Brain_Hypothalamus	ZSCAN23	6	28399707	28411279	0.21	rs13196606	-3.9	rs1233708	0.13037	4.79	-3.249	342	342	blup	0.13579	5.57e-05	-3.9236	8.72e-05	0.0279021	1
Brain_Hypothalamus	HIST1H2AG	6	27100832	27103070	0.353	rs7759001	3.46	rs12153912	0.05066	3.94	-0.363	338	36	enet	0.18232	2.69e-06	-0.0999	0.92	0.985091	1
Brain_Hypothalamus	HIST1H3E	6	26225383	26225844	0.347	rs7748167	-3.59	rs16891464	0.19152	5.16	1.6	652	7	lasso	0.22531	1.44e-07	1.2626	0.207	0.726531	1
Brain_Hypothalamus	RP5-874C20.3	6	28234788	28245974	0.32	rs13196606	-3.9	rs7773051	0.11208	-4.95	-3.717	425	425	blup	0.24418	3.8e-08	2.957	0.00311	0.171029	1
Brain_Hypothalamus	LINC00336	6	33553883	33561115	0.333	rs622917	-4.27	rs375555	0.22593	5.56	0.126	506	3	lasso	0.2281	1.18e-07	0.2265	0.821	0.966151	1
Brain_Hypothalamus	HIST1H2BK	6	27106073	27114619	0.237	rs7759001	3.46	rs10946844	0.0849	4.33	-0.402	331	331	blup	0.08529	0.00133	-1.3844	0.166	0.683669	1
Brain_Hypothalamus	HLA-DRB5	6	32485120	32498064	0.746	rs1150752	-4.03	rs9271055	0.46103	7.04	-0.662	256	11	lasso	0.48369	5.67e-17	-0.7014	0.483	0.87021	1
Brain_Hypothalamus	DDX39B	6	31498010	31510225	0.341	rs3130923	-4.37	rs4151670	-0.00309	3.56	0.575	279	279	blup	0.11698	0.000184	0.1813	0.856	0.972771	1
Brain_Hypothalamus	TAP2	6	32789610	32806557	0.318	rs3130100	-3.27	rs2071544	0.02522	4.38	-2.056	266	266	blup	0.11896	0.000162	-2.7332	0.00627	0.238999	1
Brain_Hypothalamus	RNF5	6	32146131	32151657	0.377	rs3131379	-4.34	rs204899	-0.00431	3.08	-0.401	163	32	enet	0.04947	0.0121	2.9512	0.00317	0.172082	1
Brain_Hypothalamus	CYP21A1P	6	31973466	31976176	0.406	rs3131379	-4.34	rs497309	0.12072	-4.77	-4.07	197	197	blup	0.24413	3.81e-08	3.8688	0.000109	0.0321947	1
Brain_Hypothalamus	SKIV2L	6	31926888	31937532	0.489	rs3130923	-4.37	rs391165	0.1353	4.71	-0.093	222	27	enet	0.18872	1.75e-06	1.1078	0.268	0.772906	1
Brain_Hypothalamus	NELFE	6	31919864	31926856	0.204	rs3130923	-4.37	rs1042663	0.12295	-4.25	0.022	222	9	lasso	0.1311	7.52e-05	-0.0215	0.983	0.997235	1
Brain_Hypothalamus	LY6G5C	6	31644461	31651817	0.49	rs3130923	-4.37	rs1144709	0.14168	-4.58	-0.853	244	8	lasso	0.15186	1.98e-05	0.4846	0.628	0.920908	1
Brain_Hypothalamus	BAG6	6	31606805	31620482	0.304	rs3130923	-4.37	rs707939	0.26889	5.44	1.995	244	1	lasso	0.2366	6.51e-08	1.995	0.046	0.480008	1
Brain_Hypothalamus	MICB	6	31462658	31478901	0.299	rs3130923	-4.37	rs2516412	0.0973	4.45	-2.539	279	8	lasso	0.12029	0.000149	-2.7699	0.00561	0.226284	1
Brain_Hypothalamus	MICA	6	31371356	31383092	0.278	rs3130923	-4.37	rs769178	0.04749	-3.88	0.997	242	4	lasso	0.07411	0.00264	-0.2773	0.782	0.958096	1
Brain_Hypothalamus	HLA-C	6	31236526	31239882	0.587	rs3130923	-4.37	rs3130695	0.19499	5.36	2.14	207	26	enet	0.29492	9.08e-10	-0.4946	0.621	0.918684	1
Brain_Hypothalamus	POU5F1	6	31132119	31148508	0.228	rs3130923	-4.37	rs2233966	0.1011	-4.42	-1.575	176	4	lasso	0.07424	0.00262	1.4042	0.16	0.677789	1
Brain_Hypothalamus	PSORS1C1	6	31082527	31107869	0.354	rs3130923	-4.37	rs3094220	0.11993	-5.03	-1.808	176	22	enet	0.18443	2.34e-06	0.5701	0.569	0.902366	1
Brain_Hypothalamus	HLA-J	6	29975174	29977733	0.269	rs2524005	-2.4	rs9257936	0.01691	3.82	-0.31	42	21	enet	0.13061	7.75e-05	1.0603	0.289	0.785301	1
Brain_Hypothalamus	ZNRD1-AS1	6	29968788	30029030	0.391	rs2524005	-2.4	rs1362126	0.02693	3.4	-0.812	42	24	enet	0.18302	2.57e-06	1.3122	0.189	0.708738	1
Brain_Hypothalamus	HLA-H	6	29856244	29858259	0.233	rs2524005	-2.4	rs2535238	0.00713	2.94	-0.157	43	15	enet	0.09685	0.000647	0.2681	0.789	0.959386	1
Brain_Hypothalamus	ATF6B	6	32083112	32096030	0.15	rs3131379	-4.34	rs4151657	0.01247	3.52	2.231	156	156	blup	0.00408	0.234	2.3059	0.0211	0.38013	1
Brain_Hypothalamus	DDAH2	6	31694815	31698357	0.418	rs3130923	-4.37	rs1144708	0.10964	-4.61	-3.408	244	7	lasso	0.26484	8.55e-09	2.9711	0.00297	0.168366	1
Brain_Hypothalamus	AL022393.7	6	28143966	28144452	0.637	rs13196606	-3.9	rs2142730	0.35266	6.72	-3.356	466	466	blup	0.51494	2.07e-18	-3.2884	0.00101	0.0958352	1
Brain_Hypothalamus	RP1-265C24.5	6	28083406	28084329	0.259	rs13196606	-3.9	rs1340004	0.27754	-5.84	-3.187	476	5	lasso	0.23442	7.59e-08	3.3176	0.000908	0.0915887	1
Brain_Hypothalamus	ZSCAN12P1	6	28058932	28061442	0.31	rs13196606	-3.9	rs9461446	-0.00712	3.46	-2.263	479	7	lasso	0.00894	0.165	-2.1225	0.0338	0.437963	1
Brain_Hypothalamus	HCG23	6	32358287	32361463	0.297	rs1270942	-4.07	rs1135216	0.05757	-3.74	0.677	227	227	blup	0.02154	0.0707	-1.8668	0.0619	0.527233	1
Brain_Hypothalamus	HLA-DRB6	6	32520490	32527799	0.645	rs1150752	-4.03	rs28366298	0.3093	6.51	0.75	249	27	enet	0.50003	1.03e-17	0.3999	0.689	0.935204	1
Brain_Hypothalamus	HCG24	6	33112560	33115544	0.242	rs12213869	3.51	rs453779	-0.00903	-3.18	-1.542	346	346	blup	0.00569	0.208	1.1558	0.248	0.760869	1
Brain_Hypothalamus	HLA-K	6	29894955	29897009	0.241	rs2524005	-2.4	rs375984	0.02274	-3.83	-0.158	42	42	blup	0.07657	0.00227	0.2754	0.783	0.958213	1
Brain_Hypothalamus	CYP21A2	6	32006042	32009447	0.608	rs3131379	-4.34	rs1048709	0.10072	-4.4	-0.52	189	47	enet	0.31902	1.41e-10	-0.0618	0.951	0.99165	1
Brain_Hypothalamus	HLA-DQB2	6	32723875	32731311	0.675	rs3891175	-3.04	rs1063355	0.50001	-7.33	0.14	254	5	lasso	0.47859	9.55e-17	-0.0624	0.95	0.991503	1
Brain_Hypothalamus	ZSCAN31	6	28292470	28324048	0.284	rs13196606	-3.9	rs1150666	0.17161	5.64	-3.094	384	384	blup	0.30198	5.3e-10	-3.9159	9.01e-05	0.0285132	1
Brain_Hypothalamus	ZBTB22	6	33282183	33285719	0.225	rs622917	-4.27	rs2772376	0.00518	-3.48	-1.411	490	490	blup	0.11782	0.000174	1.0447	0.296	0.787871	1
Brain_Hypothalamus	HLA-DQA2	6	32709119	32714992	0.763	rs3891175	-3.04	rs28366298	0.38427	6.44	0.674	254	10	lasso	0.40758	8.39e-14	0.4285	0.668	0.931938	1
Brain_Hypothalamus	LY6G5B	6	31637944	31641553	0.38	rs3130923	-4.37	rs3117572	0.01524	3.22	1.386	244	244	blup	0.09093	0.000934	0.7484	0.454	0.860219	1
Brain_Hypothalamus	HLA-DOB	6	32780540	32784825	0.725	rs3130100	-3.27	rs4148876	0.23325	6.12	0.674	266	8	lasso	0.56339	7.93e-21	0.5764	0.564	0.900228	1
Brain_Hypothalamus	C4A	6	31949801	31970458	0.228	rs3130923	-4.37	rs497309	0.16895	-4.39	-4.07	222	5	lasso	0.13388	6.3e-05	4.0614	4.88e-05	0.0188637	1
Brain_Hypothalamus	TNXA	6	31976391	31980249	0.342	rs3131379	-4.34	rs13199524	0.17191	4.4	0.126	191	191	blup	0.1371	5.13e-05	1.5105	0.131	0.641916	1
Brain_Hypothalamus	STK19P	6	31981047	31981564	0.444	rs3131379	-4.34	rs17201431	0.14511	4.34	-1.822	189	189	blup	0.25175	2.21e-08	1.0067	0.314	0.797531	1
Brain_Hypothalamus	RP11-457M11.5	6	26686469	26688192	0.598	rs9467704	-2.27	rs9348738	0.17851	-6.04	-0.29	443	443	blup	0.22775	1.21e-07	-0.079	0.937	0.988232	1
Brain_Hypothalamus	RP1-153G14.4	6	27371789	27374743	0.169	rs7759001	3.46	rs6456785	-0.00773	-3.45	0.402	411	411	blup	0.0199	0.0787	-0.656	0.512	0.881879	1
Brain_Hypothalamus	XXbac-BPG181B23.7	6	31362066	31363272	0.245	rs3130923	-4.37	rs2263316	0.08554	3.93	1.157	242	15	enet	0.11008	0.000283	1.8567	0.0634	0.530985	1
Brain_Hypothalamus	XXbac-BPG299F13.17	6	31162977	31165814	0.419	rs3130923	-4.37	rs3130695	0.01608	3.74	2.14	176	176	blup	0.09793	0.000605	-0.8697	0.384	0.831211	1
Brain_Nucleus_accumbens_basal_ganglia	BTN2A1	6	26458150	26476849	0.1897	rs17587597	-3.32	rs11758372	-0.004051	-3.61	0.91	501	501	blup	0.0363	0.0172	0.2254	0.821663	0.966314	1
Brain_Nucleus_accumbens_basal_ganglia	BTN2A2	6	26383324	26395102	0.5647	rs7748167	-3.59	rs3757142	0.263511	6.03	0.365	544	19	lasso	0.3042	7.58e-12	1.013	0.311077	0.795538	1
Brain_Nucleus_accumbens_basal_ganglia	ZNF391	6	27342394	27371683	0.329	rs7759001	3.46	rs2206250	0.231903	-5.71	2.832	396	396	blup	0.2212	1.12e-08	-2.5894	0.009614	0.285633	1
Brain_Nucleus_accumbens_basal_ganglia	ZSCAN9	6	28192664	28201260	0.159	rs13196606	-3.9	rs2531809	0.138453	-4.43	-0.344	443	11	enet	0.1227	2.8e-05	0.2334	0.815489	0.965768	1
Brain_Nucleus_accumbens_basal_ganglia	UQCC2	6	33663126	33679504	0.2924	rs622917	-4.27	rs2296329	-0.000156	3.89	3.379	513	513	blup	0.0458	0.00854	1.6504	0.098856	0.598848	1
Brain_Nucleus_accumbens_basal_ganglia	TOB2P1	6	28185421	28186655	0.1731	rs13196606	-3.9	rs12180820	0.017287	-3.57	-2.552	448	448	blup	0.0403	0.0128	1.3807	0.167364	0.684964	1
Brain_Nucleus_accumbens_basal_ganglia	HCG4	6	29758816	29760213	0.4141	rs2524005	-2.4	rs385492	-0.002471	3.48	1.422	42	42	blup	0.084	0.000506	1.5538	0.120235	0.626079	1
Brain_Nucleus_accumbens_basal_ganglia	HLA-DQB1	6	32627244	32636160	0.7195	rs3891175	-3.04	rs1063355	0.472329	7.83	0.14	221	5	lasso	0.5255	1.62e-22	0.619	0.535921	0.890167	1
Brain_Nucleus_accumbens_basal_ganglia	HLA-V	6	29758731	29765588	0.5642	rs2524005	-2.4	rs396660	0.086081	5	-0.646	42	6	lasso	0.1866	1.91e-07	-0.7545	0.450522	0.859232	1
Brain_Nucleus_accumbens_basal_ganglia	BTN3A2	6	26365387	26378546	0.68	rs7748167	-3.59	rs9366653	0.32722	-7.32	-2.224	557	18	lasso	0.5545	2.87e-24	2.22	0.026421	0.406061	1
Brain_Nucleus_accumbens_basal_ganglia	HIST1H1C	6	26055968	26056699	0.2966	rs7748167	-3.59	rs537581	0.130087	-5.22	2.254	694	13	enet	0.1857	2.06e-07	-1.4673	0.142302	0.657762	1
Brain_Nucleus_accumbens_basal_ganglia	ZKSCAN3	6	28317691	28336947	0.2457	rs13196606	-3.9	rs7757215	0.122372	-4.5	0.033	385	18	enet	0.131	1.48e-05	1.7051	0.088179	0.582157	1
Brain_Nucleus_accumbens_basal_ganglia	HLA-DQA1	6	32595956	32611429	0.2613	rs3891175	-3.04	rs3891175	0.098284	-3.8	-3.035	214	6	lasso	0.0589	0.00322	2.1511	0.031467	0.431251	1
Brain_Nucleus_accumbens_basal_ganglia	HIST1H3E	6	26225383	26225844	0.2655	rs7748167	-3.59	rs11755618	0.217048	5.64	1.8	654	4	lasso	0.2158	1.75e-08	1.7597	0.078461	0.562764	1
Brain_Nucleus_accumbens_basal_ganglia	RP5-874C20.3	6	28234788	28245974	0.2302	rs13196606	-3.9	rs213237	0.126677	-4.77	-3.282	425	4	lasso	0.1118	6.38e-05	3.4442	0.000573	0.0739967	1
Brain_Nucleus_accumbens_basal_ganglia	ZKSCAN8	6	28109688	28127250	0.1427	rs13196606	-3.9	rs9295762	0.041567	-4.02	-3.611	470	470	blup	0.0753	0.000966	3.0272	0.002469	0.153135	1
Brain_Nucleus_accumbens_basal_ganglia	HLA-DRB5	6	32485120	32498064	0.6179	rs1150752	-4.03	rs9271055	0.394849	7.21	-0.662	256	7	lasso	0.376	6.8e-15	-0.4735	0.635846	0.923208	1
Brain_Nucleus_accumbens_basal_ganglia	PFDN6	6	33257305	33266178	0.1449	rs622917	-4.27	rs9380326	-0.004347	3.04	0.15	485	485	blup	0.0502	0.00617	3.3229	0.000891	0.0907697	1
Brain_Nucleus_accumbens_basal_ganglia	HLA-DOA	6	32971955	32977389	0.272	rs3130100	-3.27	rs2855430	0.127016	4.18	2.531	287	287	blup	0.0833	0.000534	2.7133	0.006661	0.244691	1
Brain_Nucleus_accumbens_basal_ganglia	TAP2	6	32789610	32806557	0.2115	rs3130100	-3.27	rs4148876	0.071868	-4.65	0.674	266	22	enet	0.114	5.38e-05	-0.8052	0.420712	0.846793	1
Brain_Nucleus_accumbens_basal_ganglia	CYP21A1P	6	31973466	31976176	0.5441	rs3131379	-4.34	rs6902493	0.133331	5.05	2.119	197	19	lasso	0.2148	1.92e-08	3.5903	0.00033	0.0555751	1
Brain_Nucleus_accumbens_basal_ganglia	DXO	6	31937587	31940069	0.2722	rs3130923	-4.37	rs4151669	0.165399	-4.9	1.333	222	5	lasso	0.1536	2.6e-06	-1.3947	0.163114	0.680727	1
Brain_Nucleus_accumbens_basal_ganglia	SKIV2L	6	31926888	31937532	0.3221	rs3130923	-4.37	rs391165	0.19196	5.79	-0.093	222	17	lasso	0.2489	1.06e-09	0.3625	0.716967	0.941258	1
Brain_Nucleus_accumbens_basal_ganglia	C6orf25	6	31691121	31694491	0.3807	rs3130923	-4.37	rs555007	0.097054	4.71	0.666	244	12	lasso	0.1336	1.22e-05	-0.1331	0.894079	0.980453	1
Brain_Nucleus_accumbens_basal_ganglia	LY6G6C	6	31686425	31689622	0.3085	rs3130923	-4.37	rs12198173	0.037925	-4.34	0.293	244	6	lasso	0.1321	1.37e-05	-1.6148	0.106362	0.608586	1
Brain_Nucleus_accumbens_basal_ganglia	LY6G5C	6	31644461	31651817	0.6632	rs3130923	-4.37	rs1144709	0.026839	-5.17	-0.853	244	244	blup	0.1893	1.54e-07	0.4018	0.687814	0.935204	1
Brain_Nucleus_accumbens_basal_ganglia	MICA	6	31371356	31383092	0.7129	rs3130923	-4.37	rs6919586	0.134663	-4.75	-0.127	242	33	enet	0.3163	2.43e-12	-1.5551	0.119924	0.625477	1
Brain_Nucleus_accumbens_basal_ganglia	HLA-C	6	31236526	31239882	0.6101	rs3130923	-4.37	rs3130695	0.166799	5.37	2.14	207	34	enet	0.3644	2.21e-14	-0.9486	0.342834	0.814187	1
Brain_Nucleus_accumbens_basal_ganglia	PSORS1C3	6	31141512	31145676	0.4919	rs3130923	-4.37	rs1265096	0.062085	3.93	0.884	176	30	enet	0.1552	2.3e-06	0.2081	0.835151	0.969275	1
Brain_Nucleus_accumbens_basal_ganglia	PSORS1C1	6	31082527	31107869	0.2977	rs3130923	-4.37	rs3130564	-0.001961	-4.09	-2.344	176	26	enet	0.1054	0.000103	1.6934	0.090373	0.585875	1
Brain_Nucleus_accumbens_basal_ganglia	RNF39	6	30038111	30043664	0.4806	rs2524005	-2.4	rs3129054	0.03662	3.18	-1.259	41	41	blup	0.1257	2.22e-05	-1.0541	0.291833	0.786973	1
Brain_Nucleus_accumbens_basal_ganglia	HLA-J	6	29975174	29977733	0.3894	rs2524005	-2.4	rs1362126	0.121945	4.51	-0.812	41	7	lasso	0.1556	2.22e-06	0.8649	0.387069	0.831914	1
Brain_Nucleus_accumbens_basal_ganglia	ZNRD1-AS1	6	29968788	30029030	0.444	rs2524005	-2.4	rs1632957	0.106315	-5.24	-1.098	41	41	blup	0.2569	5.3e-10	2.0209	0.043294	0.470347	1
Brain_Nucleus_accumbens_basal_ganglia	HLA-F	6	29690552	29706305	0.156	rs2524005	-2.4	rs2523405	0.128997	-4.24	-0.252	42	42	blup	0.1115	6.49e-05	0.7958	0.426175	0.849019	1
Brain_Nucleus_accumbens_basal_ganglia	ZNF204P	6	27325604	27339304	0.149	rs7759001	3.46	rs12190473	0.006378	3.61	-0.969	393	393	blup	0.0353	0.0185	-1.3829	0.166693	0.684398	1
Brain_Nucleus_accumbens_basal_ganglia	HLA-H	6	29856244	29858259	0.2863	rs2524005	-2.4	rs2535238	0.029003	3.24	-0.157	42	18	enet	0.1232	2.69e-05	0.6002	0.548377	0.895298	1
Brain_Nucleus_accumbens_basal_ganglia	HCG27	6	31165915	31171745	0.4284	rs3130923	-4.37	rs9264532	0.042677	-4.43	1.451	176	176	blup	0.1319	1.39e-05	0.2292	0.818731	0.966126	1
Brain_Nucleus_accumbens_basal_ganglia	ATP6V1G2	6	31512239	31514625	0.3685	rs3130923	-4.37	rs2239705	0.027914	4.08	0.382	281	41	enet	0.0371	0.0162	1.1974	0.231145	0.746916	1
Brain_Nucleus_accumbens_basal_ganglia	AL022393.7	6	28143966	28144452	0.6378	rs13196606	-3.9	rs1225618	0.373327	7.56	-3.166	466	43	enet	0.4345	1.22e-17	-3.3909	0.000697	0.0805651	1
Brain_Nucleus_accumbens_basal_ganglia	RP1-97D16.1	6	27704779	27706273	0.1525	rs9295762	-3.61	rs9295747	0.083598	-4.42	-2.076	493	3	lasso	0.0797	0.000697	1.7616	0.078137	0.562088	1
Brain_Nucleus_accumbens_basal_ganglia	ZNF192P2	6	28155828	28157210	0.1588	rs13196606	-3.9	rs2859356	0.010646	-3.89	-0.81	463	15	enet	0.0527	0.00509	2.444	0.014526	0.330898	1
Brain_Nucleus_accumbens_basal_ganglia	RP1-265C24.5	6	28083406	28084329	0.3877	rs13196606	-3.9	rs9348793	0.458963	-7.89	-3.158	476	4	lasso	0.4551	1.13e-18	3.0234	0.002499	0.153344	1
Brain_Nucleus_accumbens_basal_ganglia	HLA-DPB2	6	33080228	33102442	0.441	rs12213869	3.51	rs1799910	0.199944	5.35	-0.421	338	33	enet	0.2391	2.47e-09	1.0239	0.305875	0.793283	1
Brain_Nucleus_accumbens_basal_ganglia	XXbac-BPG154L12.4	6	32223488	32233615	0.1903	rs3117574	-4.33	rs3020644	0.01438	-3.42	2.628	145	5	enet	0.0246	0.0419	-1.9868	0.046943	0.48324	1
Brain_Nucleus_accumbens_basal_ganglia	ZNF192P1	6	28129559	28137372	0.2877	rs13196606	-3.9	rs9380047	0.111946	4.52	-3.094	469	469	blup	0.0741	0.00105	-1.7411	0.081669	0.568991	1
Brain_Nucleus_accumbens_basal_ganglia	HCG22	6	31021227	31027667	0.2048	rs3130923	-4.37	rs1265063	0.042027	-3.8	2.026	144	144	blup	0.0442	0.00955	-1.2235	0.221143	0.737861	1
Brain_Nucleus_accumbens_basal_ganglia	HLA-DRB6	6	32520490	32527799	0.7621	rs1150752	-4.03	rs28366298	0.442257	7.59	0.75	249	6	lasso	0.6218	8.25e-29	0.9314	0.351657	0.817937	1
Brain_Nucleus_accumbens_basal_ganglia	HCG24	6	33112560	33115544	0.6138	rs12213869	3.51	rs1799910	0.191421	6.32	-0.421	346	46	enet	0.369	1.38e-14	0.4395	0.6603	0.929591	1
Brain_Nucleus_accumbens_basal_ganglia	HCG4P7	6	29855071	29856045	0.6028	rs2524005	-2.4	rs2524005	0.032161	3.45	-2.399	42	18	enet	0.1879	1.72e-07	-0.4888	0.624992	0.919588	1
Brain_Nucleus_accumbens_basal_ganglia	HLA-K	6	29894955	29897009	0.6504	rs2524005	-2.4	rs2535238	0.177356	-5.78	-0.157	41	9	lasso	0.1986	7.23e-08	0.4998	0.617207	0.917811	1
Brain_Nucleus_accumbens_basal_ganglia	TAPBP	6	33267471	33282164	0.3727	rs622917	-4.27	rs1059288	0.018475	-4.12	-2.718	500	25	enet	0.0598	0.00303	2.3114	0.020813	0.37919	1
Brain_Nucleus_accumbens_basal_ganglia	HLA-DQB2	6	32723875	32731311	0.478	rs3891175	-3.04	rs1063355	0.290328	-6.66	0.14	254	6	enet	0.2703	1.64e-10	-0.0445	0.964502	0.994367	1
Brain_Nucleus_accumbens_basal_ganglia	HLA-B	6	31321649	31324219	0.1984	rs3130923	-4.37	rs2523589	0.102064	-4.52	-2.558	218	6	lasso	0.1676	8.7e-07	0.3382	0.735182	0.945059	1
Brain_Nucleus_accumbens_basal_ganglia	ZSCAN31	6	28292470	28324048	0.3997	rs13196606	-3.9	rs203876	0.20294	5.88	-2.868	384	384	blup	0.3251	1.06e-12	-3.2144	0.001307	0.108158	1
Brain_Nucleus_accumbens_basal_ganglia	HLA-W	6	29924373	29926347	0.0877	rs2524005	-2.4	rs396660	0.03796	3.48	-0.646	41	41	blup	0.0441	0.00964	0.0772	0.938491	0.988666	1
Brain_Nucleus_accumbens_basal_ganglia	IFITM4P	6	29718506	29718925	0.3845	rs2524005	-2.4	rs1632953	-0.007419	2.84	1.399	42	20	enet	0.0728	0.00116	0.7396	0.459541	0.861991	1
Brain_Nucleus_accumbens_basal_ganglia	HLA-DQA2	6	32709119	32714992	0.7192	rs3891175	-3.04	rs28366298	0.368023	7.31	0.674	254	26	enet	0.5583	1.66e-24	0.4676	0.640061	0.924609	1
Brain_Nucleus_accumbens_basal_ganglia	HCG4P3	6	29973898	29974893	0.2728	rs2524005	-2.4	rs3129063	0.211625	5.46	-0.646	41	41	blup	0.2282	6.21e-09	-0.424	0.671591	0.933105	1
Brain_Nucleus_accumbens_basal_ganglia	RPL23AP1	6	29694446	29694659	0.2624	rs2524005	-2.4	rs3129063	0.01248	3.39	-0.646	42	17	enet	0.0928	0.000264	-0.0578	0.953937	0.992228	1
Brain_Nucleus_accumbens_basal_ganglia	HLA-DOB	6	32780540	32784825	0.7142	rs3130100	-3.27	rs4148876	0.247287	6.44	0.674	266	7	lasso	0.5342	4.95e-23	1.0581	0.290025	0.786121	1
Brain_Nucleus_accumbens_basal_ganglia	CFB	6	31913450	31919861	0.3374	rs3130923	-4.37	rs555007	0.052446	4.29	0.666	226	7	lasso	0.0601	0.00296	0.7331	0.463481	0.863503	1
Brain_Nucleus_accumbens_basal_ganglia	C4A	6	31949801	31970458	0.2987	rs3130923	-4.37	rs3101018	0.066419	-3.76	-4.274	222	16	lasso	0.1308	1.51e-05	3.0431	0.002342	0.149545	1
Brain_Nucleus_accumbens_basal_ganglia	STK19P	6	31981047	31981564	0.3711	rs3131379	-4.34	rs17201431	0.000137	3.96	-1.822	189	29	enet	0.2154	1.81e-08	0.0156	0.987584	0.998119	1
Brain_Nucleus_accumbens_basal_ganglia	RP11-457M11.5	6	26686469	26688192	0.658	rs9467704	-2.27	rs9348738	0.196386	-6.59	-0.29	443	43	enet	0.3216	1.47e-12	0.3234	0.746356	0.94796	1
Brain_Nucleus_accumbens_basal_ganglia	XXbac-BPG181B23.7	6	31362066	31363272	0.353	rs3130923	-4.37	rs2523605	-0.005347	3.72	1.744	242	242	blup	0.0704	0.00139	2.128	0.033337	0.437276	1
Brain_Nucleus_accumbens_basal_ganglia	XXbac-BPG299F13.17	6	31162977	31165814	0.3153	rs3130923	-4.37	rs1265093	0.0219	-3.8	0.476	176	176	blup	0.1043	0.000112	-1.2208	0.222171	0.738758	1
Brain_Nucleus_accumbens_basal_ganglia	MICE	6	29709508	29713011	0.2269	rs2524005	-2.4	rs385492	0.009304	3.52	1.422	42	42	blup	0.0782	0.000775	1.2922	0.196289	0.716897	1
Brain_Putamen_basal_ganglia	BTN2A2	6	26383324	26395102	0.578	rs7748167	-3.59	rs6929846	0.115336	4.27	0.53	544	16	lasso	0.137	4.1e-05	1.5965	0.11	0.612486	1
Brain_Putamen_basal_ganglia	ZNF391	6	27342394	27371683	0.383	rs7759001	3.46	rs6920362	0.170449	-4.71	2.849	396	396	blup	0.1674	5.42e-06	-2.0231	0.0431	0.470347	1
Brain_Putamen_basal_ganglia	IER3	6	30710976	30712331	0.303	rs3130557	-3.62	rs3130573	-0.000916	3.07	-2.462	78	78	blup	0.0931	0.000696	-2.3411	0.0192	0.36739	1
Brain_Putamen_basal_ganglia	LEMD2	6	33738979	33756913	0.303	rs622917	-4.27	rs6933607	0.118616	4.9	1.608	537	10	enet	0.1254	8.74e-05	0.0392	0.969	0.995075	1
Brain_Putamen_basal_ganglia	HLA-DQB1	6	32627244	32636160	0.696	rs3891175	-3.04	rs1063355	0.589495	8.06	0.14	221	4	lasso	0.5825	1.98e-22	0.1806	0.857	0.97285	1
Brain_Putamen_basal_ganglia	HLA-V	6	29758731	29765588	0.744	rs2524005	-2.4	rs385492	0.116876	-3.69	1.422	42	25	enet	0.3306	3.06e-11	-1.1552	0.248	0.760869	1
Brain_Putamen_basal_ganglia	BTN3A2	6	26365387	26378546	0.718	rs7748167	-3.59	rs9393714	0.249724	-6.08	-2.115	557	53	enet	0.427	6.1e-15	1.6356	0.102	0.602914	1
Brain_Putamen_basal_ganglia	HIST1H1C	6	26055968	26056699	0.218	rs7748167	-3.59	rs1165201	0.164588	-4.77	1.601	693	5	lasso	0.1109	0.000223	-1.6418	0.101	0.601447	1
Brain_Putamen_basal_ganglia	ZSCAN23	6	28399707	28411279	0.229	rs13196606	-3.9	rs9468317	0.101459	4.45	-3.043	342	342	blup	0.1404	3.27e-05	-3.942	8.08e-05	0.0265929	1
Brain_Putamen_basal_ganglia	HLA-DRB1	6	32546546	32557625	0.523	rs1150752	-4.03	rs28366298	0.227405	-5.8	0.741	233	19	enet	0.3441	9.98e-12	-0.2054	0.837	0.969275	1
Brain_Putamen_basal_ganglia	HIST1H3E	6	26225383	26225844	0.327	rs7748167	-3.59	rs16891464	0.273554	5.82	1.6	653	26	enet	0.2369	4.18e-08	2.3227	0.0202	0.374819	1
Brain_Putamen_basal_ganglia	RP5-874C20.3	6	28234788	28245974	0.339	rs13196606	-3.9	rs13408	0.035181	-4.74	-2.901	425	13	enet	0.1191	0.000131	3.6521	0.00026	0.0514603	1
Brain_Putamen_basal_ganglia	LINC00336	6	33553883	33561115	0.375	rs622917	-4.27	rs210138	0.216105	5.35	-0.52	506	7	enet	0.191	1.08e-06	-0.2624	0.793	0.960852	1
Brain_Putamen_basal_ganglia	HLA-DRB5	6	32485120	32498064	0.76	rs1150752	-4.03	rs9271055	0.487413	7.34	-0.662	256	13	lasso	0.5439	2.42e-20	-0.6276	0.53	0.887823	1
Brain_Putamen_basal_ganglia	TAP2	6	32789610	32806557	0.367	rs3130100	-3.27	rs4148876	0.051339	-4.34	0.674	266	9	lasso	0.2874	9.49e-10	-1.8613	0.0627	0.528874	1
Brain_Putamen_basal_ganglia	CYP21A1P	6	31973466	31976176	0.378	rs3131379	-4.34	rs2269426	0.054881	4.48	2.47	196	196	blup	0.164	6.82e-06	3.5669	0.000361	0.0582413	1
Brain_Putamen_basal_ganglia	SKIV2L	6	31926888	31937532	0.291	rs3130923	-4.37	rs391165	0.230691	5.16	-0.093	221	2	lasso	0.2122	2.46e-07	-0.0921	0.927	0.986648	1
Brain_Putamen_basal_ganglia	MSH5	6	31707725	31730575	0.267	rs3130923	-4.37	rs497309	0.141971	-4.64	-4.07	243	2	lasso	0.078	0.00182	4.0904	4.31e-05	0.0177313	1
Brain_Putamen_basal_ganglia	LY6G5C	6	31644461	31651817	0.491	rs3130923	-4.37	rs1144709	0.076226	-4.37	-0.853	243	243	blup	0.0941	0.000654	1.0415	0.298	0.789277	1
Brain_Putamen_basal_ganglia	CSNK2B	6	31633168	31637847	0.301	rs3130923	-4.37	rs2844480	0.07231	-4.53	1.4	243	8	enet	0.115	0.000171	-1.7968	0.0724	0.551289	1
Brain_Putamen_basal_ganglia	MICB	6	31462658	31478901	0.329	rs3130923	-4.37	rs2516408	0.057021	4.13	-2.461	278	10	lasso	0.1637	6.95e-06	-2.5127	0.012	0.308778	1
Brain_Putamen_basal_ganglia	MICA	6	31371356	31383092	0.754	rs3130923	-4.37	rs6919586	0.220234	-5.03	-0.127	241	28	enet	0.3664	1.49e-12	-0.7908	0.429	0.85003	1
Brain_Putamen_basal_ganglia	HLA-C	6	31236526	31239882	0.656	rs3130923	-4.37	rs3130695	0.078646	5.06	2.14	207	11	lasso	0.3138	1.19e-10	-0.4456	0.656	0.928739	1
Brain_Putamen_basal_ganglia	POU5F1	6	31132119	31148508	0.49	rs3130923	-4.37	rs2233965	0.198879	-4.83	0.989	176	176	blup	0.2488	1.75e-08	-0.6278	0.53	0.887823	1
Brain_Putamen_basal_ganglia	CCHCR1	6	31110216	31126015	0.501	rs3130923	-4.37	rs1265087	0.211258	5.1	-2.949	176	176	blup	0.2295	7.15e-08	-1.6346	0.102	0.602914	1
Brain_Putamen_basal_ganglia	PSORS1C1	6	31082527	31107869	0.353	rs3130923	-4.37	rs3094220	0.096675	-4.28	-1.808	176	176	blup	0.1895	1.2e-06	1.0877	0.277	0.778172	1
Brain_Putamen_basal_ganglia	HLA-J	6	29975174	29977733	0.235	rs2524005	-2.4	rs1362126	0.06108	4.28	-0.812	41	8	enet	0.1103	0.000232	-0.8687	0.385	0.831407	1
Brain_Putamen_basal_ganglia	ZNRD1-AS1	6	29968788	30029030	0.391	rs2524005	-2.4	rs4085262	0.009549	3.06	-0.786	41	11	enet	0.1299	6.48e-05	0.8408	0.4	0.837105	1
Brain_Putamen_basal_ganglia	HLA-H	6	29856244	29858259	0.363	rs2524005	-2.4	rs1632953	0.004068	-3.28	1.399	42	19	enet	0.1115	0.000215	-0.4941	0.621	0.918684	1
Brain_Putamen_basal_ganglia	HCG27	6	31165915	31171745	0.356	rs3130923	-4.37	rs3130695	-0.005173	-4.2	2.14	176	22	enet	0.1583	9.97e-06	-0.1743	0.862	0.974076	1
Brain_Putamen_basal_ganglia	AL022393.7	6	28143966	28144452	0.518	rs13196606	-3.9	rs1233708	0.30638	6.67	-3.249	466	58	enet	0.414	2.07e-14	-3.7787	0.000158	0.0393947	1
Brain_Putamen_basal_ganglia	RP1-265C24.5	6	28083406	28084329	0.369	rs13196606	-3.9	rs200979	0.038245	-4.44	-2.019	476	6	lasso	0.0541	0.00831	1.679	0.0932	0.58969	1
Brain_Putamen_basal_ganglia	HLA-DPB2	6	33080228	33102442	0.544	rs12213869	3.51	rs1799910	0.226155	5.35	-0.421	338	39	enet	0.2264	8.94e-08	-1.3201	0.187	0.707279	1
Brain_Putamen_basal_ganglia	HCG4B	6	29893760	29894750	0.314	rs2524005	-2.4	rs9257936	-0.005237	4.03	-0.31	41	7	enet	0.1185	0.000137	-0.1205	0.904	0.982133	1
Brain_Putamen_basal_ganglia	HCG22	6	31021227	31027667	0.413	rs3130923	-4.37	rs1265094	0.002521	-3.11	1.74	144	144	blup	0.1504	1.68e-05	-1.3296	0.184	0.703229	1
Brain_Putamen_basal_ganglia	HLA-DRB6	6	32520490	32527799	0.752	rs1150752	-4.03	rs28366298	0.520856	7.65	0.75	249	9	enet	0.6692	6.42e-28	0.5627	0.574	0.903899	1
Brain_Putamen_basal_ganglia	HCG24	6	33112560	33115544	0.489	rs12213869	3.51	rs1799910	0.28532	5.81	-0.421	346	346	blup	0.2712	3.3e-09	0.7851	0.432	0.851448	1
Brain_Putamen_basal_ganglia	HLA-K	6	29894955	29897009	0.337	rs2524005	-2.4	rs375984	0.154418	-4.55	-0.158	41	9	lasso	0.1138	0.000185	0.3678	0.713	0.939918	1
Brain_Putamen_basal_ganglia	HLA-DQB2	6	32723875	32731311	0.526	rs3891175	-3.04	rs1063355	0.399677	-6.67	0.14	254	4	lasso	0.4035	5.49e-14	-0.1206	0.904	0.982133	1
Brain_Putamen_basal_ganglia	RP11-457M11.2	6	26634611	26635861	0.165	rs7749823	-2.72	rs3734533	0.050045	3.7	0.183	449	449	blup	0.0767	0.00198	0.1214	0.903	0.982084	1
Brain_Putamen_basal_ganglia	ZSCAN31	6	28292470	28324048	0.487	rs13196606	-3.9	rs203876	0.216278	6.05	-2.868	384	51	enet	0.2596	7.86e-09	-3.2017	0.00137	0.111136	1
Brain_Putamen_basal_ganglia	HLA-W	6	29924373	29926347	0.159	rs2524005	-2.4	rs1362126	-0.009236	-3.1	-0.812	41	41	blup	0.0302	0.0385	0.0828	0.934	0.988124	1
Brain_Putamen_basal_ganglia	HCG4P3	6	29973898	29974893	0.269	rs2524005	-2.4	rs375984	0.188084	4.75	-0.158	41	5	lasso	0.1723	3.89e-06	-0.0579	0.954	0.992228	1
Brain_Putamen_basal_ganglia	RPL23AP1	6	29694446	29694659	0.4	rs2524005	-2.4	rs1632953	-0.005502	-3.35	1.399	42	18	enet	0.1616	7.99e-06	-1.1792	0.238	0.752424	1
Brain_Putamen_basal_ganglia	HLA-DOB	6	32780540	32784825	0.665	rs3130100	-3.27	rs4148876	0.175663	6.05	0.674	266	7	lasso	0.5679	1.28e-21	0.3359	0.737	0.945059	1
Brain_Putamen_basal_ganglia	C4A	6	31949801	31970458	0.417	rs3130923	-4.37	rs3101018	0.096786	-4.36	-4.274	221	49	enet	0.1489	1.86e-05	2.5596	0.0105	0.294227	1
Brain_Putamen_basal_ganglia	STK19P	6	31981047	31981564	0.497	rs3131379	-4.34	rs555007	0.005669	3.66	0.666	188	23	enet	0.1469	2.12e-05	1.1534	0.249	0.761504	1
Brain_Putamen_basal_ganglia	RP11-457M11.5	6	26686469	26688192	0.579	rs9467704	-2.27	rs9348738	0.288173	-6.49	-0.29	443	10	lasso	0.3359	1.96e-11	0.773	0.44	0.855174	1
Brain_Putamen_basal_ganglia	XXbac-BPG181B23.7	6	31362066	31363272	0.427	rs3130923	-4.37	rs2263316	0.068416	4.55	1.157	241	19	enet	0.1646	6.53e-06	1.4205	0.155	0.672648	1
Brain_Putamen_basal_ganglia	U91328.22	6	26013469	26013985	0.253	rs7748167	-3.59	rs16890878	-0.009244	3.33	2.209	692	692	blup	0.0311	0.0362	2.7328	0.00628	0.239221	1
Brain_Putamen_basal_ganglia	MICE	6	29709508	29713011	0.114	rs2524005	-2.4	rs9258158	0.070798	3.74	0.513	42	2	lasso	0.0802	0.00158	0.0804	0.936	0.988156	1
Brain_Substantia_nigra	BTN2A2	6	26383324	26395102	0.503	rs7748167	-3.59	rs6929846	0.03752	3.65	0.53	544	8	lasso	0.1297	0.000654	0.94818	0.343	0.814187	1
Brain_Substantia_nigra	ZNF391	6	27342394	27371683	0.404	rs7759001	3.46	rs10755644	0.16586	-5.08	3.084	396	396	blup	0.0974	0.00297	-2.93503	0.00334	0.177792	1
Brain_Substantia_nigra	TCF19	6	31126319	31131992	0.385	rs3130923	-4.37	rs1265094	0.02203	-3.73	1.74	175	175	blup	0.0967	0.00307	-0.71284	0.476	0.867876	1
Brain_Substantia_nigra	HLA-DQB1	6	32627244	32636160	0.654	rs3891175	-3.04	rs1063355	0.45713	6.38	0.14	221	6	lasso	0.4396	1.69e-11	-0.00593	0.995	0.999332	1
Brain_Substantia_nigra	ZNF322	6	26636518	26659980	0.256	rs9467704	-2.27	rs10946888	0.05192	3.65	-1.354	440	440	blup	0.1106	0.0016	-1.68887	0.0912	0.586806	1
Brain_Substantia_nigra	BTN3A2	6	26365387	26378546	0.737	rs7748167	-3.59	rs9393714	0.33325	-5.5	-2.115	557	28	lasso	0.496	2.69e-13	2.5652	0.0103	0.292524	1
Brain_Substantia_nigra	ZSCAN23	6	28399707	28411279	0.302	rs13196606	-3.9	rs213240	-0.00526	3.07	-3.513	342	3	lasso	0.0254	0.0855	-3.43355	0.000596	0.0754444	1
Brain_Substantia_nigra	HLA-DRB1	6	32546546	32557625	0.46	rs1150752	-4.03	rs28366298	0.28531	-5.02	0.741	233	20	enet	0.2275	5.28e-06	-0.27811	0.781	0.957924	1
Brain_Substantia_nigra	HIST1H3E	6	26225383	26225844	0.623	rs7748167	-3.59	rs11755618	0.13161	5.04	1.8	652	14	lasso	0.2618	8.61e-07	1.27307	0.203	0.723559	1
Brain_Substantia_nigra	HLA-DRB5	6	32485120	32498064	0.927	rs1150752	-4.03	rs9271170	0.31652	5.71	-0.509	256	12	enet	0.2546	1.27e-06	-0.21072	0.833	0.969218	1
Brain_Substantia_nigra	BTNL2	6	32361740	32374905	0.378	rs1270942	-4.07	rs9272426	0.04234	-3.47	-0.0875	227	227	blup	0.1333	0.000551	0.31492	0.753	0.949645	1
Brain_Substantia_nigra	CYP21A1P	6	31973466	31976176	0.393	rs3131379	-4.34	rs1150755	0.05548	-3.71	-3.008	195	195	blup	0.1206	0.00101	3.97997	6.89e-05	0.0237627	1
Brain_Substantia_nigra	SKIV2L	6	31926888	31937532	0.557	rs3130923	-4.37	rs12333245	0.01553	3.73	-0.478	220	220	blup	0.051	0.0255	0.1603	0.873	0.97618	1
Brain_Substantia_nigra	VARS	6	31745295	31763730	0.352	rs3130923	-4.37	rs2523500	0.02549	3.39	1.22	239	239	blup	0.0517	0.0247	-0.32596	0.744	0.946972	1
Brain_Substantia_nigra	PSORS1C3	6	31141512	31145676	0.597	rs3130923	-4.37	rs1265098	0.18502	4.86	0.645	175	17	enet	0.2901	1.83e-07	0.05394	0.957	0.992766	1
Brain_Substantia_nigra	POU5F1	6	31132119	31148508	0.324	rs3130923	-4.37	rs2233965	0.08864	-4.41	0.989	175	7	lasso	0.1763	6.94e-05	-1.04917	0.294	0.787487	1
Brain_Substantia_nigra	RNF39	6	30038111	30043664	0.628	rs2524005	-2.4	rs3129054	0.09979	3.29	-1.259	41	1	enet	0.0882	0.00455	-1.259	0.208	0.726732	1
Brain_Substantia_nigra	HLA-J	6	29975174	29977733	0.21	rs2524005	-2.4	rs2517910	0.04497	-3.43	0.024	41	41	blup	0.0346	0.055	0.85423	0.393	0.834326	1
Brain_Substantia_nigra	HCG27	6	31165915	31171745	0.414	rs3130923	-4.37	rs3130922	-0.00155	-3.55	1.617	175	175	blup	0.0366	0.0501	-1.15815	0.247	0.760231	1
Brain_Substantia_nigra	AL022393.7	6	28143966	28144452	0.492	rs13196606	-3.9	rs916403	0.17073	4.91	-3.573	466	45	enet	0.3859	6.07e-10	-3.47022	0.00052	0.0699764	1
Brain_Substantia_nigra	RP1-265C24.5	6	28083406	28084329	0.441	rs13196606	-3.9	rs9295762	0.14184	-4.51	-3.611	476	476	blup	0.2513	1.51e-06	3.29884	0.000971	0.0939928	1
Brain_Substantia_nigra	ZSCAN12P1	6	28058932	28061442	0.313	rs13196606	-3.9	rs11755032	-0.00614	3.66	-2.837	479	27	enet	0.0494	0.0274	-1.85988	0.0629	0.528874	1
Brain_Substantia_nigra	HLA-DRB6	6	32520490	32527799	0.835	rs1150752	-4.03	rs28366298	0.48176	6.23	0.7504	249	9	lasso	0.5716	4.84e-16	0.68098	0.496	0.875663	1
Brain_Substantia_nigra	HLA-K	6	29894955	29897009	0.457	rs2524005	-2.4	rs2535238	0.23166	-4.85	-0.157	41	14	enet	0.2406	2.66e-06	0.47751	0.633	0.92277	1
Brain_Substantia_nigra	HLA-DQB2	6	32723875	32731311	0.743	rs3891175	-3.04	rs1063355	0.4373	-6	0.14	254	12	lasso	0.3794	9.2e-10	-0.11143	0.911	0.983647	1
Brain_Substantia_nigra	HLA-B	6	31321649	31324219	0.436	rs3130923	-4.37	rs3130695	-0.01294	-3.14	2.14	216	216	blup	0.0859	0.00507	-0.84169	0.4	0.837105	1
Brain_Substantia_nigra	ZSCAN31	6	28292470	28324048	0.388	rs13196606	-3.9	rs1225591	0.05934	4.24	-2.983	384	384	blup	0.132	0.000587	-3.33899	0.000841	0.0883348	1
Brain_Substantia_nigra	HLA-DQA2	6	32709119	32714992	0.727	rs3891175	-3.04	rs28366298	0.26428	5.5	0.6741	254	8	lasso	0.4664	2.49e-12	0.72221	0.47	0.865801	1
Brain_Substantia_nigra	HCG4P3	6	29973898	29974893	0.228	rs2524005	-2.4	rs3129063	0.12989	3.58	-0.646	41	8	lasso	0.1222	0.00093	-0.80225	0.422	0.847434	1
Brain_Substantia_nigra	RPL23AP1	6	29694446	29694659	0.385	rs2524005	-2.4	rs385492	0.10645	-3.72	1.422	42	23	enet	0.2081	1.42e-05	-1.37189	0.17	0.686725	1
Brain_Substantia_nigra	HLA-DOB	6	32780540	32784825	0.894	rs3130100	-3.27	rs4148876	0.13178	5.23	0.674	266	15	lasso	0.4377	1.93e-11	1.11502	0.265	0.770833	1
Brain_Substantia_nigra	C4A	6	31949801	31970458	0.405	rs3130923	-4.37	rs1150753	0.16322	-3.92	-4.025	220	6	lasso	0.1423	0.00036	4.1103	3.95e-05	0.0171056	1
Brain_Substantia_nigra	TNXA	6	31976391	31980249	0.364	rs3131379	-4.34	rs6907185	-0.01152	-3.14	0.733	189	189	blup	0.1015	0.00245	1.08953	0.276	0.777477	1
Brain_Substantia_nigra	RP11-457M11.5	6	26686469	26688192	0.627	rs9467704	-2.27	rs10946888	0.18996	-5.26	-1.354	443	17	enet	0.332	1.66e-08	1.22784	0.22	0.736436	1
Brain_Substantia_nigra	XXbac-BPG181B23.7	6	31362066	31363272	0.456	rs3130923	-4.37	rs9267658	0.01706	3.64	0.626	240	240	blup	0.1551	0.000195	1.79719	0.0723	0.551041	1
Brain_Amygdala	ZDHHC6	10	114000000	114000000	0.354	rs7099862	-3.62	rs4256909	0.014339	-4.14	0.107	444	4	lasso	0.06394	0.0104	0.277	0.78178	0.958096	1
Brain_Amygdala	FAS	10	90800000	90800000	0.558	rs11203038	2.44	rs7097572	0.393853	6.07	-0.304	569	19	enet	0.418	8.11e-12	-0.3674	0.71332	0.940167	1
Brain_Amygdala	MRPL43	10	103000000	103000000	0.517	rs2495712	3.97	rs12769518	-0.002591	-2.56	0.653	420	420	blup	0.14446	0.000167	1.0586	0.2898	0.78609	1
Brain_Amygdala	GSTO2	10	106000000	106000000	0.316	rs4350297	-3.29	rs12356059	0.081037	-3.94	-1.255	424	424	blup	0.04849	0.0227	0.9321	0.35128	0.817808	1
Brain_Amygdala	INPP5A	10	134000000	135000000	0.443	rs2026121	2.54	rs4880419	-0.011655	-3.18	0.482	479	479	blup	0.06485	0.00989	-0.1041	0.91711	0.984766	1
Brain_Amygdala	FAM21A	10	51800000	51900000	0.714	rs10994675	-2.58	rs2338050	0.381584	-5.97	0.521	261	13	lasso	0.38941	6.43e-11	-0.4575	0.64731	0.926411	1
Brain_Amygdala	BMPR1A	10	88500000	88700000	0.287	rs12220079	2.2	rs1124482	-0.001943	-3.48	0.13	340	340	blup	0.01231	0.154	0.078	0.93782	0.988347	1
Brain_Amygdala	LHPP	10	126000000	126000000	0.535	rs4501944	3.98	rs11245267	0.078757	3.83	-0.086	476	476	blup	0.11153	0.00092	-0.9032	0.36643	0.824121	1
Brain_Amygdala	PITRM1	10	3180000	3220000	0.514	rs12260361	3.58	rs3814592	-0.002436	-3.92	2.049	732	7	lasso	0.0516	0.0194	-1.5791	0.11431	0.617907	1
Brain_Amygdala	PBLD	10	70000000	70100000	0.24	rs10998249	2.81	rs731063	0.098616	4.74	1.697	381	21	enet	0.10206	0.00149	1.7243	0.08466	0.575974	1
Brain_Amygdala	PYROXD2	10	100000000	100000000	0.599	rs1983865	3.99	rs2147896	0.221194	6.06	0.887	494	15	lasso	0.31561	9.03e-09	1.0389	0.29885	0.789328	1
Brain_Amygdala	WDR11	10	123000000	123000000	0.387	rs9630106	-2.67	rs1045154	0.203562	-5.27	1.17	645	9	lasso	0.33295	2.96e-09	-1.2468	0.21247	0.730287	1
Brain_Amygdala	MASTL	10	27400000	27500000	0.228	rs12772934	2.69	rs7086553	0.073397	-3.73	-0.881	455	3	lasso	0.065	0.00982	1.0351	0.30062	0.790641	1
Brain_Amygdala	MRC1	10	18100000	18200000	0.442	rs7358275	2.98	rs532813	0.263299	5.47	-0.861	382	5	lasso	0.27641	1.02e-07	-1.1136	0.26545	0.771	1
Brain_Amygdala	EPC1	10	32600000	32700000	0.346	rs16932781	3.1	rs17488859	-0.011755	-3.01	1.173	313	313	blup	0.02392	0.0815	0.2954	0.76772	0.954671	1
Brain_Amygdala	FAM213A	10	82200000	82200000	0.235	rs7902355	3.56	rs7082102	0.009267	3.67	-0.705	547	547	blup	0.00556	0.227	-0.1201	0.90438	0.982201	1
Brain_Amygdala	NEUROG3	10	71300000	71300000	0.358	rs4746922	-3.03	rs5030923	0.119182	3.85	-2.298	725	725	blup	0.07717	0.0053	-1.2429	0.21389	0.730662	1
Brain_Amygdala	SFTPD	10	81700000	81700000	0.434	rs878651	3.09	rs1304463	0.293013	-5.39	0.34	305	9	enet	0.26045	2.65e-07	-0.5609	0.57484	0.904323	1
Brain_Amygdala	ECHDC3	10	11800000	11800000	0.363	rs10795919	3.01	rs17554109	0.110843	-4.21	0.03	472	6	lasso	0.27513	1.1e-07	-1.2746	0.20244	0.723084	1
Brain_Amygdala	RBP4	10	95400000	95400000	0.663	rs1935960	-2.93	rs11187545	0.132751	4.04	-0.053	555	6	enet	0.04885	0.0223	-0.1847	0.85347	0.972433	1
Brain_Amygdala	ADAMTS14	10	72400000	72500000	0.486	rs2275060	2.84	rs11596281	0.318122	-5.51	-0.303	682	6	lasso	0.22295	2.32e-06	0.1221	0.9028	0.982084	1
Brain_Amygdala	DNA2	10	70200000	70200000	0.393	rs10998249	2.81	rs10823215	0.190828	-5.2	1.54	384	384	blup	0.23896	9.31e-07	-1.4602	0.14425	0.659324	1
Brain_Amygdala	RGR	10	86000000	86000000	0.597	rs7922841	2.87	rs10736319	0.177595	4.74	1.095	534	17	enet	0.22051	2.67e-06	1.0238	0.30594	0.793283	1
Brain_Amygdala	FRA10AC1	10	95400000	95500000	0.464	rs1935960	-2.59	rs11187583	0.039837	4.67	-0.773	530	8	lasso	0.0913	0.00259	-0.8738	0.3822	0.830498	1
Brain_Amygdala	MTG1	10	135000000	135000000	0.511	rs28850386	2.61	rs2297032	0.362128	6.01	-0.247	342	45	enet	0.31501	9.38e-09	0.2621	0.79328	0.960882	1
Brain_Amygdala	PIP4K2A	10	22800000	23000000	0.401	rs16922732	2.79	rs7899156	0.022322	-3.95	-1.251	348	348	blup	0.11854	0.000642	-0.1734	0.86231	0.974194	1
Brain_Amygdala	AKR1C2	10	5030000	5060000	0.501	rs1937908	-2.48	rs6650153	0.27233	4.91	-0.243	651	14	lasso	0.23382	1.25e-06	-0.0393	0.96864	0.995075	1
Brain_Amygdala	GFRA1	10	118000000	118000000	0.543	rs17095060	3.09	rs7909875	0.061178	-4.56	0.473	535	18	enet	0.21333	4e-06	-1.0622	0.28817	0.785048	1
Brain_Amygdala	IFIT5	10	91200000	91200000	0.661	rs11203038	2.44	rs303208	0.194513	-5.06	0.383	562	10	lasso	0.17782	2.82e-05	-0.6708	0.50237	0.878267	1
Brain_Amygdala	KCNMA1	10	78600000	79400000	0.561	rs11002284	2.41	rs1366047	-0.011744	-3.6	0.745	532	67	enet	0.09219	0.00247	0.8302	0.40641	0.840127	1
Brain_Amygdala	PHYHIPL	10	60900000	61000000	0.412	rs1909645	-3.51	rs7071416	-0.009563	-3.45	0.41	401	401	blup	0.06411	0.0103	0.2436	0.80751	0.96363	1
Brain_Amygdala	CASP7	10	115000000	115000000	0.611	rs12098403	3.54	rs3121478	0.030675	4.23	-0.52	600	600	blup	0.19794	9.4e-06	-0.286	0.7749	0.956355	1
Brain_Amygdala	NDUFB8	10	102000000	102000000	0.276	rs2495712	3.97	rs9420797	0.037988	3.65	-1.721	434	434	blup	0.0825	0.00404	-1.4041	0.16028	0.678257	1
Brain_Amygdala	C10orf32	10	105000000	105000000	0.165	rs4919667	-3.61	rs9527	0.03619	-3.62	0.823	343	343	blup	0.04324	0.0298	-3.0291	0.00245	0.153135	1
Brain_Amygdala	NUDT13	10	74900000	74900000	0.139	rs2921448	-1.95	rs1867565	0.070926	-3.58	-1.052	217	217	blup	0.08131	0.00429	1.1171	0.26393	0.770632	1
Brain_Amygdala	CSGALNACT2	10	43600000	43700000	0.514	rs12775610	-2.47	rs2257767	0.386768	6.02	0.712	391	4	lasso	0.34659	1.21e-09	0.7554	0.44999	0.859222	1
Brain_Amygdala	MGMT	10	131000000	132000000	0.551	rs2008387	5.64	rs11016847	0.066021	-4.63	4.816	597	597	blup	0.202	7.51e-06	-2.9675	0.003	0.168754	1
Brain_Amygdala	MORN4	10	99400000	99400000	0.398	rs928579	3.76	rs4919129	0.137579	-5.09	-0.842	477	12	enet	0.20315	7.05e-06	0.2911	0.77094	0.955085	1
Brain_Amygdala	FAM21C	10	46200000	46300000	0.388	rs4948675	-2.63	rs17696005	0.054253	-3.71	1.66	172	172	blup	0.12736	0.000407	-1.4723	0.14094	0.655663	1
Brain_Amygdala	ZFAND4	10	46100000	46200000	0.168	rs4948675	-2.63	rs7894352	0.096035	-4.21	-0.857	198	12	enet	0.11038	0.000976	1.0749	0.2824	0.782312	1
Brain_Amygdala	NOC3L	10	96100000	96100000	0.321	rs3740360	2.08	rs10882437	0.087572	4.3	0.4	331	331	blup	0.12777	0.000398	0.8837	0.37683	0.827851	1
Brain_Amygdala	AGAP8	10	51200000	51300000	0.706	rs868750	3.11	rs10761581	0.168816	5.03	-1.511	186	39	enet	0.42881	3.61e-12	0.6388	0.52293	0.884834	1
Brain_Amygdala	C10orf67	10	23600000	23600000	0.333	rs12244794	-2.5	rs4259746	0.003889	4.05	0.497	354	7	lasso	0.05664	0.015	0.783	0.43363	0.852547	1
Brain_Amygdala	PPA1	10	72000000	72000000	0.72	rs4746922	-3.03	rs3750770	0.028265	-4.1	0.644	704	704	blup	0.16953	4.41e-05	-0.4302	0.66704	0.931772	1
Brain_Amygdala	RTKN2	10	63900000	64000000	0.26	rs10740085	2.92	rs2306970	0.104478	-4.07	0.16	458	4	lasso	0.10528	0.00127	-0.2671	0.78936	0.959682	1
Brain_Amygdala	C10orf107	10	63400000	63500000	0.534	rs11592307	2.53	rs12781009	0.110486	4.63	-1.128	427	10	lasso	0.17236	3.79e-05	-1.542	0.12307	0.63086	1
Brain_Amygdala	SFXN4	10	121000000	121000000	0.685	rs7069995	2.92	rs10749291	0.47982	6.61	0.586	484	13	enet	0.40214	2.59e-11	1.0853	0.27777	0.778816	1
Brain_Amygdala	MRC1L1	10	17900000	18000000	0.45	rs7358275	2.98	rs532813	0.193786	-4.81	-0.861	349	5	lasso	0.1771	2.93e-05	1.0206	0.30743	0.794036	1
Brain_Amygdala	RNLS	10	90000000	90300000	0.322	rs10887887	2.32	rs792207	-0.008778	3.02	-0.86	540	540	blup	0.04372	0.029	0.1372	0.89089	0.979681	1
Brain_Amygdala	PRKG1	10	52800000	54100000	0.425	rs1189310	-3.65	rs7893773	0.12382	-4.1	-1.012	462	21	enet	0.12774	0.000399	0.3368	0.73627	0.945059	1
Brain_Amygdala	CYP26C1	10	94800000	94800000	0.495	rs12359135	3.02	rs11596160	0.085336	-4.55	-1.969	530	12	lasso	0.07607	0.0056	2.2039	0.02753	0.41025	1
Brain_Amygdala	NUTM2B	10	81500000	81500000	0.343	rs4478933	-2.65	rs10885307	0.219723	-4.83	0.259	322	4	lasso	0.22926	1.62e-06	-0.2776	0.7813	0.958096	1
Brain_Amygdala	AGAP4	10	46300000	46300000	0.216	rs4948675	-2.63	rs3824617	0.054701	-3.96	-1.454	122	122	blup	0.06056	0.0123	0.9135	0.361	0.822065	1
Brain_Amygdala	ASAH2	10	51900000	52000000	0.786	rs10994675	-2.58	rs10821669	0.401671	-5.93	-2.233	322	28	enet	0.4177	8.28e-12	1.4125	0.1578	0.675501	1
Brain_Amygdala	UROS	10	127000000	128000000	0.8	rs6597745	-3.38	rs10901446	0.61116	-7.56	-1.918	588	7	lasso	0.52122	1.82e-15	1.3677	0.1714	0.688949	1
Brain_Amygdala	BLOC1S2	10	102000000	102000000	0.604	rs2495712	3.97	rs7912400	0.318762	-5.53	0.431	410	410	blup	0.3189	7.32e-09	0.8728	0.38275	0.830986	1
Brain_Amygdala	AKR1C3	10	5080000	5150000	0.443	rs1937908	-2.48	rs11252934	0.165276	4.52	0.212	649	5	lasso	0.08826	0.00302	0.4491	0.65335	0.928371	1
Brain_Amygdala	FUT11	10	75500000	75500000	0.313	rs10824069	5.08	rs7069592	-0.010087	-2.76	-1.107	237	45	enet	0.04477	0.0275	0.7147	0.47478	0.867822	1
Brain_Amygdala	METTL10	10	126000000	126000000	0.357	rs11245446	-4.54	rs3824808	0.083641	-4.15	0.408	560	560	blup	0.06772	0.00855	1.3681	0.17128	0.688803	1
Brain_Amygdala	TIMM23B	10	51400000	51400000	0.209	rs10994675	-2.58	rs717721	0.035968	3.44	1.533	121	121	blup	0.07771	0.00515	1.3017	0.19301	0.712457	1
Brain_Amygdala	BMS1P5	10	48900000	49000000	0.536	rs4922535	2.79	rs11204276	0.089536	-4.87	-0.884	144	6	lasso	0.23267	1.34e-06	1.0452	0.29593	0.787871	1
Brain_Amygdala	AGAP7	10	51500000	51500000	0.562	rs10994675	-2.58	rs10740051	0.195919	4.92	-2.221	70	8	lasso	0.19086	1.39e-05	-2.0497	0.04039	0.461499	1
Brain_Amygdala	C10orf112	10	19500000	20100000	0.432	rs10764037	-3.28	rs2151234	-0.006107	-3.69	-2.113	567	567	blup	0.03891	0.0372	3.2464	0.00117	0.102881	1
Brain_Amygdala	ADARB2-AS1	10	1570000	1600000	0.588	rs7906343	-2.29	rs2676776	0.095497	-4.06	0.022	716	716	blup	0.09462	0.00218	-0.241	0.80957	0.964105	1
Brain_Amygdala	AS3MT	10	105000000	105000000	0.38	rs4919667	-3.61	rs4919690	0.273656	-5.08	0.971	343	9	lasso	0.26084	2.59e-07	-0.9115	0.36206	0.822065	1
Brain_Amygdala	RP11-313J2.1	10	42800000	42900000	0.539	rs2801023	1.92	rs10899976	0.304859	-6.12	0.522	193	193	blup	0.37077	2.36e-10	0.4761	0.63399	0.92277	1
Brain_Amygdala	PTCHD3P1	10	29700000	29800000	0.637	rs7070135	2.95	rs10082484	0.383514	5.89	0.397	717	12	lasso	0.39979	3.06e-11	0.9383	0.34809	0.815879	1
Brain_Amygdala	RP13-137A17.5	10	135000000	135000000	0.602	rs7092049	-2.21	rs2998144	-0.006251	3.04	1.84	423	75	enet	0.03853	0.0379	1.4818	0.13838	0.652755	1
Brain_Amygdala	SFTA1P	10	10800000	10800000	0.47	rs17148133	3.02	rs17149653	-0.011763	3.42	-0.258	645	10	lasso	0.04019	0.0348	-1.3933	0.16354	0.681453	1
Brain_Amygdala	RP11-119F19.2	10	81400000	81500000	0.364	rs4478933	-2.65	rs10885307	0.136546	-4.81	0.304	308	6	lasso	0.16107	6.93e-05	0.0164	0.98694	0.99795	1
Brain_Amygdala	RP11-258F22.1	10	38100000	38100000	0.337	rs16937473	-1.88	rs1208683	0.142807	-4.01	0.718	312	6	lasso	0.24465	6.7e-07	-0.1436	0.88585	0.978456	1
Brain_Amygdala	RP11-500G22.2	10	124000000	124000000	0.766	rs3750842	-3.46	rs10887040	0.115058	-5.25	1.15	633	55	enet	0.25261	4.21e-07	-2.3807	0.01728	0.353463	1
Brain_Amygdala	WDR11-AS1	10	123000000	123000000	0.633	rs9630106	-2.67	rs10886800	0.145635	-4.87	-0.226	645	645	blup	0.14245	0.000185	-1.3324	0.18272	0.702718	1
Brain_Amygdala	RP11-127L20.3	10	106000000	106000000	0.336	rs17185757	-3.38	rs156699	0.118428	-4.24	-1.369	433	26	enet	0.1086	0.00107	1.7829	0.07461	0.554892	1
Brain_Amygdala	NUTM2E	10	81600000	81600000	0.533	rs11002951	2.79	rs1650187	0.341573	5.52	0.276	315	5	lasso	0.31682	8.36e-09	0.2548	0.79891	0.961915	1
Brain_Amygdala	TNKS2-AS1	10	93500000	93600000	0.454	rs10509641	2.81	rs7085519	0.292318	5.24	-0.312	305	10	lasso	0.21773	3.12e-06	-0.0903	0.92802	0.986677	1
Brain_Amygdala	RP11-483F11.7	10	101000000	101000000	0.257	rs10883434	2.91	rs1035209	0.022959	-3.38	-0.81	443	443	blup	0.04589	0.026	-0.7355	0.46202	0.862756	1
Brain_Amygdala	RP11-564C4.6	10	52400000	52400000	0.3	rs6479812	-2.27	rs12358162	0.000912	-3.65	-0.289	437	21	enet	0.02042	0.0984	0.7632	0.44537	0.857051	1
Brain_Amygdala	LINC00865	10	91600000	91600000	0.685	rs10881759	2.31	rs3740040	0.36004	6.24	-1.296	496	10	lasso	0.41092	1.37e-11	-1.3244	0.18538	0.705795	1
Brain_Amygdala	IDI2-AS1	10	1070000	1090000	0.566	rs7906343	-2.29	rs7069505	0.030332	-3.66	-1.059	507	507	blup	0.0717	0.00699	0.8467	0.39717	0.836212	1
Brain_Amygdala	EIF2S2P3	10	94400000	94400000	0.41	rs12359135	3.02	rs6583826	0.262428	-4.86	1.28	387	4	enet	0.15511	9.5e-05	-0.6989	0.48463	0.871279	1
Brain_Amygdala	PGBD3	10	50700000	50700000	0.462	rs868750	3.11	rs10857481	-0.01046	3.15	1.655	435	435	blup	0.00932	0.182	2.1746	0.02966	0.421656	1
Brain_Amygdala	GLUD1P3	10	75500000	75500000	0.162	rs10824069	5.08	rs11000561	0.012259	3.17	-1.202	244	244	blup	0.04503	0.0271	0.1201	0.90443	0.982201	1
Brain_Amygdala	AL022344.7	10	43200000	43200000	0.422	rs7093301	-2.07	rs2257767	0.028331	-3.32	0.712	353	35	enet	0.08892	0.00292	-0.1708	0.86436	0.974478	1
Brain_Amygdala	RP11-18I14.10	10	104000000	104000000	0.324	rs4919667	-3.61	rs2282295	0.12742	4.23	-0.29	337	23	enet	0.16363	6.04e-05	-2.3477	0.01889	0.364678	1
Brain_Amygdala	RP11-324I22.4	10	35600000	35600000	0.217	rs606815	-3.5	rs1345561	0.072862	4.28	-1.686	332	3	lasso	0.08104	0.00435	-1.6617	0.09657	0.595799	1
Brain_Amygdala	RP11-399K21.14	10	77200000	77200000	0.267	rs7088635	-2.64	rs11001397	-0.010057	3.23	0.468	369	369	blup	0.04239	0.0311	1.467	0.14239	0.657793	1
Brain_Amygdala	RP11-398C13.6	10	14900000	14900000	0.442	rs11259535	3.2	rs11259108	-0.011652	-3.32	-0.665	610	610	blup	0.05104	0.02	-0.7394	0.45966	0.861991	1
Brain_Amygdala	RP11-508N22.12	10	38400000	38400000	0.573	rs11011455	-1.83	rs2505194	0.102523	4.92	1.311	220	7	lasso	0.29711	2.88e-08	0.5763	0.56441	0.900467	1
Brain_Amygdala	RP11-809C18.4	10	714000	716000	0.343	rs4881254	-2.33	rs10904173	-0.000886	3.39	-1.866	414	414	blup	0.04322	0.0298	-1.0787	0.28073	0.781217	1
Brain_Amygdala	RP11-479G22.8	10	33200000	33200000	0.236	rs2383984	3.41	rs2990962	0.063268	-4.03	-2.382	449	449	blup	0.10504	0.00128	1.1297	0.2586	0.767858	1
Brain_Amygdala	ABCC8	11	17400000	17500000	0.253	rs12574348	3.15	rs4756887	0.0295	3.76	1.043	510	510	blup	0.08495	0.00357	0.1318	0.89514	0.980665	1
Brain_Amygdala	MRE11A	11	94200000	94200000	0.22	rs11020904	1.84	rs535801	0.161	4.05	0.752	439	439	blup	0.0986	0.00178	0.882	0.3778	0.828498	1
Brain_Amygdala	NR1H3	11	47300000	47300000	0.226	rs10838709	3.75	rs901746	0.0915	3.66	-2.265	296	296	blup	0.09489	0.00215	-1.4375	0.15058	0.667201	1
Brain_Amygdala	DKK3	11	12000000	12000000	0.429	rs11022267	2.93	rs1564943	-0.00258	3.08	-0.27	771	771	blup	0.07925	0.00477	0.7108	0.47719	0.86806	1
Brain_Amygdala	EED	11	86000000	86000000	0.568	rs12271536	-3.91	rs3781812	-0.00264	3.1	-1.148	534	10	lasso	0.02596	0.0731	-0.3439	0.73092	0.944248	1
Brain_Amygdala	GSTP1	11	67400000	67400000	0.366	rs12418774	-2.84	rs7941395	0.0679	-3.99	0.262	258	6	lasso	0.11645	0.000714	0.4483	0.65391	0.928371	1
Brain_Amygdala	HTATIP2	11	20400000	20400000	0.442	rs10833259	3.26	rs10833312	0.127	-4.71	-1.558	706	9	lasso	0.12675	0.00042	1.5175	0.12914	0.639603	1
Brain_Amygdala	SNX15	11	64800000	64800000	0.217	rs1783811	-3.5	rs3850947	0.154	-4.37	-1.29	333	3	lasso	0.13545	0.000267	1.6191	0.10542	0.606813	1
Brain_Amygdala	FOXRED1	11	126000000	126000000	0.278	rs552640	3.21	rs608367	0.0694	-4.19	-0.378	651	651	blup	0.04289	0.0303	-0.1266	0.89926	0.981304	1
Brain_Amygdala	CD5	11	60900000	60900000	0.383	rs2508466	-3.76	rs11603956	-0.00781	3.26	-0.616	373	373	blup	0.01405	0.139	-1.208	0.22703	0.742618	1
Brain_Amygdala	ACCS	11	44100000	44100000	0.813	rs6485440	2.83	rs113080	-0.011	-4.53	-1.133	531	46	enet	0.22349	2.25e-06	1.0612	0.2886	0.785301	1
Brain_Amygdala	GTF2H1	11	18300000	18400000	0.407	rs3758946	-2.83	rs4150575	0.066	-4.71	-1.025	438	6	lasso	0.11654	0.000711	1.0246	0.30554	0.793283	1
Brain_Amygdala	USP35	11	77900000	77900000	0.19	rs17825319	-2.45	rs10793321	0.0441	3.64	-1.728	350	350	blup	0.08827	0.00302	-0.7249	0.46854	0.865536	1
Brain_Amygdala	SNX19	11	131000000	131000000	0.728	rs6590557	-3.59	rs3751039	0.275	-5.45	-1.949	641	18	lasso	0.33805	2.12e-09	3.1517	0.00162	0.121492	1
Brain_Amygdala	MAPK8IP1	11	45900000	45900000	0.279	rs4756035	3.1	rs7127267	-0.0107	3.71	-0.542	375	375	blup	0.01451	0.136	1.0747	0.28252	0.782312	1
Brain_Amygdala	ANO1	11	69900000	70000000	0.625	rs11827026	2.61	rs11263613	0.00145	3.3	-0.112	429	429	blup	0.05362	0.0175	-1.4762	0.13989	0.654667	1
Brain_Amygdala	PPFIA1	11	70100000	70200000	0.355	rs10899375	-3.26	rs670310	0.0971	-3.98	0.075	419	4	lasso	0.09391	0.00226	-0.1008	0.91968	0.985091	1
Brain_Amygdala	IGHMBP2	11	68700000	68700000	0.531	rs7127508	-3	rs4930591	0.0999	4.15	0.612	408	8	lasso	0.30366	1.92e-08	0.3888	0.69745	0.936621	1
Brain_Amygdala	AMPD3	11	10300000	10500000	0.682	rs1466427	-3.24	rs2071020	0.298	5.12	-0.28	488	11	lasso	0.24843	5.37e-07	-0.2458	0.80584	0.963355	1
Brain_Amygdala	LRP4	11	46900000	46900000	0.298	rs11039225	3.67	rs11039112	0.134	4.12	-2.283	278	6	lasso	0.12373	0.000491	-2.3638	0.01809	0.359652	1
Brain_Amygdala	DDB2	11	47200000	47300000	0.303	rs10838709	3.75	rs3736101	0.0442	4.06	-1.444	299	299	blup	0.08772	0.0031	-0.1277	0.89842	0.981304	1
Brain_Amygdala	TIMM10	11	57300000	57300000	0.517	rs641325	4.1	rs2649662	0.27	5.51	-2.129	377	10	lasso	0.26105	2.56e-07	-2.4479	0.01437	0.329612	1
Brain_Amygdala	ETS1	11	128000000	128000000	0.583	rs11221518	2.89	rs4937302	0.00759	-3.61	1.345	592	13	lasso	0.13277	0.000307	-1.7613	0.07819	0.562088	1
Brain_Amygdala	NARS2	11	78100000	78300000	0.236	rs11237692	2.41	rs7940720	0.15	-4.65	-0.683	455	455	blup	0.13476	0.000277	0.8197	0.41239	0.842006	1
Brain_Amygdala	PPP2R1B	11	112000000	112000000	0.293	rs11821811	3.04	rs10789849	0.195	4.39	-0.932	367	2	lasso	0.15568	9.23e-05	-0.8679	0.38544	0.831664	1
Brain_Amygdala	IFITM3	11	320000	321000	0.336	rs28633403	-2.73	rs7944394	0.00768	-3.61	-1.08	328	29	enet	0.0858	0.00342	-0.5459	0.58516	0.907492	1
Brain_Amygdala	ATHL1	11	289000	296000	0.717	rs7946354	-2.69	rs2242566	0.279	5.72	0.171	317	8	lasso	0.55082	1.18e-16	0.0797	0.93646	0.988232	1
Brain_Amygdala	HSD17B12	11	43600000	43900000	0.744	rs6485440	2.83	rs1061810	0.415	-6.59	1.925	502	18	lasso	0.42552	4.63e-12	-1.8041	0.07122	0.549451	1
Brain_Amygdala	CCDC82	11	96100000	96100000	0.706	rs10765806	-3.25	rs11021552	0.479	6.55	1.369	474	11	lasso	0.44215	1.3e-12	1.2889	0.19742	0.718158	1
Brain_Amygdala	KLHL35	11	75100000	75100000	0.482	rs662279	-2.81	rs11539810	-0.00705	3.74	0.047	456	456	blup	0.04755	0.0239	0.6124	0.54024	0.892171	1
Brain_Amygdala	TTC12	11	113000000	113000000	0.673	rs17114689	5.13	rs4370966	0.434	-6.34	2.661	525	9	lasso	0.4569	4.11e-13	-2.2525	0.02429	0.396595	1
Brain_Amygdala	B3GAT3	11	62400000	62400000	0.349	rs11603383	-2.88	rs2849031	0.227	4.57	-0.999	383	7	enet	0.12718	0.00041	-1.1078	0.26795	0.772906	1
Brain_Amygdala	TRPT1	11	64000000	64000000	0.666	rs606063	3.72	rs599549	0.242	-4.64	-2.189	343	7	lasso	0.1577	8.29e-05	2.1079	0.03504	0.442464	1
Brain_Amygdala	PRSS23	11	86500000	86700000	0.494	rs610842	2.65	rs1458382	-0.00786	-3.12	-0.346	607	607	blup	0.10757	0.00113	0.2764	0.78226	0.958157	1
Brain_Amygdala	NCAPD3	11	134000000	134000000	0.597	rs7107863	-3.29	rs4936242	0.00719	-3.39	-0.032	568	22	lasso	0.05808	0.0139	-0.1971	0.84375	0.970481	1
Brain_Amygdala	GLYATL2	11	58600000	58700000	0.478	rs10750901	-3.44	rs4939225	-0.0111	-3.38	0.759	349	17	enet	0.06886	0.00807	-1.4668	0.14244	0.657793	1
Brain_Amygdala	ALG8	11	77800000	77900000	0.317	rs17825319	-2.45	rs977978	0.12	4.34	0.989	343	6	lasso	0.10394	0.00136	0.8019	0.42261	0.847943	1
Brain_Amygdala	AMICA1	11	118000000	118000000	0.458	rs2508450	-2.94	rs11600901	0.0116	3.34	0.136	547	547	blup	0.13076	0.000341	-0.6854	0.49307	0.8746	1
Brain_Amygdala	VPS11	11	119000000	119000000	0.317	rs638893	1.98	rs15818	0.165	-4.49	-1.103	381	4	lasso	0.18958	1.49e-05	1.2331	0.21754	0.73508	1
Brain_Amygdala	STX5	11	62600000	62600000	0.445	rs11231130	2.15	rs2507821	0.0318	-4.1	-0.053	321	320	blup	0.13128	0.000332	0.2219	0.82442	0.967183	1
Brain_Amygdala	SYVN1	11	64900000	64900000	0.241	rs11231886	2.43	rs1784859	0.0213	-3.36	-1.638	332	332	blup	0.03786	0.0393	0.2002	0.8413	0.970276	1
Brain_Amygdala	XRRA1	11	74500000	74700000	0.851	rs11602732	3.6	rs2119028	0.535	6.89	-0.33	457	14	enet	0.54707	1.68e-16	-0.2607	0.79431	0.96103	1
Brain_Amygdala	TRIM66	11	8630000	8690000	0.317	rs3862351	2.71	rs10840106	0.0633	3.94	1.127	500	500	blup	0.06937	0.00786	0.3398	0.73402	0.944821	1
Brain_Amygdala	TMPRSS5	11	114000000	114000000	0.569	rs595641	-3.38	rs4938050	0.366	5.98	-0.105	558	3	lasso	0.41503	1.01e-11	-0.6978	0.48533	0.871509	1
Brain_Amygdala	SAAL1	11	18100000	18100000	0.391	rs12574348	3.15	rs11024460	0.00346	-3.53	-0.559	428	428	blup	0.02969	0.0601	0.4911	0.62337	0.919264	1
Brain_Amygdala	LDHC	11	18400000	18500000	0.731	rs3758946	-2.83	rs4757650	0.538	6.91	0.326	445	8	lasso	0.52674	1.11e-15	0.4462	0.65543	0.928739	1
Brain_Amygdala	MS4A14	11	60200000	60200000	0.284	rs7930400	2.41	rs2241920	0.131	-4.4	-0.385	459	7	lasso	0.13701	0.000246	1.0381	0.29923	0.789508	1
Brain_Amygdala	RRM1	11	4120000	4160000	0.624	rs96489	-2.54	rs12806698	0.212	5.14	0.386	507	507	blup	0.24345	7.18e-07	0.456	0.64842	0.926871	1
Brain_Amygdala	NAALADL1	11	64800000	64800000	0.332	rs1783811	-3.5	rs10896012	0.158	3.97	0.474	331	331	blup	0.1292	0.00037	0.161	0.87209	0.976093	1
Brain_Amygdala	BATF2	11	64800000	64800000	0.227	rs1783811	-3.5	rs607969	0.0304	3.39	-0.512	335	335	blup	0.0847	0.00362	1.5254	0.12716	0.637249	1
Brain_Amygdala	METTL15	11	28100000	28400000	0.228	rs2585810	-3.51	rs4923490	7.4e-06	3.21	0.209	298	298	blup	0.10055	0.00161	0.8804	0.37865	0.828616	1
Brain_Amygdala	NFRKB	11	130000000	130000000	0.459	rs2073639	-2.76	rs11221869	0.133	-4.07	1.241	461	6	lasso	0.06394	0.0104	-0.8731	0.3826	0.830986	1
Brain_Amygdala	EFEMP2	11	65600000	65600000	0.313	rs555903	-2.86	rs12289836	-0.00788	-3.35	0.886	349	5	lasso	-0.01021	0.718	-1.1313	0.25792	0.767154	1
Brain_Amygdala	NADSYN1	11	71200000	71200000	0.473	rs2885440	2.48	rs1790375	-0.00768	-3.18	0.438	364	9	lasso	0.03665	0.0418	0.6392	0.52269	0.884834	1
Brain_Amygdala	RNASEH2C	11	65500000	65500000	0.507	rs555903	-2.86	rs573589	-0.00697	-3.31	-0.017	328	8	lasso	0.04898	0.0222	-0.4676	0.64009	0.924609	1
Brain_Amygdala	ZDHHC24	11	66300000	66300000	0.147	rs3782079	2.68	rs6591216	-0.00174	-3.32	0.494	260	260	blup	0.05518	0.0162	-1.8683	0.06172	0.526563	1
Brain_Amygdala	BRMS1	11	66100000	66100000	0.274	rs3782079	2.68	rs1785631	0.0379	3.53	0.572	305	16	enet	0.05866	0.0135	-0.494	0.6213	0.918755	1
Brain_Amygdala	HRAS	11	532000	537000	0.314	rs28633403	-2.73	rs11821341	0.00082	-3.61	-1.059	430	430	blup	0.02054	0.0977	0.2692	0.78781	0.959175	1
Brain_Amygdala	TMEM80	11	696000	705000	0.791	rs28633403	-2.73	rs4073591	0.395	6.01	0.428	476	59	enet	0.51396	3.48e-15	0.6614	0.50834	0.880128	1
Brain_Amygdala	AP006621.1	11	780000	781000	0.82	rs28514396	-2.93	rs4963153	0.627	7.36	2.306	421	14	lasso	0.61155	2.34e-19	2.1289	0.03326	0.437062	1
Brain_Amygdala	CD151	11	833000	840000	0.506	rs28514396	-3.11	rs34956804	0.214	-4.84	-1.076	417	19	enet	0.33567	2.48e-09	1.4439	0.14877	0.665462	1
Brain_Amygdala	C11orf54	11	93500000	93500000	0.437	rs2045459	3.15	rs11020505	0.197	4.54	-0.24	410	6	lasso	0.1931	1.23e-05	-0.3213	0.74797	0.948395	1
Brain_Amygdala	PSMD13	11	237000	253000	0.511	rs28927679	-2.31	rs1128322	0.165	5.08	1.306	294	8	lasso	0.20035	8.23e-06	1.1267	0.25985	0.768735	1
Brain_Amygdala	TMEM216	11	61200000	61200000	0.429	rs2508466	-3.53	rs2943805	0.233	4.85	-0.238	370	5	lasso	0.18108	2.36e-05	-0.1052	0.91626	0.984606	1
Brain_Amygdala	KCTD21	11	77900000	77900000	0.504	rs17825319	-2.45	rs977978	0.26	5.41	0.989	350	16	enet	0.20729	5.6e-06	1.028	0.30396	0.792594	1
Brain_Amygdala	TRAPPC4	11	119000000	119000000	0.595	rs638893	1.98	rs569	0.424	6.41	-0.793	384	6	lasso	0.4352	2.22e-12	-0.5832	0.55974	0.898564	1
Brain_Amygdala	MRPL21	11	68700000	68700000	0.744	rs7127508	-3	rs629426	0.347	-5.77	-0.702	408	12	lasso	0.30997	1.29e-08	0.5927	0.55338	0.897017	1
Brain_Amygdala	LAYN	11	111000000	111000000	0.375	rs11821811	3.04	rs4938792	0.0271	-3.85	0.898	390	390	blup	0.12451	0.000471	-0.3051	0.76025	0.952562	1
Brain_Amygdala	RP11-707M1.1	11	49600000	49800000	0.372	rs1390677	-2.11	rs7928714	0.327	-5.45	-1.442	213	14	lasso	0.32186	6.06e-09	1.4662	0.1426	0.657793	1
Brain_Amygdala	CTD-2210P24.4	11	45800000	45800000	0.364	rs4756035	3.1	rs2666890	0.0659	3.63	2.858	400	400	blup	0.04301	0.0301	0.9781	0.32804	0.805534	1
Brain_Amygdala	PTPRCAP	11	67200000	67200000	0.461	rs12802641	-2.58	rs10274	0.444	-6.54	1.364	240	4	lasso	0.4483	8.09e-13	-1.2491	0.21164	0.729237	1
Brain_Amygdala	STARD10	11	72500000	72500000	0.48	rs10898880	-2.75	rs3862796	0.286	5.46	-2.114	340	4	lasso	0.30296	2e-08	-1.6511	0.09872	0.598848	1
Brain_Amygdala	SMTNL1	11	57300000	57300000	0.509	rs641325	4.1	rs2729373	0.273	5.46	0.552	378	378	blup	0.32811	4.05e-09	2.2772	0.02278	0.387944	1
Brain_Amygdala	TEX40	11	64100000	64100000	0.38	rs606063	3.72	rs2286614	0.276	-5.02	0.971	352	2	lasso	0.26795	1.7e-07	-0.7639	0.44491	0.856786	1
Brain_Amygdala	KRTAP5-AS1	11	1590000	1620000	0.559	rs5743942	2.6	rs1809668	0.404	6.26	0.505	398	10	enet	0.39548	4.17e-11	0.623	0.53331	0.889218	1
Brain_Amygdala	ZBED5	11	10800000	10900000	0.667	rs1466426	-3.25	rs16909393	0.00222	-2.87	-0.252	724	34	enet	0.02605	0.0728	-0.443	0.65779	0.929	1
Brain_Amygdala	RP11-147I3.1	11	74600000	74600000	0.435	rs11602732	3.6	rs7105085	0.269	-5.07	-0.126	456	9	lasso	0.27008	1.5e-07	0.0945	0.92469	0.986043	1
Brain_Amygdala	NEAT1	11	65200000	65200000	0.461	rs555903	-2.86	rs1626021	0.0287	3.74	-1.616	364	364	blup	0.1624	6.45e-05	-0.8538	0.3932	0.834326	1
Brain_Amygdala	KCTD21-AS1	11	77900000	77900000	0.524	rs17825319	-2.45	rs977978	0.403	-6.14	0.989	343	10	enet	0.38134	1.13e-10	-0.9651	0.3345	0.810087	1
Brain_Amygdala	ZBED5-AS1	11	10900000	10900000	0.691	rs1466426	-3.25	rs11043086	0.0384	-3.62	-0.051	722	71	enet	0.12676	0.000419	0.8509	0.39481	0.834759	1
Brain_Amygdala	RP11-430H10.1	11	45400000	45400000	0.507	rs7115967	3.06	rs6485621	0.152	-4.9	-0.531	517	5	lasso	0.4014	2.73e-11	0.9777	0.32823	0.80576	1
Brain_Amygdala	PTP4A2P2	11	134000000	134000000	0.433	rs7107863	-3.29	rs11604563	-0.0116	-3.54	-2.211	557	557	blup	0.11602	0.000731	1.2909	0.19673	0.717528	1
Brain_Amygdala	CTD-2010I16.1	11	6510000	6510000	0.412	rs2723664	3.79	rs10839585	0.119	-4.58	0.081	648	6	lasso	0.20187	7.57e-06	0.2763	0.7823	0.958157	1
Brain_Amygdala	RP11-660L16.2	11	71200000	71200000	0.675	rs2885440	2.48	rs7928249	0.361	-6.17	0.135	365	7	lasso	0.45635	4.3e-13	0.0905	0.92789	0.986677	1
Brain_Amygdala	RP11-109L13.1	11	117000000	117000000	0.559	rs4938375	-3.31	rs6589598	0.384	6.15	1.384	540	5	lasso	0.44765	8.51e-13	1.2277	0.21955	0.736436	1
Brain_Amygdala	CTD-2523D13.2	11	120000000	120000000	0.387	rs11217608	3.24	rs2136421	-0.0116	3.49	0.112	470	470	blup	0.04929	0.0218	0.945	0.34468	0.81447	1
Brain_Amygdala	TMEM9B-AS1	11	8990000	9000000	0.593	rs931756	-2.67	rs2653570	0.217	-5.38	0.673	357	4	lasso	0.38866	6.78e-11	-0.2495	0.80296	0.962772	1
Brain_Amygdala	RP11-677M14.5	11	125000000	125000000	0.652	rs3802807	2.88	rs558814	0.376	5.76	1.742	507	8	lasso	0.37919	1.32e-10	1.5228	0.12782	0.637907	1
Brain_Amygdala	RP11-65M17.3	11	112000000	112000000	0.378	rs11214260	3.35	rs4284419	0.0189	-3.73	-1.4	435	435	blup	0.05521	0.0161	2.5648	0.01032	0.292688	1
Brain_Amygdala	KRTAP5-9	11	71300000	71300000	0.402	rs2885440	2.48	rs11234027	0.0127	3.81	0.932	361	361	blup	0.19563	1.07e-05	-0.5643	0.57252	0.903582	1
Brain_Amygdala	RP11-111M22.3	11	76200000	76200000	0.417	rs7940340	2.95	rs12416814	-0.00887	-3.41	0.096	465	13	enet	0.02663	0.0706	-0.8259	0.40883	0.840403	1
Brain_Amygdala	TRIM51DP	11	49900000	49900000	0.272	rs10794212	-2.14	rs1532421	0.167	-4.74	-0.711	224	224	blup	0.1623	6.49e-05	0.3475	0.72825	0.943692	1
Brain_Amygdala	AP006621.5	11	778000	784000	0.517	rs28514396	-2.93	rs7942159	0.242	-5.7	-2.659	421	9	enet	0.3008	2.29e-08	2.5797	0.00989	0.28798	1
Brain_Amygdala	RP11-755F10.1	11	66000000	66000000	0.466	rs519380	2.65	rs2236652	0.457	6.43	-1.987	323	42	enet	0.47389	1.05e-13	-1.1539	0.24854	0.761472	1
Brain_Amygdala	RP11-326C3.12	11	327000	330000	0.618	rs28633403	-2.73	rs7944394	0.333	5.57	-1.08	331	12	lasso	0.31203	1.13e-08	-0.7753	0.43818	0.85427	1
Brain_Amygdala	AP000708.1	11	125000000	125000000	0.332	rs11220045	3.11	rs10893398	0.0105	-3.66	-0.035	526	526	blup	0.10611	0.00121	-0.0546	0.95645	0.992732	1
Brain_Amygdala	RP11-627G23.1	11	134000000	134000000	0.469	rs1939722	3.46	rs647837	-0.00221	-3.47	0.536	622	622	blup	0.02407	0.0809	0.3342	0.73822	0.945549	1
Brain_Amygdala	AP000439.1	11	69200000	69200000	0.498	rs7127508	-3	rs11539762	-0.0106	3.27	-1.645	453	453	blup	0.00728	0.205	1.054	0.29188	0.786973	1
Brain_Amygdala	RP1-239B22.5	11	17400000	17400000	0.576	rs12574348	3.15	rs1236205	-0.009	-3.14	-0.14	523	523	blup	0.04315	0.0299	-0.6732	0.50085	0.877825	1
Brain_Amygdala	RP11-819C21.1	11	107000000	107000000	0.46	rs11212225	2.08	rs726073	0.0471	3.97	1.763	473	473	blup	0.15652	8.82e-05	1.5478	0.12167	0.628508	1
Brain_Amygdala	CTD-3074O7.12	11	66300000	66300000	0.216	rs3782079	2.68	rs3867132	0.034	-4.35	1.574	262	262	blup	0.08994	0.00277	-3.0993	0.00194	0.134947	1
Brain_Amygdala	DDX11	12	31200000	31300000	0.812	rs3888018	2.75	rs11219	0.704413	-7.8	2.192	455	7	lasso	0.67994	5.93e-23	-2.0652	0.0389	0.456218	1
Brain_Amygdala	SLC4A8	12	51800000	51900000	0.506	rs12423352	2.71	rs2288369	0.292425	-5.17	-0.571	414	7	lasso	0.2483	5.41e-07	0.8101	0.418	0.845305	1
Brain_Amygdala	TULP3	12	3000000	3050000	0.376	rs12313442	3.26	rs7303345	0.268679	-5.4	0.305	592	4	lasso	0.2499	4.93e-07	-0.4873	0.626	0.920005	1
Brain_Amygdala	RAPGEF3	12	48100000	48200000	0.309	rs11183840	2.81	rs12422983	0.023396	4.15	0.295	539	539	blup	0.15671	8.74e-05	-0.4422	0.658	0.929	1
Brain_Amygdala	AACS	12	126000000	126000000	0.504	rs387024	2.58	rs11058046	0.008207	3.15	-0.307	543	543	blup	0.01377	0.142	0.2306	0.818	0.96607	1
Brain_Amygdala	TSPAN11	12	31100000	31100000	0.636	rs3888018	2.75	rs11051145	0.29185	5.53	0.49	489	12	lasso	0.22131	2.55e-06	0.5464	0.585	0.907492	1
Brain_Amygdala	PRR4	12	11000000	11300000	0.63	rs7301545	-2.33	rs12226919	0.048523	-4.04	-2.143	358	358	blup	0.05596	0.0155	2.0728	0.0382	0.454324	1
Brain_Amygdala	AKAP3	12	4720000	4760000	0.586	rs2884594	4.9	rs2267546	0.249312	-4.82	0.343	695	62	enet	0.15819	8.08e-05	0.4826	0.629	0.921165	1
Brain_Amygdala	CDK2AP1	12	124000000	124000000	0.605	rs28713448	2.46	rs28533432	-0.010591	-3.11	-1.531	347	347	blup	0.07861	0.00493	-0.9756	0.329	0.806207	1
Brain_Amygdala	ARHGDIB	12	15100000	15100000	0.241	rs10744085	2.61	rs2041902	0.041308	3.84	0.413	388	388	blup	0.05436	0.0169	-0.6642	0.507	0.879421	1
Brain_Amygdala	GPR133	12	131000000	132000000	0.491	rs11061279	4.61	rs6486610	0.022542	-3.15	3.705	629	9	lasso	0.00497	0.235	-3.4035	0.000665	0.0786475	1
Brain_Amygdala	NUP107	12	69100000	69100000	0.428	rs10748124	3.5	rs2546513	0.099509	-4.13	1.269	528	528	blup	0.13439	0.000282	-0.8752	0.381	0.829772	1
Brain_Amygdala	KRR1	12	75900000	75900000	0.36	rs10880017	-2.65	rs2054517	0.026565	3.96	0.704	521	8	lasso	0.07052	0.00742	1.0876	0.277	0.778172	1
Brain_Amygdala	PYROXD1	12	21600000	21600000	0.399	rs11045994	2.72	rs6487222	0.144043	-4.32	-0.264	553	25	enet	0.17897	2.65e-05	0.2283	0.819	0.966126	1
Brain_Amygdala	METTL21B	12	58200000	58200000	0.431	rs11172254	-3.98	rs10877011	0.111634	4.98	-0.893	354	354	blup	0.24778	5.58e-07	-0.4995	0.617	0.917669	1
Brain_Amygdala	ZNF384	12	6780000	6800000	0.352	rs7298053	-2.97	rs2041387	0.148326	4.08	0.422	282	282	blup	0.22851	1.69e-06	1.4694	0.142	0.657235	1
Brain_Amygdala	FKBP11	12	49300000	49300000	0.464	rs12301632	4.6	rs2934998	0.235122	5.07	-0.116	334	334	blup	0.20102	7.93e-06	-0.5594	0.576	0.904563	1
Brain_Amygdala	ATP5G2	12	54000000	54100000	0.308	rs3741434	3.21	rs4759282	0.130145	4.27	0.945	420	3	lasso	0.14646	0.00015	1.2368	0.216	0.732756	1
Brain_Amygdala	ERP27	12	15100000	15100000	0.268	rs10744085	2.61	rs2193360	0.112933	-3.85	-0.868	386	386	blup	0.08864	0.00296	0.2942	0.769	0.954855	1
Brain_Amygdala	GABARAPL1	12	10400000	10400000	0.432	rs2607894	2.89	rs11053751	0.011115	-3.4	-0.785	464	464	blup	0.03314	0.0502	-0.767	0.443	0.85587	1
Brain_Amygdala	TAPBPL	12	6560000	6580000	0.442	rs3759321	-3.03	rs2041387	0.264236	5.14	0.422	420	2	lasso	0.25665	3.32e-07	0.426	0.67	0.932334	1
Brain_Amygdala	AMDHD1	12	96300000	96400000	0.558	rs7963386	-3.22	rs7965888	0.029266	-4	-0.241	550	550	blup	0.01087	0.167	-0.0219	0.983	0.997235	1
Brain_Amygdala	GLTP	12	110000000	110000000	0.315	rs2338102	-2.99	rs12823540	0.065695	-4	0.952	351	13	enet	0.15014	0.000124	-1.3003	0.193	0.712457	1
Brain_Amygdala	SUOX	12	56400000	56400000	0.391	rs2292239	4.34	rs4759229	0.230939	-4.74	4.281	293	6	lasso	0.21838	3.01e-06	-3.7938	0.000148	0.0382274	1
Brain_Amygdala	CERS5	12	50500000	50600000	0.258	rs7963954	3.3	rs17124432	0.210448	-4.57	-0.775	309	7	lasso	0.12758	0.000402	0.7639	0.445	0.856786	1
Brain_Amygdala	LMBR1L	12	49500000	49500000	0.158	rs12315996	4.66	rs1054442	-0.011764	-3.22	-0.319	312	312	blup	0.01393	0.14	-2.5387	0.0111	0.300081	1
Brain_Amygdala	CLEC1A	12	10200000	10300000	0.348	rs2607894	2.89	rs16910526	0.021347	-4.21	-0.038	395	4	lasso	0.22139	2.54e-06	-0.6374	0.524	0.885079	1
Brain_Amygdala	GXYLT1	12	42500000	42500000	0.43	rs1391003	3.14	rs10491998	-0.011692	-3.41	-0.67	409	409	blup	0.09798	0.00184	0.0234	0.981	0.996814	1
Brain_Amygdala	MED21	12	27200000	27200000	0.449	rs3782300	3.83	rs10400476	0.106327	4.52	1.524	524	11	enet	0.17451	3.37e-05	1.4105	0.158	0.675501	1
Brain_Amygdala	TMBIM4	12	66500000	66600000	0.491	rs7968902	-3.12	rs10506480	-0.000703	3.71	-1.05	489	489	blup	0.10214	0.00149	-0.3124	0.755	0.950408	1
Brain_Amygdala	IKBIP	12	99000000	99000000	0.514	rs11109424	3.88	rs3815997	0.154735	4.53	-0.062	441	441	blup	0.18846	1.58e-05	-0.6725	0.501	0.877825	1
Brain_Amygdala	CCT2	12	70000000	70000000	0.588	rs10748124	3.5	rs11177655	-0.000156	-3.17	0.951	605	605	blup	0.03655	0.042	-0.9904	0.322	0.802506	1
Brain_Amygdala	XRCC6BP1	12	58300000	58400000	0.402	rs11172254	-3.98	rs10877041	0.335514	-5.44	0.464	414	5	lasso	0.30825	1.44e-08	-0.4643	0.642	0.924728	1
Brain_Amygdala	ZNF641	12	48700000	48700000	0.31	rs2453469	-2.55	rs2732465	0.008368	-3.57	0.929	471	471	blup	0.0681	0.00839	-0.5186	0.604	0.91403	1
Brain_Amygdala	TUBA1C	12	49600000	49700000	0.398	rs12315996	4.66	rs7958241	0.068314	4.06	1.417	300	300	blup	0.05588	0.0156	-1.5019	0.133	0.645289	1
Brain_Amygdala	WNT10B	12	49400000	49400000	0.452	rs11169016	4.63	rs833843	0.134843	4.59	-1.176	334	334	blup	0.2104	4.71e-06	-2.1014	0.0356	0.44511	1
Brain_Amygdala	RP11-218M22.1	12	740000	772000	0.672	rs2107613	3.21	rs2075032	0.274558	4.95	-0.607	455	16	enet	0.14622	0.000152	-0.1577	0.875	0.976673	1
Brain_Amygdala	ASB8	12	48500000	48600000	0.354	rs2239186	-2.48	rs10875746	0.049816	3.83	-0.327	514	514	blup	0.0596	0.0129	0.4518	0.651	0.927767	1
Brain_Amygdala	GLIPR1L2	12	75800000	75800000	0.646	rs12580046	2.66	rs7135440	0.485087	-6.71	-0.081	470	7	lasso	0.40918	1.55e-11	0.1585	0.874	0.976431	1
Brain_Amygdala	C12orf60	12	15000000	15100000	0.41	rs10744085	2.61	rs10744078	0.280277	5.11	1.878	370	5	lasso	0.2723	1.31e-07	2.0551	0.0399	0.459524	1
Brain_Amygdala	NDUFA12	12	95300000	95400000	0.565	rs9668373	3.61	rs9634217	0.001559	-3.08	0.529	626	626	blup	0.01471	0.134	1.5714	0.116	0.619829	1
Brain_Amygdala	DDX51	12	133000000	133000000	0.299	rs11246888	2.85	rs12320530	-0.007324	3.57	-1.007	278	278	blup	0.07002	0.00761	-0.8621	0.389	0.832182	1
Brain_Amygdala	EP400NL	12	133000000	133000000	0.399	rs11246888	2.85	rs12426424	0.057174	-3.82	-0.484	318	4	lasso	0.11119	0.000936	1.048	0.295	0.787556	1
Brain_Amygdala	RPS26	12	56400000	56400000	0.728	rs2292239	4.34	rs10876870	0.535359	7.17	4.271	289	33	enet	0.59757	1.06e-18	4.1164	3.85e-05	0.0169271	1
Brain_Amygdala	MMP17	12	132000000	132000000	0.369	rs11246888	2.85	rs10902438	-0.009814	-3.29	-0.814	446	446	blup	0.11994	0.000597	0.7116	0.477	0.867952	1
Brain_Amygdala	C12orf73	12	104000000	104000000	0.32	rs6539153	3.37	rs2254064	0.106414	-4.32	1.25	637	10	lasso	0.05385	0.0173	-1.1137	0.265	0.770833	1
Brain_Amygdala	KRT81	12	52700000	52700000	0.38	rs2252526	2.91	rs998820	0.217012	4.6	0.272	769	8	lasso	0.1397	0.000214	0.2145	0.83	0.968351	1
Brain_Amygdala	KLRC2	12	10600000	10600000	0.8	rs2607894	2.89	rs10734834	0.111077	4.69	1.076	493	26	enet	0.41061	1.4e-11	1.9442	0.0519	0.499204	1
Brain_Amygdala	TAS2R14	12	11100000	11100000	0.373	rs2607894	2.89	rs10492100	0.128422	4.39	1.294	369	369	blup	0.14305	0.000179	0.824	0.41	0.840888	1
Brain_Amygdala	AC084018.1	12	122000000	122000000	0.515	rs10849888	-3.01	rs895951	0.094272	-3.92	0.145	337	8	lasso	0.26615	1.89e-07	1.1416	0.254	0.764655	1
Brain_Amygdala	CD27-AS1	12	6550000	6560000	0.294	rs3759321	-3.03	rs2240867	0.065161	-3.8	0.377	420	3	lasso	0.06492	0.00985	-0.1798	0.857	0.97285	1
Brain_Amygdala	AC091814.2	12	10100000	10100000	0.697	rs590429	2.64	rs33873	0.016954	4.3	-0.215	327	38	enet	0.25967	2.78e-07	0.3971	0.691	0.935581	1
Brain_Amygdala	ADAM1A	12	112000000	112000000	0.405	rs16941831	-3.37	rs876896	0.080286	3.61	-3.264	183	33	enet	0.22364	2.23e-06	-2.2148	0.0268	0.407934	1
Brain_Amygdala	MAPKAPK5-AS1	12	112000000	112000000	0.231	rs16941831	-3.37	rs632650	0.152892	-4.58	-2.216	199	10	enet	0.10886	0.00106	2.3838	0.0171	0.35185	1
Brain_Amygdala	TRHDE-AS1	12	72600000	72700000	0.26	rs2044305	-3.3	rs3782362	-0.007631	3.48	-1.055	393	393	blup	0.04691	0.0246	-0.6705	0.503	0.878318	1
Brain_Amygdala	RP11-46H11.12	12	133000000	133000000	0.305	rs7137653	2.69	rs11147046	0.014336	3.86	0.745	237	237	blup	0.09933	0.00172	1.4261	0.154	0.671522	1
Brain_Amygdala	RP11-745O10.2	12	66500000	66500000	0.811	rs7968902	-3.12	rs1168765	0.438395	-6.62	0.421	474	10	lasso	0.47176	1.25e-13	-0.252	0.801	0.962276	1
Brain_Amygdala	RP11-302B13.1	12	49300000	49300000	0.32	rs7955541	4.56	rs10875897	0.141991	3.94	-0.217	338	11	lasso	0.10466	0.00131	-0.223	0.824	0.966915	1
Brain_Amygdala	RP11-277P12.20	12	10500000	10600000	0.527	rs2607894	2.89	rs6488304	0.042631	-4.29	-1.117	511	38	enet	0.22189	2.47e-06	0.9624	0.336	0.810838	1
Brain_Amygdala	RP11-434C1.1	12	11700000	11700000	0.627	rs3020925	3.14	rs7132674	0.002158	4.04	1.215	445	445	blup	0.11883	0.000632	2.616	0.0089	0.276784	1
Brain_Amygdala	RP11-486O12.2	12	124000000	124000000	0.367	rs28713448	2.46	rs7971779	0.112375	4.91	-1.273	380	7	lasso	0.16979	4.35e-05	-1.4238	0.155	0.672648	1
Brain_Amygdala	RP11-359B12.2	12	1080000	1100000	0.452	rs2107613	3.21	rs16928336	0.013267	-3.8	0.047	404	41	enet	0.025	0.077	-1.1344	0.257	0.766396	1
Brain_Amygdala	AC226150.4	12	134000000	134000000	0.226	rs7137653	2.69	rs7136989	-0.003186	3.2	1.715	121	121	blup	0.09641	0.00199	1.9607	0.0499	0.492383	1
Brain_Amygdala	RP13-977J11.2	12	133000000	133000000	0.265	rs11246888	2.85	rs12370221	0.191119	-4.51	1.121	285	3	lasso	0.17962	2.56e-05	-1.1295	0.259	0.767858	1
Brain_Amygdala	KLRAP1	12	10700000	10800000	0.388	rs2607894	2.89	rs12821011	0.056799	4.13	0.711	453	5	lasso	0.08846	0.00299	0.4484	0.654	0.928371	1
Brain_Amygdala	RP11-320P7.2	12	70600000	70600000	0.437	rs10879068	3.08	rs1658502	0.073057	4.36	-1.463	577	10	lasso	0.17488	3.3e-05	-1.4387	0.15	0.666004	1
Brain_Amygdala	RP11-996F15.2	12	29400000	29500000	0.495	rs7316021	3.16	rs7953619	0.072072	4.55	0.162	597	597	blup	0.15468	9.72e-05	-0.9421	0.346	0.814594	1
Brain_Amygdala	GATC	12	121000000	121000000	0.627	rs11065014	3.16	rs542407	0.106831	-4.91	-0.771	389	9	lasso	0.30682	1.57e-08	0.5908	0.555	0.897134	1
Brain_Amygdala	RP11-977G19.11	12	56700000	56700000	0.361	rs2292239	4.34	rs17118431	0.095478	-4.2	-0.476	259	259	blup	0.14439	0.000167	0.215	0.83	0.968351	1
Brain_Amygdala	RP11-263K4.3	12	82900000	82900000	0.228	rs11115323	3.39	rs17009658	0.000578	3.5	-0.978	366	9	enet	0.01132	0.163	-0.4715	0.637	0.923423	1
Brain_Amygdala	RP11-370I10.6	12	48700000	48800000	0.432	rs2453469	-2.55	rs2634681	0.097196	4.03	-1.23	470	11	lasso	0.07155	0.00704	-1.2307	0.218	0.735255	1
Brain_Amygdala	RP11-611E13.2	12	70300000	70600000	0.616	rs10879068	3.08	rs11609337	0.278732	5.35	1.278	572	572	blup	0.29037	4.37e-08	0.8874	0.375	0.827195	1
Brain_Amygdala	RP3-462E2.3	12	112000000	112000000	0.138	rs16941831	-3.37	rs11066089	0.04339	-3.36	-2.42	206	206	blup	0.03263	0.0515	3.2413	0.00119	0.10369	1
Brain_Amygdala	RP11-256L6.3	12	96400000	96400000	0.453	rs7963386	-3.22	rs759394	0.128812	-4.03	-0.715	554	554	blup	0.22397	2.19e-06	-0.8259	0.409	0.840403	1
Brain_Amygdala	RP4-605O3.4	12	50500000	50600000	0.222	rs7963954	3.3	rs7138945	0.015826	-3.53	-0.752	311	310	blup	0.07495	0.00593	-0.5373	0.591	0.909499	1
Brain_Amygdala	MIPEP	13	24300000	24500000	0.539	rs9511023	3.22	rs11617793	0.28101	4.95	0.0798	757	7	lasso	0.24928	5.11e-07	0.1188	0.9054	0.982275	1
Brain_Amygdala	DIS3	13	73300000	73400000	0.231	rs9600072	-2.5	rs9530138	0.00562	4.14	-0.724	517	517	blup	0.05	0.0211	-0.9714	0.3313	0.808051	1
Brain_Amygdala	PIBF1	13	73400000	73600000	0.66	rs9600072	-2.5	rs2503686	-0.01152	-3.58	-1.879	517	517	blup	0.18211	2.24e-05	0.0164	0.9869	0.99795	1
Brain_Amygdala	DNAJC3	13	96300000	96400000	0.384	rs873706	2.44	rs4238314	0.03211	3.81	-0.305	500	500	blup	0.12359	0.000494	-0.847	0.397	0.835945	1
Brain_Amygdala	PARP4	13	25000000	25100000	0.595	rs2497601	-3.3	rs9318554	-0.00902	-3.3	-0.315	653	653	blup	0.01929	0.105	0.1208	0.9038	0.982133	1
Brain_Amygdala	UCHL3	13	76100000	76200000	0.808	rs492273	3.17	rs3818355	0.40216	-6.24	0.995	554	16	lasso	0.4405	1.48e-12	-0.3309	0.7407	0.94608	1
Brain_Amygdala	SOHLH2	13	36700000	36800000	0.659	rs4391923	-2.29	rs943893	0.46071	6.35	-0.327	537	19	lasso	0.47651	8.45e-14	-0.1618	0.8714	0.975955	1
Brain_Amygdala	DNAJC15	13	43600000	43700000	0.626	rs2325039	-3.81	rs1028735	0.38528	-6.47	-1.683	599	28	enet	0.50999	4.93e-15	1.6624	0.0964	0.595416	1
Brain_Amygdala	EBPL	13	50200000	50300000	0.37	rs2146399	-2.69	rs9568298	0.07263	-4.44	2.194	395	7	lasso	0.09874	0.00177	-1.7101	0.0873	0.580951	1
Brain_Amygdala	WASF3	13	27100000	27300000	0.392	rs9512230	3	rs9512233	0.02698	-3.57	1.181	625	625	blup	0.11821	0.000653	-0.2715	0.786	0.959018	1
Brain_Amygdala	ERCC5	13	103000000	104000000	0.42	rs6491681	3.98	rs4150274	0.01818	-3.39	-1.501	706	8	lasso	0.05226	0.0188	1.6472	0.0995	0.599825	1
Brain_Amygdala	RNASEH2B	13	51500000	51500000	0.661	rs1262774	-3.1	rs9535526	0.38252	-6.11	-0.634	530	7	lasso	0.36436	3.66e-10	0.6557	0.512	0.881879	1
Brain_Amygdala	CKAP2	13	53000000	53100000	0.328	rs9526820	2.99	rs4886018	0.18895	4.84	0.14	362	27	enet	0.24765	5.62e-07	0.8567	0.3916	0.833968	1
Brain_Amygdala	FREM2	13	39300000	39500000	0.405	rs9576653	2.39	rs12020645	0.19789	-4.83	0.709	469	29	enet	0.21901	2.9e-06	0.7501	0.4532	0.860219	1
Brain_Amygdala	CENPJ	13	25500000	25500000	0.54	rs2497601	-3.3	rs17398410	0.01742	3.79	-1.046	539	36	enet	-0.00563	0.473	0.8523	0.3941	0.834395	1
Brain_Amygdala	GPR180	13	95300000	95300000	0.657	rs16949906	2.68	rs7998025	0.16276	-5.12	-1.01	635	10	lasso	0.17336	3.59e-05	1.0902	0.2756	0.777477	1
Brain_Amygdala	TPTE2P5	13	41400000	41400000	0.249	rs13313352	-1.94	rs7320344	0.1588	-4.31	-0.444	356	4	enet	0.08172	0.00421	0.5609	0.5749	0.904323	1
Brain_Amygdala	SLC25A30	13	46000000	46000000	0.602	rs11843367	2.59	rs6561240	0.01007	2.73	1.276	458	54	enet	0.00133	0.294	1.6322	0.1026	0.603285	1
Brain_Amygdala	TPTE2P6	13	25000000	25200000	0.596	rs9511023	3.22	rs943049	0.12484	4.78	0.624	705	9	lasso	0.22494	2.08e-06	-0.0882	0.9297	0.987087	1
Brain_Amygdala	RBM26-AS1	13	80000000	80000000	0.616	rs9530864	-3.43	rs9574424	0.31225	5.28	0.954	395	5	lasso	0.19777	9.49e-06	0.8384	0.4018	0.8381	1
Brain_Amygdala	SUCLA2-AS1	13	48600000	48600000	0.492	rs4941607	2.81	rs12100135	0.10448	4.23	0.882	371	36	enet	0.19109	1.37e-05	-0.2983	0.7655	0.954055	1
Brain_Amygdala	RPL31P54	13	79000000	79000000	0.38	rs1555813	3.9	rs4341647	0.1384	-4.32	-0.958	495	10	lasso	0.06264	0.0111	1.3361	0.1815	0.70093	1
Brain_Amygdala	RNASEH2B-AS1	13	51500000	51500000	0.363	rs1262774	-3.1	rs17074540	-0.00589	3.38	1.429	530	530	blup	0.05242	0.0186	0.5684	0.5698	0.902684	1
Brain_Amygdala	MCF2L-AS1	13	114000000	114000000	0.443	rs9603932	-3.2	rs1317506	0.0527	3.62	-0.057	445	445	blup	0.03892	0.0372	0.3397	0.7341	0.944874	1
Brain_Amygdala	CPB2-AS1	13	46600000	46700000	0.857	rs1230436	-2.77	rs17600984	0.6107	7.26	1.61	518	20	lasso	0.55409	8.62e-17	1.6657	0.0958	0.59459	1
Brain_Amygdala	CCDC169	13	36800000	36900000	0.493	rs9574747	2.58	rs11839572	0.16533	4.99	-0.145	526	6	lasso	0.28717	5.32e-08	-0.1349	0.8927	0.980185	1
Brain_Amygdala	DNAJC3-AS1	13	96300000	96300000	0.316	rs873706	2.44	rs7324781	0.03697	3.87	-0.264	500	500	blup	0.05168	0.0193	-0.8495	0.3956	0.835305	1
Brain_Amygdala	TPTE2P1	13	25500000	25500000	0.728	rs2497601	-3.3	rs2497567	0.0994	-4.52	1.348	528	16	lasso	0.24761	5.64e-07	-2.0205	0.0433	0.470347	1
Brain_Amygdala	DOCK9-AS2	13	99700000	99700000	0.487	rs9517439	-3.34	rs2390184	0.26959	-5.12	-0.485	547	10	lasso	0.24028	8.62e-07	0.3894	0.697	0.936574	1
Brain_Amygdala	RP11-120K24.4	13	114000000	114000000	0.496	rs9603932	-3.2	rs9603985	-0.00992	-3.39	-0.766	455	455	blup	0.04862	0.0226	0.1986	0.8425	0.970417	1
Brain_Amygdala	TPTE2P2	13	52800000	52900000	0.476	rs9526820	2.99	rs9536066	0.22426	5.24	0.019	366	366	blup	0.25949	2.81e-07	-0.2907	0.7713	0.955317	1
Brain_Amygdala	SPATA7	14	88900000	88900000	0.494	rs10147393	-3.22	rs2401751	0.32458	-5.68	0.671	465	7	lasso	0.27405	1.18e-07	-0.3363	0.73662	0.945059	1
Brain_Amygdala	GALC	14	88300000	88500000	0.309	rs10147393	-3.22	rs12881360	-0.00951	3.27	0.191	473	473	blup	0.07091	0.00727	1.6705	0.09482	0.592906	1
Brain_Amygdala	TXNDC16	14	52900000	53000000	0.53	rs1254974	3.24	rs1995009	0.1121	-4.09	-0.101	428	428	blup	0.23459	1.2e-06	-0.4967	0.61943	0.91847	1
Brain_Amygdala	HAUS4	14	23400000	23400000	0.63	rs11157930	-3.56	rs4536383	0.27381	5.45	-2.872	570	14	lasso	0.29741	2.83e-08	-2.9063	0.00366	0.184647	1
Brain_Amygdala	OSGEP	14	20900000	20900000	0.916	rs1243701	2.83	rs883037	0.55189	-6.98	0.245	656	25	lasso	0.49579	1.68e-14	0.0964	0.9232	0.985826	1
Brain_Amygdala	SDR39U1	14	24900000	24900000	0.681	rs7148185	3.52	rs1956917	0.00754	-3.91	-0.474	558	558	blup	0.06834	0.00829	-0.0789	0.93709	0.988275	1
Brain_Amygdala	EIF2B2	14	75500000	75500000	0.295	rs17782839	-2.72	rs4384542	0.22677	-4.99	-0.165	413	2	lasso	0.16092	6.98e-05	0.1814	0.85605	0.972774	1
Brain_Amygdala	COQ6	14	74400000	74400000	0.277	rs10136165	3.46	rs3180946	0.03614	-3.76	-1.243	408	28	enet	0.16495	5.63e-05	0.4648	0.64204	0.924728	1
Brain_Amygdala	PCNXL4	14	60600000	60600000	0.191	rs7155841	-2.27	rs388389	0.14915	-4.82	0.878	304	3	lasso	0.16513	5.58e-05	-0.7759	0.43782	0.85427	1
Brain_Amygdala	ATG14	14	55800000	55900000	0.19	rs12587803	-2.84	rs2880103	0.11383	4.19	-0.866	437	7	lasso	0.07871	0.0049	-0.9322	0.35125	0.817808	1
Brain_Amygdala	L3HYPDH	14	59900000	60000000	0.344	rs2180428	3.6	rs8660	0.3333	-5.81	1.777	458	17	enet	0.29091	4.23e-08	-1.8723	0.06116	0.525052	1
Brain_Amygdala	BCL11B	14	99600000	99700000	0.621	rs1405238	-3.03	rs2748819	-0.01148	-3.58	-2.294	585	585	blup	0.07582	0.00567	1.4526	0.14633	0.661488	1
Brain_Amygdala	ACTR10	14	58700000	58700000	0.657	rs41514351	-2.74	rs17832891	0.18759	-4.86	-1.438	396	17	lasso	0.19375	1.18e-05	1.7923	0.07308	0.552994	1
Brain_Amygdala	UNC79	14	93800000	94200000	0.225	rs2077557	3.1	rs1958106	0.01529	3.6	0.972	410	410	blup	0.06851	0.00822	-0.1659	0.8682	0.975335	1
Brain_Amygdala	MDGA2	14	47300000	48100000	0.333	rs698334	2.96	rs8013322	-0.00814	-3.11	0.897	459	459	blup	0.00679	0.211	0.099	0.92113	0.985401	1
Brain_Amygdala	C14orf37	14	58500000	58800000	0.41	rs17095093	-3.7	rs10134128	0.15813	-4.22	-0.397	458	8	lasso	0.07	0.00762	0.1399	0.88874	0.979209	1
Brain_Amygdala	PTGR2	14	74300000	74400000	0.417	rs10136165	3.46	rs8020267	0.15903	4.51	-1.627	387	30	enet	0.20369	6.84e-06	-0.2246	0.82229	0.966425	1
Brain_Amygdala	C14orf79	14	105000000	105000000	0.267	rs7159866	2.74	rs2033932	0.20915	4.93	0.833	316	2	lasso	0.19228	1.28e-05	0.8316	0.40563	0.839851	1
Brain_Amygdala	NPAS3	14	33400000	34300000	0.533	rs1111692	-3.42	rs17538143	-0.00227	3.67	-0.537	692	692	blup	0.07637	0.00552	-1.319	0.18719	0.707692	1
Brain_Amygdala	TDRD9	14	104000000	105000000	0.576	rs4906435	-3.04	rs9324068	0.14631	-4.19	0.472	337	337	blup	0.13449	0.000281	-0.6634	0.50707	0.879436	1
Brain_Amygdala	DHRS1	14	24800000	24800000	0.459	rs7148185	3.52	rs12895335	0.31762	-5.71	1.549	495	15	enet	0.30703	1.55e-08	-1.6308	0.10293	0.603285	1
Brain_Amygdala	RPL36AL	14	50100000	50100000	0.244	rs3126183	2.69	rs3007030	0.04806	-3.94	0.106	383	3	lasso	0.08019	0.00455	0.0976	0.92222	0.985681	1
Brain_Amygdala	TC2N	14	92200000	92300000	0.391	rs7152572	-3.4	rs10498631	0.16046	4.56	-1.076	456	4	lasso	0.20688	5.73e-06	0.0213	0.98302	0.997235	1
Brain_Amygdala	CMTM5	14	23800000	23800000	0.753	rs11157930	-3.56	rs8006357	0.02385	-3.57	2.164	461	25	enet	0.07052	0.00742	-1.3982	0.16205	0.679356	1
Brain_Amygdala	C14orf142	14	93700000	93700000	0.456	rs2077557	2.67	rs6575284	-0.0103	-3.17	0.73	382	382	blup	0.11408	0.000807	0.3896	0.69686	0.936574	1
Brain_Amygdala	NUDT14	14	106000000	106000000	0.57	rs7159866	2.74	rs4983590	0.42866	-6.1	-0.49	260	13	lasso	0.42165	6.18e-12	0.3453	0.72988	0.944027	1
Brain_Amygdala	ACOT1	14	74000000	74000000	0.548	rs10136165	3.46	rs7151745	0.09049	4.09	0.785	356	356	blup	0.24778	5.58e-07	1.0457	0.29572	0.787871	1
Brain_Amygdala	COX8C	14	93800000	93800000	0.25	rs2077557	3.24	rs7159126	-0.00369	3.25	0.352	409	409	blup	0.05087	0.0201	0.7266	0.46748	0.865004	1
Brain_Amygdala	DHRS4L2	14	24400000	24500000	0.595	rs7148185	3.52	rs8003491	0.29743	-6.08	1.486	493	8	lasso	0.2774	9.63e-08	-1.608	0.10783	0.609824	1
Brain_Amygdala	SLC25A29	14	101000000	101000000	0.422	rs7155649	-2.67	rs10873515	0.0117	-3.58	-0.359	409	409	blup	0.12261	0.00052	0.3159	0.7521	0.949643	1
Brain_Amygdala	C14orf178	14	78200000	78200000	0.425	rs11159330	-2.92	rs4996830	0.01196	3.63	0.329	619	619	blup	0.08506	0.00355	0.9654	0.33436	0.810087	1
Brain_Amygdala	AL049840.1	14	104000000	104000000	0.222	rs10145743	-2.77	rs17679127	0.04653	3.36	0.108	350	350	blup	0.13079	0.00034	0.9853	0.32449	0.803683	1
Brain_Amygdala	AL132709.5	14	101000000	101000000	0.651	rs17587609	-3.57	rs8017893	0.24282	-5.12	0.896	493	493	blup	0.22562	2e-06	-1.3937	0.1634	0.681241	1
Brain_Amygdala	CHURC1	14	65400000	65400000	0.532	rs6573560	-3.52	rs10151701	0.27085	5.26	-1.138	493	11	lasso	0.20683	5.74e-06	-0.9955	0.31951	0.800439	1
Brain_Amygdala	RP5-1021I20.2	14	74300000	74300000	0.367	rs10136165	3.46	rs17182607	0.33271	5.55	-0.267	386	6	lasso	0.31863	7.45e-09	-0.3937	0.69381	0.936053	1
Brain_Amygdala	RP5-1021I20.1	14	74300000	74300000	0.752	rs10136165	3.46	rs17182607	0.42314	6.34	-0.267	390	29	enet	0.40512	2.08e-11	-0.3504	0.726	0.94294	1
Brain_Amygdala	LINC00648	14	48200000	48300000	0.307	rs698334	2.96	rs4587880	0.01366	4.11	0.613	448	448	blup	0.0308	0.0567	1.9725	0.04855	0.489374	1
Brain_Amygdala	RP11-45P15.4	14	104000000	104000000	0.771	rs10145743	-2.77	rs7143775	0.21513	-5.07	-0.007	356	17	lasso	0.34329	1.5e-09	0.4621	0.64401	0.925274	1
Brain_Amygdala	RP11-73M18.8	14	104000000	104000000	0.3	rs10145743	-2.77	rs2296483	0.18151	-4.31	-0.011	353	5	lasso	0.11188	0.000904	0.0365	0.97085	0.995446	1
Brain_Amygdala	RP11-73M18.9	14	104000000	104000000	0.361	rs10145743	-2.77	rs10135248	0.05344	3.86	1.032	349	349	blup	0.09397	0.00226	0.8546	0.39278	0.834326	1
Brain_Amygdala	RP11-1017G21.5	14	102000000	102000000	0.482	rs761532	-2.86	rs2448241	0.00764	3.87	1.419	339	7	lasso	0.01083	0.167	1.5911	0.11159	0.614123	1
Brain_Amygdala	PDE8A	15	85500000	85700000	0.238	rs4842994	3.15	rs4843020	0.09429	4.35	-1.146	421	11	enet	0.11008	0.000991	-1.7753	0.07585	0.55744	1
Brain_Amygdala	DPP8	15	65700000	65800000	0.296	rs333560	-2.63	rs9806220	0.00107	3.39	-2.152	317	317	blup	0.03243	0.0521	-0.0894	0.92879	0.98699	1
Brain_Amygdala	TIPIN	15	66600000	66700000	0.528	rs7182853	-3.46	rs4075665	0.28255	5.29	1.172	519	7	lasso	0.35639	6.28e-10	0.9551	0.33951	0.812803	1
Brain_Amygdala	SNAP23	15	42800000	42800000	0.355	rs3115883	2.52	rs3986280	0.08466	-4.12	0.058	367	367	blup	0.13554	0.000266	0.4019	0.68777	0.935204	1
Brain_Amygdala	LACTB	15	63400000	63400000	0.379	rs3751527	-2.83	rs2652822	0.1649	4.81	1.595	515	5	lasso	0.19446	1.14e-05	0.7341	0.46287	0.863204	1
Brain_Amygdala	TTC23	15	99700000	99800000	0.428	rs8034284	3.4	rs2084900	0.22256	-5.41	1.268	545	3	lasso	0.26342	2.22e-07	-1.1492	0.25047	0.763042	1
Brain_Amygdala	RPAP1	15	41800000	41800000	0.21	rs2246444	-3.12	rs2297380	0.07272	4.17	1.637	361	361	blup	0.12103	0.000564	1.1508	0.24983	0.762255	1
Brain_Amygdala	EHD4	15	42200000	42300000	0.571	rs2246444	-3.12	rs1648854	0.03938	-3.73	0.298	433	433	blup	0.13133	0.000331	0.6326	0.52698	0.886325	1
Brain_Amygdala	TMEM87A	15	42500000	42600000	0.29	rs3115883	2.52	rs645953	0.00297	3.5	0.268	426	6	lasso	0.01441	0.137	0.4878	0.62567	0.919904	1
Brain_Amygdala	OIP5	15	41600000	41600000	0.282	rs2246444	-3.12	rs316611	0.04171	3.82	-0.484	275	4	lasso	0.05785	0.0141	-0.7739	0.43897	0.854715	1
Brain_Amygdala	C15orf57	15	40800000	40900000	0.613	rs2229690	-3.5	rs17673703	0.41535	-6.34	0.189	334	8	lasso	0.45188	6.11e-13	-1.012	0.31154	0.796036	1
Brain_Amygdala	IVD	15	40700000	40700000	0.462	rs2229690	-3.5	rs4575496	0.12837	3.99	0.954	385	385	blup	0.14894	0.000132	0.4837	0.62859	0.921165	1
Brain_Amygdala	KNSTRN	15	40700000	40700000	0.688	rs2229690	-3.5	rs7166991	0.37854	5.78	-1.612	392	13	lasso	0.36403	3.74e-10	-1.9516	0.05099	0.496853	1
Brain_Amygdala	TRPM1	15	31300000	31500000	0.859	rs4779889	-3.12	rs3809579	0.46308	6.39	-0.626	448	3	enet	0.40651	1.88e-11	-0.7769	0.43724	0.854076	1
Brain_Amygdala	CIB2	15	78400000	78400000	0.506	rs1561807	3.19	rs8036417	0.07259	4.83	-1.144	413	8	lasso	0.19383	1.18e-05	-0.7764	0.43749	0.85427	1
Brain_Amygdala	NUSAP1	15	41600000	41700000	0.586	rs2246444	-3.12	rs8037574	0.45664	6.48	0.511	275	4	lasso	0.43495	2.27e-12	0.2026	0.83943	0.969902	1
Brain_Amygdala	NDUFAF1	15	41700000	41700000	0.364	rs2246444	-3.12	rs316611	0.22951	-4.94	-0.484	298	6	lasso	0.24245	7.61e-07	1.2242	0.22087	0.737469	1
Brain_Amygdala	DUOX1	15	45400000	45500000	0.287	rs7180976	2.95	rs2292468	0.16625	-4.1	-0.582	304	304	blup	0.03586	0.0435	0.0551	0.95608	0.99267	1
Brain_Amygdala	SPTBN5	15	42100000	42200000	0.306	rs2246444	-3.12	rs1209334	0.0955	-3.96	-0.105	416	5	lasso	0.12675	0.00042	0.4774	0.63306	0.92277	1
Brain_Amygdala	SHF	15	45500000	45500000	0.246	rs7180976	2.95	rs1620253	0.02368	-3.38	-0.325	338	29	enet	0.108	0.0011	-1.9521	0.05093	0.496591	1
Brain_Amygdala	NEIL1	15	75600000	75600000	0.258	rs34608804	-2.35	rs6495127	-0.00573	-3.59	-0.317	235	235	blup	0.05102	0.02	-1.2006	0.22991	0.7456	1
Brain_Amygdala	MAN2C1	15	75600000	75700000	0.493	rs34608804	-2.31	rs7163907	0.23712	4.91	-0.492	232	30	enet	0.25497	3.67e-07	0.3795	0.70433	0.938223	1
Brain_Amygdala	CYP1A1	15	75000000	75000000	0.34	rs3184088	-2.99	rs6495112	0.03418	3.57	1.157	345	345	blup	0.01884	0.107	-0.7449	0.45631	0.860913	1
Brain_Amygdala	IQGAP1	15	90900000	91000000	0.359	rs17514846	-3.77	rs16944424	0.21249	4.46	0.547	404	5	lasso	0.17338	3.58e-05	0.4067	0.6842	0.935	1
Brain_Amygdala	AP3S2	15	90400000	90400000	0.549	rs11857014	3.57	rs2043880	0.26065	4.96	0.015	419	10	lasso	0.17483	3.31e-05	-0.0649	0.94825	0.990994	1
Brain_Amygdala	LARP6	15	71100000	71100000	0.305	rs12907702	2.2	rs34417759	0.04696	3.57	0.628	392	6	lasso	0.04177	0.0321	0.6305	0.52837	0.887305	1
Brain_Amygdala	GREM1	15	33000000	33000000	0.578	rs11639448	2.5	rs8041254	0.06871	-3.99	1.064	466	466	blup	0.05701	0.0147	-0.6661	0.50533	0.879036	1
Brain_Amygdala	DIS3L	15	66600000	66600000	0.451	rs7182853	-3.46	rs4550404	0.02546	3.55	2.058	489	489	blup	0.11708	0.000692	1.0491	0.29412	0.787556	1
Brain_Amygdala	RCCD1	15	91500000	91500000	0.478	rs11073964	3.8	rs2290202	0.1545	4.9	2.502	483	7	enet	0.2316	1.42e-06	2.8503	0.00437	0.20214	1
Brain_Amygdala	ADAL	15	43600000	43600000	0.491	rs28699233	3.18	rs3742970	0.21891	-5.25	2.048	265	16	lasso	0.33393	2.78e-09	-2.3622	0.01817	0.360346	1
Brain_Amygdala	SNUPN	15	75900000	75900000	0.367	rs12443370	-2.3	rs8025681	0.18379	-4.61	-0.114	222	4	lasso	0.13394	0.000289	0.4539	0.64988	0.927523	1
Brain_Amygdala	CHRNA5	15	78900000	78900000	0.423	rs1561807	3.19	rs12591557	0.30566	5.77	-2.417	430	10	lasso	0.32464	5.07e-09	-2.448	0.01437	0.329612	1
Brain_Amygdala	NRG4	15	76200000	76400000	0.497	rs12443370	-2.3	rs4886747	0.17026	-4.72	1.457	300	299	blup	0.23283	1.32e-06	-0.3804	0.70367	0.938211	1
Brain_Amygdala	SPATA5L1	15	45700000	45700000	0.363	rs7180976	2.95	rs1974981	0.35059	5.64	-0.04	338	8	lasso	0.35392	7.41e-10	-0.3	0.76419	0.953659	1
Brain_Amygdala	PEAK1	15	77400000	77700000	0.339	rs11072674	-2.96	rs34572155	0.08172	-4.09	-0.362	326	326	blup	0.08299	0.00394	0.7164	0.47375	0.867568	1
Brain_Amygdala	ZWILCH	15	66800000	66800000	0.736	rs7182853	-3.46	rs1440376	-0.00123	3.44	-0.332	565	565	blup	0.14029	0.000207	1.418	0.1562	0.674097	1
Brain_Amygdala	DNM1P46	15	100000000	100000000	0.658	rs1005844	2.54	rs9920347	0.18753	-4.78	-0.495	539	11	lasso	0.2	8.39e-06	0.9604	0.33685	0.810991	1
Brain_Amygdala	LYSMD4	15	100000000	100000000	0.356	rs1005844	2.54	rs8041078	0.11225	4.17	0.168	504	3	lasso	0.13963	0.000215	-0.4741	0.63541	0.923208	1
Brain_Amygdala	SH2D7	15	78400000	78400000	0.512	rs1561807	3.19	rs2867922	-0.00182	3.84	-1.491	416	11	enet	0.09744	0.00189	-0.6817	0.49546	0.875625	1
Brain_Amygdala	GOLGA6L4	15	84900000	84900000	0.442	rs182517	2.74	rs150968	0.06946	-4.07	-0.053	247	247	blup	0.09354	0.00231	1.1983	0.2308	0.746718	1
Brain_Amygdala	CHRM5	15	34300000	34400000	0.723	rs10153042	3.11	rs646950	0.13572	4.57	-0.873	602	602	blup	0.04594	0.0259	0.2398	0.81045	0.964105	1
Brain_Amygdala	RPS27L	15	63400000	63500000	0.268	rs3751527	-2.83	rs1972041	-0.01162	-3.8	-1.503	501	501	blup	0.06336	0.0107	0.1636	0.87006	0.975645	1
Brain_Amygdala	CTD-3092A11.1	15	30800000	30800000	0.223	rs10519674	2.95	rs2046362	0.1557	4.2	1.784	133	9	lasso	0.16818	4.74e-05	1.583	0.11341	0.61651	1
Brain_Amygdala	RP11-561C5.5	15	85800000	85900000	0.348	rs4842994	3.15	rs10520600	0.1941	4.39	-1.631	574	20	enet	0.11187	0.000904	-1.3123	0.18941	0.709545	1
Brain_Amygdala	RNU6-516P	15	40800000	40800000	0.365	rs2229690	-3.5	rs17673703	0.09945	-4.03	0.189	353	3	lasso	0.04631	0.0254	-0.367	0.71365	0.940409	1
Brain_Amygdala	AC103965.1	15	84900000	84900000	0.417	rs182517	2.74	rs2135551	0.13154	-4.61	0.851	243	243	blup	0.27332	1.23e-07	-1.1136	0.26546	0.771	1
Brain_Amygdala	RP11-697E2.7	15	90800000	90800000	0.696	rs7176303	3.06	rs2073703	-0.00736	-3.28	-0.222	401	43	enet	0.10136	0.00155	0.5347	0.59284	0.910054	1
Brain_Amygdala	RP11-561C5.4	15	85700000	85800000	0.462	rs4842994	3.15	rs9744503	0.2822	5.07	1.36	523	4	lasso	0.29752	2.81e-08	0.3946	0.69315	0.935987	1
Brain_Amygdala	STRC	15	43900000	44000000	0.238	rs13329084	3.31	rs533143	0.17472	4.12	1.281	262	21	enet	0.10919	0.00104	1.8071	0.07074	0.548884	1
Brain_Amygdala	OIP5-AS1	15	41600000	41600000	0.311	rs2246444	-3.12	rs7171675	-0.01139	2.99	1.252	266	266	blup	0.04353	0.0293	0.4217	0.67326	0.933446	1
Brain_Amygdala	AC011330.5	15	44000000	44000000	0.376	rs13329084	3.31	rs11070410	0.22753	-5.34	1.792	263	6	lasso	0.29259	3.81e-08	-2.5518	0.01072	0.295838	1
Brain_Amygdala	PRKXP1	15	101000000	101000000	0.645	rs1532765	3.41	rs4965320	0.31387	-5.62	2.371	591	10	lasso	0.32266	5.76e-09	-2.0967	0.03602	0.446251	1
Brain_Amygdala	RP11-307C19.1	15	77800000	77800000	0.231	rs11072674	-2.96	rs7119	0.0466	3.73	1.074	302	302	blup	0.02133	0.0936	0.5335	0.59368	0.910403	1
Brain_Amygdala	CTD-2054N24.2	15	100000000	100000000	0.61	rs1005844	2.54	rs7182621	0.08519	-4.41	1.781	538	538	blup	0.21416	3.82e-06	0.3474	0.72832	0.943697	1
Brain_Amygdala	RP13-98N21.2	15	82900000	82900000	0.349	rs1972460	-3.59	rs8033050	0.30371	5.18	1.461	150	4	lasso	0.28663	5.49e-08	1.5665	0.11724	0.622404	1
Brain_Amygdala	CTD-2651B20.4	15	45600000	45600000	0.525	rs7180976	2.95	rs1145080	0.35148	-6.07	-0.888	324	324	blup	0.41091	1.37e-11	0.643	0.52022	0.883886	1
Brain_Amygdala	CTD-2650P22.1	15	52300000	52300000	0.291	rs940966	-3.81	rs2278295	0.04081	3.9	0.088	378	16	enet	0.04677	0.0248	-0.6184	0.53633	0.890574	1
Brain_Amygdala	RP11-182J1.16	15	84800000	84900000	0.252	rs11858419	-2.61	rs11635160	0.07374	-3.7	-0.196	251	251	blup	0.06153	0.0117	-0.2583	0.79619	0.961531	1
Brain_Amygdala	CTD-2651B20.3	15	45500000	45600000	0.626	rs7180976	2.95	rs7167146	0.43035	-6.49	-0.701	334	38	enet	0.5478	1.57e-16	0.3551	0.72251	0.942308	1
Brain_Amygdala	CTD-2651B20.1	15	45400000	45400000	0.435	rs7180976	2.95	rs2458236	0.03141	-4.3	0.065	306	306	blup	0.15353	0.000103	-0.4271	0.66928	0.932216	1
Brain_Amygdala	RP11-430B1.2	15	52500000	52500000	0.484	rs1693506	-3.81	rs3794543	0.1971	-4.8	0.687	395	8	lasso	0.19599	1.05e-05	-0.7513	0.45245	0.859958	1
Brain_Amygdala	RP11-89K11.1	15	102000000	102000000	0.423	rs1030	-3.73	rs8031873	0.22143	4.83	-0.323	371	6	lasso	0.21877	2.94e-06	-0.5499	0.58238	0.907002	1
Brain_Amygdala	RP11-120K9.2	15	50800000	50900000	0.331	rs11636964	-2.17	rs2630	-0.00974	3.55	-2.124	361	361	blup	0.00938	0.182	-1.3658	0.172	0.688949	1
Brain_Amygdala	RP13-98N21.3	15	82600000	82600000	0.548	rs6495616	4.06	rs8033050	0.31777	-5.33	1.461	230	14	enet	0.26327	2.24e-07	-1.1201	0.26268	0.769624	1
Brain_Amygdala	PWRN1	15	24700000	24900000	0.612	rs610736	2.85	rs8035846	0.29121	5.58	0.367	325	325	blup	0.39844	3.38e-11	0.4301	0.66716	0.931811	1
Brain_Amygdala	RP11-265N6.3	15	42900000	42900000	0.345	rs3115883	2.52	rs1679008	-0.01164	3.02	-1.609	325	21	enet	0.07147	0.00707	-0.8638	0.38772	0.832176	1
Brain_Amygdala	RP11-315D16.4	15	68600000	68600000	0.453	rs12907890	-3.32	rs12148843	0.28425	5.33	-0.17	477	8	lasso	0.26081	2.6e-07	0.1349	0.89269	0.980185	1
Brain_Amygdala	RP11-114H24.2	15	78200000	78200000	0.695	rs1561807	3.19	rs7175950	0.36001	5.66	-1.602	430	64	enet	0.56188	4.05e-17	-0.4812	0.63035	0.921941	1
Brain_Amygdala	RP11-797A18.4	15	77300000	77300000	0.567	rs2055902	2.45	rs4886847	0.24172	-5.02	-1.751	241	8	lasso	0.23671	1.06e-06	1.5961	0.11048	0.6129	1
Brain_Amygdala	MIR4313	15	76100000	76100000	0.222	rs12443370	-2.3	rs9920028	0.0079	-4.17	-0.462	260	259	blup	0.05373	0.0174	0.4054	0.68517	0.935013	1
Brain_Amygdala	RP11-526I2.5	15	101000000	101000000	0.826	rs1532765	3.41	rs12460	0.37719	-6.11	2.166	589	18	lasso	0.45459	4.93e-13	-1.3951	0.16299	0.680399	1
Brain_Amygdala	RP11-502I4.3	15	67800000	67800000	0.331	rs3825977	-3.39	rs11632574	0.20657	-4.56	2.165	410	410	blup	0.19843	9.15e-06	-2.4505	0.01427	0.328884	1
Brain_Amygdala	RP11-23P13.7	15	42200000	42200000	0.633	rs2246444	-3.12	rs1704345	0.11881	-4.54	-0.713	422	40	enet	0.33527	2.54e-09	-0.0942	0.92495	0.986043	1
Brain_Amygdala	SNURF	15	25200000	25200000	0.38	rs8033133	3.05	rs4445877	0.01351	-3.79	1.428	383	383	blup	0.08008	0.00457	-1.3417	0.17968	0.698463	1
Brain_Amygdala	TMEM159	16	21169698	21191937	0.351	rs4783385	-3.48	rs7198998	0.08932	4.11	2.236	271	9	lasso	0.10159	0.00153	2.3125	0.02075	0.37919	1
Brain_Amygdala	FLYWCH1	16	2961938	3001209	0.834	rs4785919	-3.19	rs9928222	0.565717	7.02	2.32	339	14	enet	0.54082	3.03e-16	2.3965	0.016555	0.348035	1
Brain_Amygdala	ROGDI	16	4846969	4852951	0.479	rs3888627	2.94	rs11864122	0.097257	4.31	0.711	388	8	lasso	0.1873	1.69e-05	0.4278	0.668821	0.932091	1
Brain_Amygdala	VPS9D1	16	89773542	89787392	0.381	rs9933533	-2.65	rs3102368	0.041794	3.51	-0.515	407	407	blup	0.18541	1.87e-05	-0.2338	0.815109	0.965551	1
Brain_Amygdala	RAB11FIP3	16	475619	573011	0.478	rs17139376	3.39	rs7197253	-0.010164	2.84	0.684	400	400	blup	-0.00192	0.363	-1.655	0.097918	0.597931	1
Brain_Amygdala	AARS	16	70286198	70323446	0.191	rs34109485	-2.28	rs8048678	0.121614	-3.81	0.979	202	1	lasso	0.07812	0.00505	-0.979	0.32758	0.805504	1
Brain_Amygdala	STX1B	16	31000577	31021949	0.485	rs3751871	3.47	rs4889630	0.056351	-3.78	-0.518	231	231	blup	0.1085	0.00107	0.7414	0.458445	0.861638	1
Brain_Amygdala	MGRN1	16	4666494	4740975	0.586	rs3888627	2.94	rs841225	0.353094	-6.22	-0.009	421	26	enet	0.40969	1.49e-11	-0.0594	0.952649	0.99204	1
Brain_Amygdala	ELMO3	16	67233014	67237932	0.39	rs8055285	2.73	rs17700154	-0.009848	3.39	0.826	259	259	blup	0.01635	0.123	0.7137	0.47541	0.867876	1
Brain_Amygdala	DHODH	16	72042487	72058954	0.481	rs9938025	-3.38	rs1424241	0.318996	-5.41	1.484	370	3	lasso	0.27393	1.19e-07	-1.713	0.086714	0.580067	1
Brain_Amygdala	MON1B	16	77224732	77236302	0.461	rs7192798	3.24	rs9674287	0.217228	-4.58	0.428	724	724	blup	0.16338	6.12e-05	-0.1412	0.887678	0.978931	1
Brain_Amygdala	NPRL3	16	135385	188859	0.668	rs17139376	3.39	rs2562164	0.279681	-4.97	-0.407	275	12	lasso	0.25697	3.26e-07	0.6188	0.536023	0.890167	1
Brain_Amygdala	ZNF500	16	4798240	4817625	0.264	rs3888627	2.94	rs1684615	0.170059	4.71	-0.461	388	2	lasso	0.13333	0.000298	-0.3877	0.69827	0.9367	1
Brain_Amygdala	LMF1	16	903634	1020999	0.571	rs17139376	3.39	rs9746775	0.205663	4.82	-0.709	446	6	lasso	0.21868	2.96e-06	-0.6981	0.485122	0.871389	1
Brain_Amygdala	CLUAP1	16	3550924	3589032	0.428	rs8052927	4.12	rs12933120	0.210702	5.33	2.557	365	4	lasso	0.26381	2.17e-07	3.3411	0.000835	0.0880818	1
Brain_Amygdala	EARS2	16	23533335	23568391	0.269	rs8057712	2.55	rs34514	0.132224	-4.07	0.375	429	12	lasso	0.10985	0.001	-0.5464	0.58481	0.907492	1
Brain_Amygdala	RBL2	16	53467889	53524951	0.506	rs9940848	3.4	rs4784312	0.205364	-5.05	0.415	385	385	blup	0.22461	2.12e-06	-0.2373	0.812389	0.964466	1
Brain_Amygdala	QPRT	16	29690329	29710020	0.429	rs4787491	2.12	rs9933310	0.102185	-3.87	-0.329	184	6	lasso	0.17249	3.76e-05	0.5878	0.556699	0.897604	1
Brain_Amygdala	MAZ	16	29817427	29823426	0.162	rs4787491	2.12	rs7202714	0.009066	-3.4	0.199	160	160	blup	0.11659	0.00071	-0.9076	0.364072	0.823307	1
Brain_Amygdala	IL21R	16	27413483	27462115	0.199	rs8047648	-3.24	rs2287787	0.063432	-4.03	0.916	508	508	blup	0.06122	0.0119	-1.4835	0.13794	0.651816	1
Brain_Amygdala	KNOP1	16	19714902	19729016	0.586	rs950928	3.66	rs720176	0.394877	5.95	3.458	450	5	lasso	0.36691	3.08e-10	3.4382	0.000586	0.0748365	1
Brain_Amygdala	LRRC29	16	67241042	67260951	0.282	rs8055285	2.73	rs8061001	-0.01113	3.53	0.899	247	10	lasso	0.06578	0.00944	0.5685	0.569717	0.902684	1
Brain_Amygdala	WFIKKN1	16	680932	684116	0.555	rs17139376	3.39	rs2269556	0.415291	6.02	0.005	466	5	lasso	0.30617	1.64e-08	0.1596	0.873171	0.976189	1
Brain_Amygdala	TMEM8A	16	420773	434396	0.318	rs17139376	3.39	rs12926123	0.041868	-3.67	0.537	384	384	blup	0.05202	0.019	-0.0993	0.920939	0.985324	1
Brain_Amygdala	PRMT7	16	68344877	68392230	0.193	rs3114408	-2.19	rs3743742	-0.000102	3.57	-0.43	316	11	enet	0.03183	0.0537	0.0436	0.965257	0.994467	1
Brain_Amygdala	SEPT12	16	4827670	4838397	0.472	rs3888627	2.94	rs7546	0.34396	5.66	0.199	389	10	lasso	0.3245	5.11e-09	-0.0667	0.946843	0.990686	1
Brain_Amygdala	ADAMTS18	16	77281710	77469011	0.888	rs1609913	2.71	rs10514415	0.415024	6.19	0.886	855	15	enet	0.3151	9.32e-09	0.8748	0.381663	0.830305	1
Brain_Amygdala	CIRH1A	16	69165194	69265033	0.499	rs251108	2.31	rs17624199	0.042409	-4.18	0.019	321	32	enet	0.23409	1.23e-06	-0.3676	0.713203	0.940066	1
Brain_Amygdala	HEATR3	16	50099852	50140298	0.518	rs2080499	2.74	rs8051216	0.368889	-5.85	0.733	376	11	lasso	0.30148	2.2e-08	-0.7491	0.453794	0.860219	1
Brain_Amygdala	TMED6	16	69377151	69385712	0.235	rs2917682	2.34	rs153060	0.024264	-3.63	-0.154	297	297	blup	0.04385	0.0288	0.9356	0.349461	0.816955	1
Brain_Amygdala	CLEC18A	16	69984810	69998141	0.468	rs2917682	2.34	rs1808417	0.386603	-6.1	-1.546	207	6	lasso	0.43118	3.02e-12	1.3597	0.173935	0.691287	1
Brain_Amygdala	IRX6	16	55357672	55364672	0.296	rs17860019	3	rs30935	0.126458	4.67	0.514	628	30	enet	0.24229	7.68e-07	0.0621	0.950519	0.99165	1
Brain_Amygdala	MEIOB	16	1883984	1934295	0.243	rs12921326	3.67	rs173164	0.084304	-3.88	0.063	453	5	lasso	0.08752	0.00313	0.1914	0.848202	0.971079	1
Brain_Amygdala	AP1G1	16	71762913	71843104	0.184	rs9938025	-3.38	rs918721	-0.011512	3.2	-1.213	430	430	blup	0.0523	0.0187	-0.707	0.479545	0.869456	1
Brain_Amygdala	AKTIP	16	53525562	53538323	0.438	rs11642776	2.65	rs9931702	0.006334	-3.54	0.463	402	402	blup	0.17874	2.68e-05	-0.8752	0.381465	0.830107	1
Brain_Amygdala	DUS2	16	68021664	68113223	0.229	rs8060896	1.49	rs28711261	0.081236	4.05	1.082	256	18	enet	0.13643	0.000254	1.1476	0.251129	0.763448	1
Brain_Amygdala	ZNF23	16	71481500	71496998	0.394	rs16973520	-2.55	rs4788810	0.0435	3.86	0.216	316	316	blup	0.1599	7.37e-05	0.1083	0.913724	0.984373	1
Brain_Amygdala	NLRC3	16	3589049	3627401	0.572	rs8052927	4.54	rs12933120	0.247018	-5.23	2.557	362	7	lasso	0.2999	2.42e-08	-1.8606	0.062806	0.528874	1
Brain_Amygdala	RFWD3	16	74655292	74700779	0.431	rs2240245	-2.2	rs3815826	0.153259	4.33	0.673	353	5	lasso	0.28438	6.3e-08	0.2492	0.803224	0.962847	1
Brain_Amygdala	KCNG4	16	84255823	84273356	0.611	rs10445073	2.93	rs7185137	0.218551	-5.16	-0.955	924	11	lasso	0.19386	1.18e-05	0.6123	0.540308	0.89219	1
Brain_Amygdala	NSMCE1	16	27236312	27280115	0.462	rs8047648	-3.24	rs9788909	0.025895	3.4	-1.012	510	11	lasso	0.06567	0.00949	-0.6649	0.506121	0.879158	1
Brain_Amygdala	RMI2	16	11343506	11445619	0.509	rs16958108	3.59	rs12599600	0.195307	-5.07	0.523	513	513	blup	0.23556	1.13e-06	-0.5986	0.549438	0.895476	1
Brain_Amygdala	NUPR1	16	28548606	28550495	0.286	rs9938394	2.2	rs11647191	-0.003245	-2.87	0.59	211	211	blup	0.00604	0.221	0.3093	0.757107	0.951322	1
Brain_Amygdala	ACSF3	16	89154783	89222254	0.398	rs8058269	2.72	rs4782449	0.207841	4.93	1.066	436	8	lasso	0.2024	7.35e-06	1.2608	0.207365	0.726732	1
Brain_Amygdala	PRSS36	16	31150246	31161415	0.164	rs10871456	-3.71	rs750952	0.092866	3.73	-1.825	249	249	blup	0.06666	0.00902	-2.3686	0.017853	0.357821	1
Brain_Amygdala	TUFM	16	28853732	28857729	0.349	rs2411453	-2.19	rs8049439	0.246183	4.97	-1.497	186	3	lasso	0.24208	7.77e-07	-1.5731	0.115706	0.619829	1
Brain_Amygdala	FAHD1	16	1877196	1890208	0.508	rs13337626	3.72	rs368947	0.243027	4.85	-0.37	474	474	blup	0.25998	2.73e-07	0.0289	0.976906	0.996554	1
Brain_Amygdala	IST1	16	71919136	71962913	0.538	rs9938025	-3.38	rs8044555	0.012905	-3.35	1.302	401	401	blup	0.16872	4.6e-05	-0.6477	0.517167	0.883225	1
Brain_Amygdala	NPIPA1	16	15031271	15045913	0.761	rs7185689	2.92	rs3198697	0.299437	-5.3	-2.262	104	35	enet	0.43336	2.56e-12	1.7796	0.075139	0.555213	1
Brain_Amygdala	NPIPA5	16	15457516	15474904	0.816	rs153804	3.41	rs3198697	0.291363	5.23	-2.262	237	46	enet	0.36724	3.01e-10	-0.2936	0.76905	0.954884	1
Brain_Amygdala	EIF3C	16	28699879	28747051	0.54	rs4787447	-2.32	rs13338835	0.014187	-3.74	-0.674	204	21	enet	0.12784	0.000397	0.2794	0.779914	0.957506	1
Brain_Amygdala	CDK10	16	89747145	89762750	0.478	rs9933533	-2.65	rs11538871	0.222128	-4.84	-0.799	421	6	lasso	0.24498	6.57e-07	1.3051	0.191859	0.711245	1
Brain_Amygdala	WWOX	16	78133310	79246564	0.471	rs1609913	2.71	rs11649069	-0.011664	-3.81	-0.029	865	865	blup	0.13687	0.000248	0.6152	0.538452	0.891502	1
Brain_Amygdala	NPIPP1	16	15198178	15217355	0.246	rs153804	3.41	rs12934778	0.115257	3.75	1.657	102	10	enet	0.10145	0.00154	2.4096	0.015969	0.344499	1
Brain_Amygdala	SULT1A1	16	28616903	28634946	0.196	rs4787447	-2.29	rs3785354	0.203268	-4.52	-2.129	185	9	lasso	0.10861	0.00107	2.129	0.033257	0.437062	1
Brain_Amygdala	NPIPB9	16	28763108	28784128	0.23	rs2411453	-2.19	rs4788073	0.203983	-4.67	-1.828	199	3	lasso	0.18208	2.24e-05	1.9484	0.05137	0.497813	1
Brain_Amygdala	SULT1A2	16	28603264	28608430	0.377	rs4787447	-2.37	rs3785354	0.128215	5.15	-2.129	190	190	blup	0.23143	1.43e-06	-2.2454	0.024746	0.39915	1
Brain_Amygdala	TPSB2	16	1277272	1280214	0.872	rs2667666	2.84	rs9927989	0.356396	5.7	-0.654	454	17	lasso	0.29203	3.94e-08	-0.7451	0.456204	0.860913	1
Brain_Amygdala	ZNF720	16	31724550	31806190	0.225	rs10871456	-3.71	rs7203345	0.185874	-4.42	0.209	207	1	lasso	0.17019	4.25e-05	-0.2085	0.834811	0.969275	1
Brain_Amygdala	CCDC154	16	1484384	1494557	0.437	rs2667666	2.84	rs34470360	0.176651	5.49	2.086	479	2	lasso	0.20205	7.49e-06	1.8854	0.059377	0.520731	1
Brain_Amygdala	PLCG2	16	81812863	81991899	0.769	rs7190477	3.78	rs4889384	-0.001768	-3.72	0.426	701	701	blup	0.18876	1.56e-05	0.188	0.850867	0.971848	1
Brain_Amygdala	CES1	16	55836763	55867249	0.533	rs12445818	-2.68	rs11865638	0.256443	4.94	1.128	514	22	enet	0.26474	2.06e-07	0.7791	0.435926	0.853651	1
Brain_Amygdala	SYCE1L	16	77240338	77246902	0.405	rs7192798	3.24	rs11865641	0.064774	5.13	0.853	735	26	enet	0.21061	4.65e-06	1.1754	0.23984	0.754235	1
Brain_Amygdala	CDIPT-AS1	16	29875155	29879371	0.278	rs4787491	2.12	rs889695	0.19769	-4.73	0.033	161	4	lasso	0.24954	5.04e-07	0.3639	0.715966	0.940916	1
Brain_Amygdala	EXOSC6	16	70284134	70285833	0.289	rs34109485	-2.28	rs4985407	0.287694	5.12	1.428	200	2	lasso	0.25209	4.34e-07	1.493	0.135443	0.649216	1
Brain_Amygdala	RP11-419C5.2	16	70010291	70016448	0.924	rs2917682	2.34	rs3748389	0.311909	-6.25	0.683	198	198	blup	0.66055	7.32e-22	0.0562	0.955202	0.992567	1
Brain_Amygdala	WASIR2	16	72910	75123	0.352	rs216590	2.13	rs8466	0.226622	-4.6	0.132	226	14	enet	0.16293	6.27e-05	0.8318	0.405529	0.839851	1
Brain_Amygdala	NPIPB7	16	28467693	28481868	0.144	rs7186121	-2.86	rs8062405	0.01909	-3.67	-1.6	217	217	blup	0.05848	0.0137	2.5356	0.011227	0.30083	1
Brain_Amygdala	RP11-166B2.1	16	12021230	12070500	0.88	rs350281	3.91	rs2869492	0.540303	6.93	-0.187	453	11	lasso	0.4524	5.86e-13	-0.0888	0.929216	0.987023	1
Brain_Amygdala	DECR2	16	451826	462487	0.261	rs17139376	3.39	rs3743890	0.181701	4.43	0.497	390	3	lasso	0.16185	6.64e-05	0.5742	0.565864	0.901107	1
Brain_Amygdala	LINC00920	16	66442427	66446038	0.643	rs4258603	3.06	rs2289149	0.392071	-6.13	0.447	506	11	lasso	0.3887	6.76e-11	-0.2011	0.840633	0.970229	1
Brain_Amygdala	RP11-1348G14.4	16	28814097	28829149	0.356	rs2411453	-2.19	rs3785354	0.175009	-4.83	-2.129	185	185	blup	0.22417	2.17e-06	1.7742	0.076028	0.557698	1
Brain_Amygdala	AC005363.9	16	2013841	2014096	0.333	rs12921326	3.67	rs338791	0.164437	4.29	0.232	448	19	enet	0.07201	0.00688	-0.4082	0.68316	0.934854	1
Brain_Amygdala	MC1R	16	89979826	89987385	0.29	rs9933533	-2.65	rs17177891	0.101023	4.48	0.804	319	319	blup	0.1628	6.32e-05	-0.2381	0.811836	0.964248	1
Brain_Amygdala	IL21R-AS1	16	27458990	27464714	0.442	rs8047648	-3.24	rs12923861	0.337413	-5.81	1.224	520	520	blup	0.3098	1.3e-08	-2.0054	0.04492	0.47526	1
Brain_Amygdala	RP5-1142A6.9	16	88785023	88786792	0.332	rs4782353	2.69	rs7203655	0.050365	4.16	-0.34	388	4	lasso	0.08076	0.00442	0.4649	0.642007	0.924728	1
Brain_Amygdala	RP11-303E16.3	16	81050397	81069364	0.398	rs6564764	3.37	rs9934957	0.273187	-5.21	-0.252	682	6	lasso	0.27118	1.4e-07	0.3738	0.708576	0.938821	1
Brain_Amygdala	RP11-645C24.5	16	21805416	21807080	0.446	rs4281695	-1.57	rs16972550	0.020238	-3.88	-0.332	137	5	lasso	0.02568	0.0742	0.2431	0.807947	0.96363	1
Brain_Amygdala	RP11-452L6.7	16	31519792	31520357	0.206	rs10871456	-3.71	rs12149755	0.016477	3.42	2.085	254	254	blup	0.0881	0.00304	0.2513	0.801565	0.962582	1
Brain_Amygdala	RP11-72I8.1	16	15188268	15203054	0.307	rs153804	3.41	rs2966157	0.095632	4.27	0.447	102	14	enet	0.14372	0.000173	0.0359	0.971396	0.995571	1
Brain_Amygdala	RP11-298D21.1	16	83754724	83806541	0.511	rs10445073	2.93	rs10514598	0.052902	4.17	0.23	932	9	lasso	0.04969	0.0214	0.4749	0.634881	0.923087	1
Brain_Amygdala	RP11-426C22.6	16	29273594	29275800	0.555	rs11574552	1.85	rs7188661	0.13537	-5.46	-1.067	164	9	lasso	0.20158	7.69e-06	1.0822	0.279153	0.779625	1
Brain_Amygdala	CTD-2380F24.1	16	19772561	19777421	0.272	rs950928	3.66	rs1858973	0.039589	-3.87	3.46	453	10	lasso	0.1234	0.000499	-3.0244	0.002491	0.153343	1
Brain_Amygdala	VPS9D1-AS1	16	89778264	89784573	0.399	rs9933533	-2.65	rs7189734	0.176577	4.42	-0.324	412	6	lasso	0.13288	0.000305	-0.4186	0.675494	0.933623	1
Brain_Amygdala	RP11-296I10.6	16	70253477	70279519	0.44	rs34109485	-2.28	rs4985407	0.354972	5.65	1.427	198	5	lasso	0.39367	4.75e-11	1.4998	0.133659	0.646671	1
Brain_Amygdala	RP11-20I23.13	16	2604061	2605999	0.521	rs12921326	3.67	rs11642783	0.333883	5.85	-0.232	290	7	lasso	0.34464	1.38e-09	0.3578	0.720521	0.941977	1
Brain_Amygdala	RP11-243A14.1	16	9449445	9501950	0.664	rs16965238	4.42	rs2267770	-0.011466	-3.93	0.347	560	560	blup	0.18343	2.08e-05	0.4122	0.680158	0.934236	1
Brain_Amygdala	HPR	16	72097123	72111145	0.724	rs9938025	-3.38	rs2000999	0.483445	6.46	-1.634	360	7	lasso	0.45518	4.71e-13	-2.1741	0.029701	0.421656	1
Brain_Amygdala	RP11-895K13.2	16	10127541	10131154	0.362	rs837697	-3.01	rs8050385	0.109559	-3.95	-1.003	650	650	blup	0.12345	0.000498	0.3269	0.743749	0.946972	1
Brain_Amygdala	RP11-388M20.9	16	31237281	31238481	0.149	rs10871456	-3.71	rs8060268	0.017382	-3.49	-0.728	263	263	blup	0.09124	0.00259	1.5199	0.128528	0.639344	1
Brain_Amygdala	CORO7	16	4404543	4475706	0.479	rs3888627	2.94	rs6500596	0.232467	-5.06	-0.051	437	3	lasso	0.27888	8.8e-08	-0.013	0.989599	0.9986	1
Brain_Amygdala	RP11-473M20.14	16	3166043	3184883	0.464	rs8061528	3.68	rs2735537	0.233594	5.25	1.278	389	5	lasso	0.28155	7.49e-08	0.8253	0.409225	0.84059	1
Brain_Amygdala	LA16c-325D7.2	16	2916349	2917619	0.708	rs4785919	-3.19	rs17660212	0.37102	5.85	-0.218	322	10	lasso	0.34764	1.13e-09	-0.4669	0.640547	0.924609	1
Brain_Amygdala	AF001548.5	16	15820531	15826850	0.63	rs153804	3.41	rs16967494	0.430641	6.44	-0.422	455	4	lasso	0.39086	5.8e-11	-0.3647	0.715328	0.94079	1
Brain_Amygdala	RP11-127I20.5	16	4845266	4846533	0.641	rs3888627	2.94	rs12932724	0.251205	5.45	-0.626	387	16	lasso	0.2962	3.05e-08	-0.2765	0.78214	0.958124	1
Brain_Amygdala	LA16c-OS12.2	16	235747	236293	0.437	rs17139376	3.39	rs1203981	0.082685	4.92	1.183	303	303	blup	0.23136	1.44e-06	1.9372	0.052715	0.501729	1
Brain_Amygdala	RP11-463O9.9	16	86553989	86557503	0.72	rs11862201	3.53	rs9935567	0.395863	6.17	0.038	929	8	lasso	0.3472	1.16e-09	0.0601	0.952111	0.991932	1
Brain_Amygdala	SNX11	17	46180719	46200436	0.234	rs17697950	2.38	rs11079796	0.00335	-3.6	-0.056	444	444	blup	0.02806	0.0655	1.83672	0.066251	0.536152	1
Brain_Amygdala	LIG3	17	33307513	33332083	0.348	rs1019131	2.71	rs11080308	0.0368	3.87	-0.228	490	490	blup	0.09917	0.00173	0.20952	0.834041	0.969259	1
Brain_Amygdala	TMEM98	17	31254928	31272124	0.478	rs1354492	2.58	rs7221984	0.0525	3.81	-0.437	530	12	lasso	0.15216	0.000111	0.49493	0.620651	0.918684	1
Brain_Amygdala	SPATA20	17	48623667	48633213	0.783	rs11656959	3.54	rs8076470	0.372	-5.87	1.149	465	11	lasso	0.36926	2.62e-10	-1.70949	0.08736	0.581146	1
Brain_Amygdala	ELAC2	17	12895708	12921504	0.507	rs2072256	-3.64	rs1044569	0.351	-5.62	-1.612	570	4	lasso	0.32573	4.72e-09	1.46274	0.143538	0.659057	1
Brain_Amygdala	NOS2	17	26083792	26127525	0.409	rs4239213	-2.87	rs7218395	0.152	4.67	0.449	302	302	blup	0.18159	2.3e-05	-0.00421	0.996643	0.999673	1
Brain_Amygdala	CYB561	17	61509665	61523739	0.29	rs9914151	-3.03	rs3087776	0.168	-4.63	1.679	257	16	enet	0.16493	5.64e-05	-1.0706	0.284349	0.783037	1
Brain_Amygdala	TTC19	17	15902694	15948329	0.18	rs12600853	-2.41	rs178789	0.13	-4.28	0.797	279	279	blup	0.06584	0.00941	-0.83155	0.405661	0.839851	1
Brain_Amygdala	TUBG2	17	40811323	40819024	0.234	rs775990	2.72	rs2292751	0.174	4.28	1.17	259	5	lasso	0.17128	4.01e-05	1.14422	0.252533	0.764262	1
Brain_Amygdala	USP36	17	76783463	76837523	0.492	rs12603684	3.33	rs3744802	0.181	-4.74	-0.33	625	7	lasso	0.13183	0.000322	0.50122	0.616217	0.917669	1
Brain_Amygdala	PRR11	17	57232860	57282066	0.246	rs1037364	2.48	rs9909925	-0.0089	3.23	-0.903	294	294	blup	0.05973	0.0128	-0.60337	0.546262	0.894488	1
Brain_Amygdala	CACNG5	17	64831235	64881603	0.449	rs9903921	3.03	rs9899787	0.132	-4.29	0.167	525	8	lasso	0.1343	0.000284	0.0952	0.924156	0.986043	1
Brain_Amygdala	PSMC5	17	61905032	61909379	0.288	rs9914151	-3.03	rs12946669	0.0641	-3.93	-0.849	325	325	blup	0.10617	0.00121	0.92554	0.354686	0.819043	1
Brain_Amygdala	MYO15A	17	18012020	18083116	0.254	rs2273027	3.06	rs854779	0.205	-4.39	-0.675	325	3	lasso	0.18177	2.28e-05	0.98535	0.324451	0.803683	1
Brain_Amygdala	TADA2A	17	35766965	35839835	0.381	rs9912138	-3.49	rs8067120	-0.0106	-2.86	-1.117	358	358	blup	0.05643	0.0152	1.1227	0.261564	0.769395	1
Brain_Amygdala	AATF	17	35306175	35414171	0.455	rs9912138	-3.49	rs17572725	0.0672	3.24	-0.2	424	424	blup	0.07729	0.00527	-0.1067	0.915027	0.984518	1
Brain_Amygdala	DHRS11	17	34948228	34957235	0.426	rs9895998	-3.49	rs4796221	0.222	-5.23	2.133	310	20	enet	0.25909	2.87e-07	-2.47526	0.013314	0.320851	1
Brain_Amygdala	RAD51C	17	56769934	56811703	0.421	rs740605	-2.46	rs17222691	0.491	-6.91	-1.415	305	8	lasso	0.54026	3.19e-16	1.36578	0.172009	0.688949	1
Brain_Amygdala	KPNB1	17	45726842	45762871	0.427	rs11570451	3.54	rs2597171	-0.0117	3.06	1.004	394	394	blup	0.04746	0.024	-0.12989	0.896652	0.980986	1
Brain_Amygdala	FTSJ3	17	61896793	61907372	0.526	rs9914151	-3.03	rs6504177	0.346	-6.5	-0.899	327	327	blup	0.45396	5.19e-13	0.35643	0.721518	0.942304	1
Brain_Amygdala	C17orf75	17	30651681	30677042	0.357	rs11658318	-2.23	rs1018866	0.137	4.23	-0.319	255	255	blup	0.18438	1.98e-05	-0.7371	0.461062	0.86255	1
Brain_Amygdala	RAB5C	17	40276994	40307016	0.161	rs7219249	2.82	rs9895297	-0.00957	3.29	1.683	320	320	blup	0.01147	0.161	1.63697	0.101637	0.602914	1
Brain_Amygdala	VAT1	17	41166622	41177140	0.135	rs34260468	-3.05	rs11650132	0.0379	-3.76	0.208	268	268	blup	0.05274	0.0183	-0.31169	0.755279	0.950632	1
Brain_Amygdala	MAP2K6	17	67410839	67539472	0.391	rs4968828	-2.83	rs767690	-0.00223	3.59	-0.968	357	357	blup	0.06304	0.0108	0.1905	0.848914	0.971163	1
Brain_Amygdala	RCVRN	17	9799637	9808938	0.762	rs16959358	3.54	rs1801760	0.318	5.7	0.508	631	24	lasso	0.29106	4.19e-08	0.63457	0.525711	0.885911	1
Brain_Amygdala	TEKT3	17	15207128	15244958	0.525	rs17775172	-3.07	rs2109057	-0.00713	3.21	0.355	474	8	lasso	0.00563	0.226	0.73808	0.460466	0.862462	1
Brain_Amygdala	NUP85	17	73201754	73231853	0.447	rs4789172	-2.79	rs11657106	0.277	5.15	-1.751	379	4	lasso	0.21711	3.23e-06	-1.88326	0.059666	0.522065	1
Brain_Amygdala	LLGL1	17	18128901	18148149	0.476	rs2273027	3.06	rs8068517	0.0756	3.61	1.605	287	287	blup	0.1452	0.00016	-0.12785	0.898267	0.981304	1
Brain_Amygdala	KSR1	17	25783670	25952914	0.24	rs8072199	2.71	rs12449977	-0.0109	3.88	1.252	313	313	blup	0.035	0.0455	1.5214	0.128159	0.638313	1
Brain_Amygdala	PRPSAP2	17	18759612	18834581	0.298	rs1472932	-2.76	rs8066636	0.288	-5.5	-1.375	154	15	lasso	0.31312	1.06e-08	1.12767	0.259459	0.768477	1
Brain_Amygdala	MYO19	17	34851668	34899284	0.273	rs9906189	-3.41	rs12941866	0.116	-4.06	2.556	321	25	enet	0.08738	0.00316	-3.18317	0.001457	0.116229	1
Brain_Amygdala	TOM1L1	17	52976748	53037988	0.374	rs11079127	3.11	rs9899602	0.166	-4.54	-1.277	476	6	lasso	0.19014	1.44e-05	1.13543	0.256196	0.765798	1
Brain_Amygdala	VPS53	17	411908	624957	0.47	rs10521109	-2.82	rs4968055	0.0835	4.7	0.112	403	7	lasso	0.18259	2.18e-05	-0.15553	0.876401	0.977009	1
Brain_Amygdala	NPEPPS	17	45600308	45700642	0.297	rs11570451	3.54	rs4439799	0.07	-4.09	0.958	363	363	blup	0.09705	0.00193	-0.7392	0.459785	0.861991	1
Brain_Amygdala	SCRN2	17	45915080	45918699	0.295	rs4794161	2.3	rs11079797	0.199	-4.27	0.385	384	4	lasso	0.15598	9.08e-05	-0.42789	0.66873	0.932091	1
Brain_Amygdala	CCDC40	17	78010435	78074412	0.493	rs4074023	-3.85	rs894310	0.234	4.57	0.214	404	54	enet	0.18507	1.9e-05	0.419	0.675213	0.933623	1
Brain_Amygdala	FN3KRP	17	80674559	80688204	0.525	rs8072110	3.19	rs3859206	0.361	5.71	-0.747	367	7	lasso	0.33032	3.51e-09	-0.80685	0.419753	0.84658	1
Brain_Amygdala	TRIM65	17	73876416	73893084	0.276	rs8064529	-2.66	rs9895947	0.171	4.14	1.617	390	4	lasso	0.09273	0.0024	1.62082	0.105056	0.605929	1
Brain_Amygdala	SECTM1	17	80278900	80291950	0.629	rs8072110	3.19	rs9916019	0.0038	3.09	-1.398	337	8	lasso	0.01956	0.103	-1.39461	0.163135	0.680737	1
Brain_Amygdala	NT5C3B	17	39981335	39992523	0.4	rs7219249	2.82	rs9896766	0.271	4.9	-0.862	408	6	lasso	0.25182	4.41e-07	-0.93445	0.350074	0.817092	1
Brain_Amygdala	ABCA6	17	67074843	67138029	0.288	rs4968828	-2.83	rs3744489	0.187	-4.65	-0.243	467	4	lasso	0.15759	8.33e-05	0.35764	0.720616	0.941977	1
Brain_Amygdala	C17orf50	17	34087916	34092098	0.259	rs16972050	-3.64	rs3826404	0.0178	3.67	-1.084	371	12	enet	0.05268	0.0184	-0.21873	0.826857	0.967764	1
Brain_Amygdala	FLCN	17	17115526	17140496	0.414	rs4646410	2.15	rs8077299	0.0169	-4.2	0.181	393	25	enet	0.23839	9.62e-07	-1.32077	0.186579	0.707266	1
Brain_Amygdala	DBF4B	17	42785976	42829632	0.519	rs9910260	-3.83	rs4369727	0.366	-5.83	-2.265	389	6	lasso	0.38504	8.75e-11	2.21874	0.026505	0.406623	1
Brain_Amygdala	COX11	17	53029263	53046125	0.395	rs7214882	-3.45	rs11870311	0.0314	-4.05	-0.441	499	40	enet	0.12182	0.000542	0.34746	0.728246	0.943692	1
Brain_Amygdala	CENPV	17	16245848	16256813	0.441	rs17552310	1.71	rs3112527	0.414	6.42	1.143	285	3	lasso	0.44236	1.28e-12	1.13041	0.258304	0.767741	1
Brain_Amygdala	SLFN5	17	33570055	33600674	0.475	rs11080351	-2.89	rs11867191	0.247	-4.95	-0.571	378	3	lasso	0.18537	1.87e-05	0.67394	0.50035	0.877651	1
Brain_Amygdala	PHB	17	47481414	47492246	0.313	rs906423	2.82	rs2671683	0.00856	3.51	-0.767	349	5	lasso	0.04073	0.0338	0.1263	0.899494	0.981304	1
Brain_Amygdala	CA4	17	58227297	58248260	0.351	rs8078292	2.09	rs11653576	-0.0111	3.48	0.704	208	208	blup	0.06441	0.0101	0.70085	0.483396	0.870598	1
Brain_Amygdala	PROCA1	17	27030215	27038872	0.199	rs9893008	-2.44	rs8074623	-0.00822	-3.28	-2.149	315	315	blup	0.04046	0.0343	1.24083	0.214668	0.731668	1
Brain_Amygdala	SERPINF2	17	1646130	1658562	0.494	rs4790084	-2.86	rs2070862	0.185	5.23	-0.175	438	7	lasso	0.19783	9.46e-06	-0.652	0.5144	0.882376	1
Brain_Amygdala	ZNF232	17	5008836	5026411	0.369	rs2250333	3.36	rs1805465	0.0256	-3.31	0.759	431	431	blup	0.12587	0.000439	0.021	0.983246	0.997291	1
Brain_Amygdala	STRA13	17	79976578	79980794	0.435	rs11654454	-3.95	rs3934983	0.279	-5.09	-3.074	319	8	lasso	0.24007	8.73e-07	3.51721	0.000436	0.0640609	1
Brain_Amygdala	ASPSCR1	17	79934683	79975282	0.151	rs11654454	-3.95	rs9916231	0.166	4.15	-1.622	317	1	lasso	0.11427	0.000799	-1.622	0.104803	0.605849	1
Brain_Amygdala	GAA	17	78075355	78093678	0.404	rs4074023	-3.85	rs12942941	0.131	4.33	-0.285	436	9	enet	0.18195	2.25e-05	-0.12842	0.89782	0.981222	1
Brain_Amygdala	TVP23B	17	18684308	18710027	0.303	rs2273027	3.06	rs6502674	0.144	5.02	0.272	173	173	blup	0.23498	1.17e-06	-1.28026	0.200455	0.721732	1
Brain_Amygdala	DCAKD	17	43100708	43138473	0.248	rs9910260	-3.83	rs9915259	0.132	4.26	-0.976	325	3	lasso	0.09781	0.00186	-0.72854	0.466284	0.8643	1
Brain_Amygdala	CCDC57	17	80059336	80170706	0.2	rs8072110	3.19	rs9908277	0.14	4.69	1.045	307	3	enet	0.15377	0.000102	1.10031	0.271196	0.774677	1
Brain_Amygdala	CRLF3	17	29096406	29151794	0.501	rs12602834	-2.95	rs8082537	0.0561	-3.65	-0.674	276	24	enet	0.22344	2.26e-06	1.05312	0.292285	0.787169	1
Brain_Amygdala	LRRC37A	17	44370099	44415160	0.775	rs2074404	2.24	rs7224296	0.0321	3.96	1.317	76	18	enet	0.49319	2.1e-14	2.37019	0.017779	0.357585	1
Brain_Amygdala	EFCAB13	17	45400656	45518678	0.247	rs11570451	3.54	rs6504872	0.134	4.08	1.641	343	343	blup	0.11495	0.000772	1.47576	0.140009	0.654667	1
Brain_Amygdala	MEIS3P1	17	15689932	15690889	0.581	rs17775172	-3.07	rs2324027	0.206	-5.18	-0.431	332	6	lasso	0.17737	2.89e-05	0.30489	0.760451	0.952631	1
Brain_Amygdala	UTS2R	17	80332153	80333462	0.474	rs8072110	3.19	rs4789763	0.052	3.65	-1.156	347	22	enet	0.01516	0.131	0.03524	0.971886	0.995699	1
Brain_Amygdala	ACBD4	17	43209967	43221548	0.369	rs9910260	-3.83	rs916661	0.107	-3.95	1.871	284	7	lasso	0.128	0.000393	-2.03407	0.041945	0.466619	1
Brain_Amygdala	KPNA2	17	66031635	66042958	0.399	rs6504573	2.95	rs7209319	-0.0116	-3.09	-1.488	321	321	blup	0.09333	0.00233	-0.30047	0.763819	0.953659	1
Brain_Amygdala	MXRA7	17	74669741	74707098	0.623	rs4789409	-3.17	rs11077851	0.188	5.97	-0.446	526	18	enet	0.43356	2.52e-12	-0.62183	0.534056	0.889285	1
Brain_Amygdala	SKA2	17	57187312	57232630	0.207	rs1037364	2.48	rs35952494	0.112	-4.05	-0.265	294	5	lasso	0.10563	0.00125	0.97829	0.327929	0.805504	1
Brain_Amygdala	DNAH2	17	7620672	7737062	0.489	rs7503353	-4.86	rs3922495	-0.00766	-3.3	-0.281	512	512	blup	0.08936	0.00285	1.74799	0.080466	0.565567	1
Brain_Amygdala	AC132872.1	17	80206943	80209703	0.265	rs8072110	3.19	rs7503424	-0.00777	3.47	1.105	304	304	blup	0.04052	0.0342	1.84446	0.065116	0.53402	1
Brain_Amygdala	ARL17A	17	44594068	44657088	0.3	rs7221042	-2.53	rs169201	0.154	4.29	1.062	141	141	blup	0.15341	0.000104	1.47273	0.140823	0.655663	1
Brain_Amygdala	SMYD4	17	1682779	1733928	0.529	rs4790084	-2.86	rs4474730	0.063	-4.26	1.612	437	8	lasso	0.12921	0.000369	-0.60918	0.542403	0.893357	1
Brain_Amygdala	C17orf97	17	260118	273510	0.374	rs10521109	-2.82	rs11150882	0.24	4.89	0.629	299	2	lasso	0.14005	0.00021	0.63838	0.523223	0.885012	1
Brain_Amygdala	TRPV2	17	16320876	16340317	0.349	rs17552310	1.71	rs3813769	0.198	-4.58	0.945	309	6	lasso	0.15436	9.89e-05	-0.98967	0.322336	0.802926	1
Brain_Amygdala	TMEM220	17	10602332	10633633	0.676	rs12449716	3.33	rs483734	0.311	-5.75	0.028	497	22	enet	0.31451	9.68e-09	0.11738	0.906557	0.982459	1
Brain_Amygdala	NBR1	17	41322498	41363708	0.228	rs775990	2.72	rs429464	-0.0081	-3.96	2.169	290	290	blup	0.08869	0.00295	-0.96494	0.334575	0.810087	1
Brain_Amygdala	NF1	17	29421945	29709134	0.24	rs2525570	-3.12	rs11080149	-0.00657	3.77	-2.067	291	291	blup	0.05824	0.0138	-3.08218	0.002055	0.139411	1
Brain_Amygdala	SHPK	17	3511556	3539616	0.622	rs11652474	-3.65	rs17707155	0.182	4.99	-1.916	530	26	enet	0.23846	9.58e-07	-2.35565	0.01849	0.361613	1
Brain_Amygdala	DDX42	17	61851136	61896677	0.319	rs9914151	-3.03	rs2013288	0.216	-5.14	-0.529	313	10	enet	0.20266	7.24e-06	0.55329	0.580063	0.906149	1
Brain_Amygdala	NBR2	17	41277627	41305688	0.7	rs775990	2.72	rs13851	0.49	-7.05	-0.115	283	34	enet	0.52602	1.18e-15	-0.17383	0.861997	0.974076	1
Brain_Amygdala	CRHR1-IT1	17	43697694	43725582	0.521	rs9908905	-3.46	rs17763086	0.442	6.25	0.891	92	25	enet	0.4164	9.12e-12	0.54029	0.588995	0.909013	1
Brain_Amygdala	CCDC144NL	17	20739760	20799453	0.446	rs7217403	-2.69	rs8067432	0.000332	3.64	-0.127	200	200	blup	0.19356	1.2e-05	1.2795	0.200721	0.72179	1
Brain_Amygdala	ARL16	17	79648204	79650954	0.555	rs9902119	-4.2	rs8071084	0.385	-5.85	1.32	325	8	lasso	0.38391	9.47e-11	-1.482	0.13834	0.652619	1
Brain_Amygdala	KANSL1-AS1	17	44270942	44274089	0.395	rs2664008	1.81	rs8072451	0.318	5.58	0.886	28	7	enet	0.35519	6.8e-10	-0.43319	0.664877	0.931051	1
Brain_Amygdala	LRRC37A4P	17	43578685	43627701	0.607	rs9908905	-3.46	rs17762769	0.463	-6.59	0.882	137	32	enet	0.45855	3.61e-13	-0.55708	0.577475	0.90509	1
Brain_Amygdala	ZSWIM7	17	15879874	15897144	0.419	rs12600853	-2.41	rs2157991	0.331	5.76	0.769	277	7	lasso	0.31893	7.31e-09	0.83877	0.401599	0.8381	1
Brain_Amygdala	TBC1D26	17	15635561	15649476	0.582	rs17775172	-3.07	rs3865264	0.0739	-4.37	0.667	343	7	lasso	0.11362	0.000827	-1.07369	0.282961	0.782312	1
Brain_Amygdala	TIAF1	17	27401933	27405875	0.567	rs8081085	3.4	rs8075134	0.0166	-3.68	-0.308	324	42	enet	0.08323	0.0039	1.04564	0.295728	0.787871	1
Brain_Amygdala	AC005517.3	17	15410180	15410668	0.342	rs17775172	-3.07	rs17775172	-0.00789	-3.49	-3.069	398	398	blup	0.08397	0.00375	0.59723	0.550353	0.895648	1
Brain_Amygdala	ARL17B	17	44352150	44439130	0.552	rs2074404	2.24	rs17698176	0.165	4.54	1.238	58	9	enet	0.18274	2.16e-05	1.81509	0.069509	0.54505	1
Brain_Amygdala	NOS2P3	17	20339650	20350557	0.236	rs7225732	-3.19	rs3912156	0.0166	-3.32	1.333	178	178	blup	0.06208	0.0114	0.03417	0.972738	0.995767	1
Brain_Amygdala	AC006050.2	17	28900490	28903481	0.722	rs12947084	-3.27	rs8082537	0.5	6.81	-0.674	297	297	blup	0.56139	4.25e-17	-0.84476	0.398247	0.836437	1
Brain_Amygdala	LYRM9	17	26205340	26220409	0.43	rs4239213	-2.87	rs3751972	0.273	-5.11	0.253	311	31	enet	0.28735	5.26e-08	-0.61802	0.536562	0.890685	1
Brain_Amygdala	CTD-2020K17.3	17	43315395	43319101	0.669	rs9910260	-3.83	rs1552458	0.311	5.2	1.44	258	6	lasso	0.37353	1.95e-10	2.58472	0.009746	0.286803	1
Brain_Amygdala	USP32P2	17	18414576	18426609	0.396	rs17731621	3.42	rs584300	0.0106	3.82	-2.032	294	26	enet	0.19673	1.01e-05	-1.19096	0.233668	0.748982	1
Brain_Amygdala	LRRC37A2	17	44588877	44630815	0.546	rs7221042	-2.53	rs169201	0.316	5.84	1.062	134	10	lasso	0.34071	1.78e-09	1.16238	0.245079	0.758497	1
Brain_Amygdala	NME1-NME2	17	49242796	49249108	0.434	rs887377	-3.26	rs12942155	0.119	-4.49	-0.826	440	14	lasso	0.08953	0.00283	0.66353	0.506988	0.879421	1
Brain_Amygdala	RP11-463M16.4	17	46952222	46986345	0.413	rs935129	2.6	rs318095	0.137	-4.29	-0.291	396	9	lasso	0.12519	0.000455	0.22496	0.822008	0.966314	1
Brain_Amygdala	RP11-94C24.8	17	48614655	48616115	0.524	rs11656959	3.54	rs7221352	0.0923	3.76	-0.851	466	10	lasso	0.17914	2.63e-05	-2.47721	0.013242	0.320456	1
Brain_Amygdala	TEN1	17	73975516	73996667	0.429	rs8064529	-2.66	rs2069528	0.386	-5.93	0.954	408	2	lasso	0.37437	1.84e-10	-0.98973	0.322307	0.802924	1
Brain_Amygdala	RP13-20L14.1	17	80338986	80340566	0.473	rs8072110	3.19	rs4789763	0.0596	-3.98	-1.156	350	350	blup	0.01203	0.156	-0.04895	0.960958	0.99332	1
Brain_Amygdala	NSFP1	17	44450221	44564507	0.81	rs2074404	2.24	rs17698176	0.318	5.91	1.238	62	62	blup	0.35272	8.03e-10	1.45427	0.145872	0.660774	1
Brain_Amygdala	RP11-209D14.2	17	19911364	19912547	0.235	rs4925043	2.35	rs12453720	0.208	-4.64	-1.394	275	3	lasso	0.16412	5.89e-05	1.40285	0.160661	0.67881	1
Brain_Amygdala	RP11-259G18.1	17	44344403	44346060	0.427	rs2664008	1.81	rs17763086	0.274	4.96	0.891	63	11	lasso	0.30555	1.7e-08	0.7969	0.42551	0.84893	1
Brain_Amygdala	CTD-2561B21.5	17	78940172	78945013	0.442	rs11150744	3.37	rs6565507	0.328	5.38	0.563	441	2	lasso	0.31852	7.5e-09	0.54569	0.585279	0.907566	1
Brain_Amygdala	RP11-81A22.5	17	4704454	4710308	0.61	rs2250333	3.36	rs11654690	0.328	-5.71	1.72	436	8	lasso	0.34681	1.19e-09	-2.14294	0.032118	0.433714	1
Brain_Amygdala	RP11-259G18.2	17	44320972	44322410	0.338	rs2664008	1.81	rs169201	0.334	5.88	1.062	56	56	blup	0.29517	3.25e-08	0.64328	0.520039	0.883805	1
Brain_Amygdala	RP11-259G18.3	17	44336917	44337972	0.376	rs2664008	1.81	rs169201	0.291	5.92	1.062	63	15	enet	0.41774	8.26e-12	0.18049	0.856765	0.97285	1
Brain_Amygdala	RP11-334C17.5	17	78174472	78179748	0.713	rs4074023	-3.85	rs7503034	0.345	5.97	1.101	483	12	lasso	0.43854	1.72e-12	0.99712	0.318704	0.79994	1
Brain_Amygdala	RP13-580F15.2	17	4385261	4389648	0.283	rs2250333	3.36	rs9915670	-4.03e-05	3.61	-1.964	461	461	blup	0.03554	0.0443	-0.85353	0.393365	0.834326	1
Brain_Amygdala	RP11-388C12.1	17	80671784	80674131	0.32	rs8072110	3.19	rs7217570	0.00191	-3.56	-0.043	367	7	lasso	0.05755	0.0143	-0.33341	0.738823	0.945686	1
Brain_Amygdala	LRRC37A17P	17	45094559	45131935	0.229	rs11570451	3.54	rs11871364	0.0877	-3.92	1.846	295	295	blup	0.13694	0.000247	-0.56069	0.575007	0.904323	1
Brain_Amygdala	RP11-707O23.5	17	43678235	43679706	0.605	rs9908905	-3.46	rs8072451	0.419	6.26	0.886	110	7	lasso	0.41608	9.34e-12	1.01218	0.31145	0.796036	1
Brain_Amygdala	CTD-2349P21.5	17	29056487	29058220	0.141	rs4795571	-2.85	rs3794794	0.0368	3.22	-0.684	281	281	blup	0.01868	0.108	-1.53423	0.124973	0.633774	1
Brain_Amygdala	DND1P1	17	43663237	43664295	0.395	rs9908905	-3.46	rs8072451	0.226	5.36	0.886	119	4	lasso	0.26489	2.04e-07	-0.1523	0.878953	0.977462	1
Brain_Amygdala	RP11-173M1.8	17	25641669	25642952	0.307	rs8072199	2.71	rs7213148	0.16	4.43	-0.257	274	4	lasso	0.25385	3.91e-07	-0.09227	0.926484	0.986537	1
Brain_Amygdala	SUZ12P	17	29036317	29117926	0.516	rs4251417	3.08	rs1061342	0.313	-5.66	0.255	287	287	blup	0.35899	5.27e-10	-0.96696	0.333564	0.809898	1
Brain_Amygdala	MAPT-AS1	17	43921017	43972966	0.14	rs4523963	-1.92	rs17689471	0.05	-3.11	0.888	31	31	blup	0.04593	0.0259	-1.44783	0.147665	0.663724	1
Brain_Amygdala	CTD-3157E16.1	17	15691101	15691519	0.372	rs17775172	-3.07	rs2324027	0.29	-5.24	-0.431	332	6	lasso	0.26046	2.65e-07	0.45186	0.651372	0.927889	1
Brain_Amygdala	RP11-344E13.4	17	20759259	20760630	0.408	rs7217403	-2.69	rs8075712	0.0213	3.67	0.343	191	191	blup	0.10165	0.00153	2.04189	0.041163	0.46423	1
Brain_Amygdala	CTD-2349P21.9	17	29119390	29119851	0.754	rs7212264	-2.84	rs1808257	0.117	4.19	1.76	268	268	blup	0.32401	5.28e-09	1.67259	0.094409	0.591691	1
Brain_Amygdala	RP11-466A19.1	17	30822554	30826351	0.273	rs225188	-2.14	rs12162135	0.191	-4.6	0.361	295	3	lasso	0.17167	3.93e-05	-0.37592	0.706979	0.938573	1
Brain_Amygdala	RP11-527L4.5	17	41991801	42000369	0.418	rs5017	2.72	rs1731896	0.0728	-3.72	-0.279	367	7	lasso	0.1773	2.9e-05	0.1784	0.858411	0.973246	1
Brain_Amygdala	RP11-194N12.2	17	40647885	40648568	0.173	rs12150495	-2.49	rs2134808	0.0114	-3.84	1.446	244	18	enet	0.08217	0.00411	-0.32087	0.748312	0.948619	1
Brain_Amygdala	RP11-47L3.1	17	33640521	33651919	0.336	rs11080351	-2.89	rs321616	-0.00982	3.06	0.047	368	368	blup	-0.00421	0.426	0.67941	0.496878	0.87648	1
Brain_Amygdala	RP11-13K12.2	17	75523080	75532674	0.509	rs4789409	-3.17	rs7225546	-0.00362	-3.8	0.977	538	7	lasso	0.04827	0.023	-1.3824	0.166848	0.684398	1
Brain_Amygdala	CTD-2132N18.4	17	40190250	40190752	0.397	rs7219249	2.82	rs7208062	0.0019	3.3	-0.917	322	322	blup	0.0959	0.00205	0.15454	0.877187	0.977264	1
Brain_Amygdala	CTD-2303H24.2	17	18424439	18437376	0.353	rs2273027	3.06	rs584300	-0.01	3.8	-2.032	291	19	enet	0.07267	0.00665	-1.36384	0.172617	0.690282	1
Brain_Amygdala	CTC-297N7.8	17	10575791	10579323	0.575	rs12449716	3.33	rs8075503	0.199	4.91	-0.197	514	20	enet	0.21893	2.92e-06	-0.093	0.925901	0.986331	1
Brain_Amygdala	PIK3C3	18	39535171	39667794	0.474	rs682408	-3.63	rs7233661	0.06774	-3.87	-1.468	380	380	blup	0.22654	1.89e-06	0.0961	0.92343	0.985959	1
Brain_Amygdala	CLUL1	18	596988	650228	0.486	rs16951735	2.53	rs568365	0.08282	-3.94	-1.421	613	10	lasso	0.17071	4.14e-05	0.822	0.41109	0.841755	1
Brain_Amygdala	METTL4	18	2537524	2571508	0.46	rs7239868	2.98	rs2644176	0.14266	-4.04	-0.188	514	5	lasso	0.07298	0.00655	0.4064	0.68442	0.935	1
Brain_Amygdala	CEP192	18	12991361	13125051	0.675	rs8089195	2.67	rs11080620	0.45545	6.65	1.085	404	11	lasso	0.47238	1.18e-13	1.0963	0.27295	0.775986	1
Brain_Amygdala	POLI	18	51795774	51847636	0.638	rs28768125	-2.16	rs11083046	0.0913	-4.26	0.583	333	333	blup	0.14571	0.000156	0.2717	0.78586	0.959018	1
Brain_Amygdala	ENOSF1	18	672546	712676	0.386	rs2231187	-2.62	rs7235988	0.06613	4.08	1.182	626	4	lasso	0.09194	0.0025	1.4457	0.14825	0.664276	1
Brain_Amygdala	SYT4	18	40847843	40857615	0.324	rs9946897	2.44	rs485169	0.02374	3.55	0.446	367	367	blup	0.08783	0.00308	0.1876	0.85115	0.971923	1
Brain_Amygdala	NAPG	18	10525902	10552757	0.45	rs646410	3.23	rs10459982	0.18826	-4.21	1.718	676	10	lasso	0.16327	6.16e-05	-1.8044	0.07117	0.549451	1
Brain_Amygdala	KIAA1468	18	59854491	59974355	0.226	rs2048794	3.6	rs17645206	0.11722	3.77	0.678	511	10	lasso	0.04217	0.0314	1.2467	0.2125	0.730294	1
Brain_Amygdala	DSC1	18	28709199	28742819	0.416	rs1595350	3.09	rs2298614	0.02143	3.85	-1.106	502	502	blup	0.04987	0.0212	0.6983	0.48497	0.871279	1
Brain_Amygdala	GNAL	18	11688955	11885674	0.488	rs4635399	-2.83	rs16976628	-0.00668	3.32	0.237	454	454	blup	0.07684	0.00539	-0.1137	0.90949	0.983146	1
Brain_Amygdala	RPRD1A	18	33564350	33647539	0.422	rs28502825	-3.28	rs1787226	0.09615	4.11	-0.727	456	16	lasso	0.21722	3.21e-06	0.03	0.97608	0.996436	1
Brain_Amygdala	CCDC102B	18	66382536	66722426	0.436	rs3851153	3.02	rs8088575	-0.00967	-3.79	-1.109	513	513	blup	0.04239	0.0311	1.2396	0.21512	0.731797	1
Brain_Amygdala	EPG5	18	43427574	43547240	0.418	rs4890637	3.11	rs1440823	0.0514	4.22	1.296	511	7	lasso	0.24133	8.12e-07	0.3417	0.73257	0.944805	1
Brain_Amygdala	TUBB6	18	12307668	12344319	0.628	rs11080557	2.57	rs16973076	0.00982	-3.14	1.258	428	428	blup	0.08191	0.00417	0.4232	0.67212	0.93317	1
Brain_Amygdala	ANKRD30B	18	14728271	14852479	0.226	rs7244062	-2.61	rs2132916	-0.00938	-3.41	0.238	128	128	blup	0.09457	0.00219	0.3803	0.70376	0.938211	1
Brain_Amygdala	ANKRD20A5P	18	14179096	14244623	0.346	rs17619135	2.45	rs1828055	0.03782	-3.79	0.803	261	4	lasso	0.08676	0.00326	-0.9619	0.33609	0.810838	1
Brain_Amygdala	PIGN	18	59710800	59854351	0.38	rs2048794	3.6	rs7235710	0.23539	4.65	0.813	511	2	lasso	0.19951	8.62e-06	0.2177	0.82767	0.967764	1
Brain_Amygdala	AQP4-AS1	18	24235706	24770662	0.766	rs12971155	3.72	rs232319	0.34521	5.72	-0.264	559	25	enet	0.39542	4.19e-11	-0.5169	0.60523	0.914258	1
Brain_Amygdala	RP11-49I11.1	18	33759959	33767411	0.393	rs28502825	-3.28	rs1785934	0.11264	4.06	-1.149	510	21	enet	0.09481	0.00216	-1.9194	0.05493	0.507173	1
Brain_Amygdala	RBFADN	18	77806900	77853362	0.402	rs3859315	3.31	rs612913	0.26591	5.3	1.248	280	10	lasso	0.30941	1.34e-08	1.1846	0.23618	0.75144	1
Brain_Amygdala	ROCK1P1	18	109065	122219	0.709	rs2155541	2.3	rs4797697	0.17116	4.66	-1.571	310	310	blup	0.19399	1.17e-05	-1.4928	0.13548	0.649285	1
Brain_Amygdala	RP11-692N5.1	18	9615262	9619361	0.478	rs12970514	3.35	rs2289684	0.35556	5.62	-0.551	531	5	lasso	0.36247	4.16e-10	-0.5292	0.59665	0.911859	1
Brain_Amygdala	LINC00667	18	5238598	5246507	0.543	rs599322	3.32	rs10972	0.20154	4.81	-0.587	499	16	lasso	0.25578	3.49e-07	-0.9256	0.35463	0.819043	1
Brain_Amygdala	LINC00909	18	72259010	72265744	0.404	rs9957682	3.92	rs12961946	-0.00723	-3.09	2.019	529	529	blup	0.04483	0.0274	-3.0563	0.00224	0.147095	1
Brain_Amygdala	RP11-91I8.3	18	6728820	6729167	0.479	rs11659717	-3.65	rs6506429	-0.01126	-3.59	1.292	603	603	blup	0.00207	0.281	0.3133	0.75405	0.950022	1
Brain_Amygdala	RP11-178F10.3	18	22096847	22097970	0.83	rs550010	-3.56	rs955621	0.54818	6.92	1.246	589	11	lasso	0.53781	4.01e-16	1.1548	0.24819	0.76127	1
Brain_Amygdala	RP11-820I16.1	18	11910633	11914343	0.673	rs4635399	-2.77	rs649039	0.47143	6.64	0.181	449	9	lasso	0.4593	3.4e-13	0.3091	0.75726	0.951403	1
Brain_Amygdala	RP11-861E21.1	18	12432896	12437634	0.419	rs11080557	2.57	rs919	0.0888	4.27	1.287	409	6	lasso	0.09372	0.00229	1.4488	0.1474	0.663254	1
Brain_Amygdala	RP11-861E21.2	18	12438889	12446510	0.389	rs11080557	2.57	rs12455481	0.10148	-4.15	-0.87	410	36	enet	0.22108	2.58e-06	0.2453	0.80622	0.963355	1
Brain_Amygdala	AC139100.3	18	77941563	77960875	0.353	rs3859315	3.31	rs1050919	0.29446	5.3	-0.765	224	4	lasso	0.26138	2.51e-07	-0.7562	0.44951	0.859222	1
Brain_Amygdala	RP11-773H22.2	18	12912843	12913905	0.52	rs7241824	-2.28	rs8090365	0.19817	4.85	1.337	379	9	lasso	0.19906	8.84e-06	1.2055	0.22802	0.743618	1
Brain_Amygdala	SLC7A9	19	33321415	33360672	0.578	rs17754651	-3.23	rs11671229	0.09741	4.55	1.631	420	420	blup	0.23206	1.38e-06	0.47307	0.63616	0.923279	1
Brain_Amygdala	NLRP2	19	55464498	55512510	0.403	rs2287822	-3.5	rs269913	0.06984	3.86	1.304	480	480	blup	0.04319	0.0298	1.28257	0.19964	0.720896	1
Brain_Amygdala	WDR18	19	983174	994569	0.451	rs3752240	-3.11	rs2240147	0.34658	5.71	1.85	465	3	lasso	0.35035	9.41e-10	1.61771	0.10573	0.607054	1
Brain_Amygdala	AP1M1	19	16308389	16346160	0.373	rs111524	3.2	rs4808461	0.05782	-3.97	3.032	455	5	lasso	0.04822	0.0231	-1.71228	0.08684	0.580438	1
Brain_Amygdala	XRCC1	19	44047192	44084625	0.336	rs4803646	3.17	rs3213263	0.10392	4.59	0.684	392	5	lasso	0.22168	2.5e-06	0.31011	0.75647	0.951157	1
Brain_Amygdala	TEAD2	19	49844118	49865714	0.293	rs12975598	-3.66	rs2303758	0.21378	4.73	-0.004	373	6	lasso	0.17747	2.87e-05	-0.03547	0.97171	0.995699	1
Brain_Amygdala	ICAM3	19	10444452	10450499	0.711	rs12460655	-3.15	rs2304237	0.30789	-5.65	2.429	388	26	enet	0.23527	1.15e-06	-1.4853	0.13746	0.651816	1
Brain_Amygdala	COL5A3	19	10070237	10121147	0.419	rs5004102	3.04	rs2287805	0.02411	-3.52	-1.282	342	11	lasso	0.1773	2.9e-05	0.87436	0.38192	0.830305	1
Brain_Amygdala	ZNF506	19	19896648	19932560	0.329	rs17684098	2.83	rs12327770	0.20271	4.83	-0.669	299	5	lasso	0.21128	4.48e-06	-0.35905	0.71956	0.941915	1
Brain_Amygdala	SLC27A5	19	58990879	59023432	0.208	rs4801567	2.78	rs34415062	0.10431	3.95	-0.858	260	4	lasso	0.11736	0.000682	-0.68556	0.49299	0.874592	1
Brain_Amygdala	NAT14	19	55996371	55998935	0.555	rs7258847	2.89	rs382113	0.03296	-4.21	-2.021	580	34	enet	0.13668	0.000251	0.6638	0.50682	0.879421	1
Brain_Amygdala	OCEL1	19	17337013	17340028	0.402	rs2288464	-3.71	rs8112434	-0.01132	-3.26	0.693	413	413	blup	0.05828	0.0138	-0.55187	0.58104	0.906596	1
Brain_Amygdala	MARCH2	19	8478154	8503901	0.535	rs2042920	-3.01	rs2277987	0.22131	4.83	0.315	352	28	enet	0.23083	1.48e-06	0.76732	0.44289	0.85587	1
Brain_Amygdala	TIMM13	19	2425622	2427635	0.564	rs3848635	2.52	rs736705	0.24285	5.02	2.166	424	424	blup	0.22398	2.19e-06	1.3862	0.16569	0.683669	1
Brain_Amygdala	ZNF419	19	57999079	58006048	0.49	rs4801473	2.9	rs6510082	0.41753	6.07	0.471	491	11	lasso	0.40002	3.01e-11	0.70001	0.48392	0.870631	1
Brain_Amygdala	SLC1A6	19	15060846	15121455	0.496	rs8104030	3.08	rs3803927	0.07051	3.78	-1.061	450	450	blup	0.08812	0.00304	-0.75715	0.44896	0.858785	1
Brain_Amygdala	PDCD5	19	33071974	33078358	0.545	rs7255223	2.6	rs881273	0.03397	3.67	-0.164	408	408	blup	0.14505	0.000162	-1.77413	0.07604	0.557698	1
Brain_Amygdala	PLA2G4C	19	48551100	48614074	0.558	rs16981893	3.08	rs7246512	0.22699	4.8	0.104	517	6	lasso	0.15531	9.41e-05	0.23217	0.8164	0.96592	1
Brain_Amygdala	FAM83E	19	49104067	49118111	0.556	rs2287836	2.69	rs3760785	0.05771	-4.47	-0.563	460	460	blup	0.12134	0.000555	-1.00235	0.31617	0.79819	1
Brain_Amygdala	GCDH	19	13001840	13025021	0.594	rs12611029	-3.29	rs8012	0.15942	-4.79	-0.365	324	5	lasso	0.19094	1.38e-05	0.0652	0.94801	0.990828	1
Brain_Amygdala	PEPD	19	33877856	34012700	0.51	rs12461296	-2.97	rs7247349	0.25975	-4.82	0.783	467	6	lasso	0.22082	2.62e-06	-0.90496	0.36549	0.823765	1
Brain_Amygdala	GPR108	19	6729925	6737614	0.837	rs3865472	-2.82	rs3810223	0.45934	-6.37	-1.757	470	16	lasso	0.44856	7.93e-13	1.39685	0.16246	0.680117	1
Brain_Amygdala	KRI1	19	10664095	10676713	0.553	rs12460655	-3.75	rs12459941	0.07329	-4.48	-0.616	360	360	blup	0.33434	2.7e-09	0.79092	0.42899	0.85003	1
Brain_Amygdala	KIAA1683	19	18367908	18385319	0.425	rs8101804	2.44	rs4808774	0.16208	-4.9	0.137	407	14	enet	0.26947	1.55e-07	0.07326	0.9416	0.989198	1
Brain_Amygdala	YIPF2	19	11033454	11039357	0.625	rs12974306	-2.64	rs17001095	0.0214	-3.02	-0.847	376	10	lasso	0.06863	0.00817	-0.85289	0.39372	0.834326	1
Brain_Amygdala	NAPSA	19	50861734	50869087	0.381	rs12461943	3.08	rs1673026	-0.00317	2.97	0.328	416	416	blup	0.00654	0.214	0.39865	0.69015	0.93549	1
Brain_Amygdala	NAPSB	19	50837057	50848018	0.529	rs12461943	3.08	rs1405655	0.17968	-4.43	0.593	400	7	lasso	0.08779	0.00309	-0.4618	0.64423	0.92536	1
Brain_Amygdala	ZNF304	19	57862728	57871266	0.343	rs4801473	2.9	rs862703	0.01083	-4.29	2.774	509	7	lasso	0.09258	0.00242	-2.43371	0.01494	0.334689	1
Brain_Amygdala	C19orf40	19	33463115	33469128	0.436	rs12461296	-2.97	rs12463345	0.03487	3.24	0.24	445	445	blup	0.12008	0.000593	1.60493	0.10851	0.611281	1
Brain_Amygdala	hsa-mir-1199	19	14183348	14185874	0.339	rs11670064	2.87	rs7258963	0.1956	4.33	2.292	288	6	lasso	0.10242	0.00147	2.42504	0.01531	0.338501	1
Brain_Amygdala	DUS3L	19	5784843	5791249	0.514	rs673153	2.72	rs3826798	0.19566	-4.37	0.99	392	6	lasso	0.12531	0.000452	-0.77513	0.43826	0.854301	1
Brain_Amygdala	ZFP14	19	36827162	36870101	0.379	rs7259854	3.16	rs12971293	0.03147	3.89	-0.158	303	6	lasso	0.06708	0.00883	-0.48611	0.62689	0.920444	1
Brain_Amygdala	EVI5L	19	7895119	7929862	0.372	rs2042920	-3.01	rs10404258	0.00823	-3.63	0.605	442	19	enet	0.10689	0.00117	-1.66954	0.09501	0.593362	1
Brain_Amygdala	ZNF473	19	50529204	50556671	0.675	rs12461943	3.08	rs9676983	0.01783	-3.8	0.531	339	15	lasso	0.19292	1.24e-05	-1.05158	0.29299	0.787473	1
Brain_Amygdala	C19orf47	19	40825443	40854362	0.354	rs7258698	-3.07	rs2368575	0.24677	4.96	0.129	374	4	lasso	0.22533	2.03e-06	0.33362	0.73866	0.945686	1
Brain_Amygdala	SPTBN4	19	40972148	41082370	0.304	rs7258698	-3.07	rs1461009	0.14918	4.4	0.564	376	4	lasso	0.1435	0.000175	0.55725	0.57736	0.90509	1
Brain_Amygdala	COX7A1	19	36641824	36643771	0.291	rs8106959	-3.49	rs2972549	0.09937	-4.34	2.201	333	333	blup	0.19139	1.35e-05	-1.36789	0.17135	0.688949	1
Brain_Amygdala	ZNF577	19	52359055	52391233	0.727	rs2657929	3.27	rs1056294	0.17172	-5.06	0.318	618	22	lasso	0.16689	5.08e-05	-1.5714	0.11609	0.619914	1
Brain_Amygdala	ALDH16A1	19	49956426	49974305	0.464	rs12975598	-3.66	rs13394	0.10868	4.06	3.199	370	11	lasso	0.21948	2.83e-06	1.35835	0.17435	0.692065	1
Brain_Amygdala	SIGLEC11	19	50452242	50464429	0.383	rs2293009	-3.5	rs9304690	0.0764	3.64	0.392	336	4	lasso	0.11167	0.000914	-0.25795	0.79645	0.961556	1
Brain_Amygdala	WDR88	19	33622996	33666701	0.376	rs12461296	-2.97	rs10416265	0.04231	3.74	-0.769	436	4	lasso	0.00883	0.187	-0.81967	0.4124	0.842006	1
Brain_Amygdala	ZNF667-AS1	19	56988619	57012035	0.533	rs553611	-3.56	rs7249981	0.07648	-4.58	-0.192	510	510	blup	0.09307	0.00236	-1.42316	0.15469	0.672648	1
Brain_Amygdala	TMC4	19	54663846	54676944	0.515	rs2287822	-3.5	rs641738	0.1802	-4.79	-1.127	467	5	lasso	0.2123	4.23e-06	1.15686	0.24733	0.760527	1
Brain_Amygdala	C19orf33	19	38794801	38795649	0.226	rs1654351	-3.31	rs11672531	0.02067	-4.39	-0.928	364	4	lasso	0.07476	0.00599	-0.12752	0.89853	0.981304	1
Brain_Amygdala	CHAF1A	19	4402659	4444995	0.73	rs11880023	2.77	rs11085074	0.39558	-6.07	-0.371	378	7	enet	0.34974	9.8e-10	0.46222	0.64392	0.925274	1
Brain_Amygdala	RPS9	19	54704610	54752862	0.581	rs2287822	-3.5	rs17305311	-0.00818	-3.72	0.454	480	480	blup	0.06869	0.00814	1.8023	0.0715	0.549961	1
Brain_Amygdala	ZNF561	19	9715356	9732075	0.273	rs5004102	3.04	rs10414485	0.21923	-4.65	0.187	361	1	lasso	0.16761	4.88e-05	-0.187	0.85166	0.972007	1
Brain_Amygdala	ZNF738	19	21541732	21562104	0.251	rs2650776	2.74	rs7258086	0.19942	-4.61	-1.136	285	2	lasso	0.16597	5.33e-05	1.09271	0.27452	0.776889	1
Brain_Amygdala	ZNF266	19	9523272	9546254	0.809	rs10417520	-3.24	rs11880207	0.48236	-6.71	-2.325	394	38	enet	0.40744	1.76e-11	1.50172	0.13317	0.645411	1
Brain_Amygdala	ZNF404	19	44376515	44388203	0.462	rs4803646	3.17	rs8104290	0.32728	5.4	0.449	460	29	enet	0.24813	5.47e-07	0.19929	0.84204	0.970312	1
Brain_Amygdala	STAP2	19	4324040	4342783	0.773	rs11880023	2.77	rs7247504	0.24707	-4.8	-0.134	368	41	enet	0.27541	1.09e-07	1.06263	0.28795	0.784954	1
Brain_Amygdala	PNMAL1	19	46969748	46974820	0.401	rs749818	2.68	rs8107491	0.19309	4.44	-0.863	379	24	enet	0.21644	3.36e-06	-0.5055	0.61321	0.9168	1
Brain_Amygdala	RUVBL2	19	49496705	49519236	0.487	rs12975598	-3.66	rs2287754	0.18089	-4.65	0.608	424	13	lasso	0.18249	2.19e-05	-1.02938	0.3033	0.792453	1
Brain_Amygdala	ZNF749	19	57946697	57956853	0.763	rs4801473	2.9	rs11665675	0.54835	-6.89	1.562	491	5	enet	0.44565	9.94e-13	-1.71043	0.08719	0.580951	1
Brain_Amygdala	ZNF17	19	57922531	57933307	0.488	rs4801473	2.9	rs10411904	0.18087	-4.66	1.671	493	12	lasso	0.19467	1.13e-05	-1.71099	0.08708	0.580951	1
Brain_Amygdala	SELV	19	40005753	40011326	0.341	rs1627631	3.87	rs8102247	0.09229	-3.97	0.608	440	440	blup	0.07078	0.00732	-0.30462	0.76066	0.952631	1
Brain_Amygdala	RINL	19	39358470	39368919	0.319	rs1627631	3.87	rs862458	0.05865	-4.22	-0.909	393	19	enet	0.10516	0.00128	0.41009	0.68174	0.934438	1
Brain_Amygdala	OR7D2	19	9296279	9299493	0.399	rs10417520	-3.24	rs917707	0.04651	3.74	0.283	407	407	blup	0.11068	0.000961	-0.73563	0.46196	0.862756	1
Brain_Amygdala	C19orf54	19	41246766	41257458	0.355	rs7258698	-3.07	rs2604885	-0.00484	3.66	-0.571	429	429	blup	0.08418	0.00371	-0.36309	0.71654	0.941258	1
Brain_Amygdala	LONP1	19	5691888	5720583	0.484	rs673153	2.72	rs3892355	0.29792	-5.14	0.598	399	2	lasso	0.2247	2.1e-06	-0.60872	0.54271	0.893357	1
Brain_Amygdala	ZNF429	19	21688366	21739072	0.555	rs2650776	2.74	rs12151222	-0.01094	3.08	-0.44	299	55	enet	0.04248	0.0309	-0.61442	0.53894	0.891564	1
Brain_Amygdala	ZNF470	19	57078880	57100279	0.391	rs553611	-3.56	rs4239476	0.0936	-4.54	-1.036	496	7	lasso	0.13407	0.000287	0.43632	0.66261	0.930345	1
Brain_Amygdala	ZNF100	19	21905568	21950430	0.602	rs2650776	2.74	rs6511286	0.17917	5.03	0.047	298	7	lasso	0.34107	1.74e-09	-0.49186	0.62282	0.919108	1
Brain_Amygdala	ZNF257	19	22235254	22274282	0.287	rs2017521	-2.71	rs7255049	0.03264	-3.82	-1.778	319	4	lasso	0.12365	0.000493	0.68735	0.49186	0.87433	1
Brain_Amygdala	ZNF649	19	52392477	52408293	0.495	rs2657929	3.27	rs10422751	-0.01012	-3.18	1.774	613	64	enet	0.01586	0.126	-0.76858	0.44214	0.85587	1
Brain_Amygdala	ZNF607	19	38187264	38210691	0.211	rs1654351	-3.31	rs1725482	0.04364	-3.86	0.594	296	296	blup	0.09958	0.0017	-0.25701	0.79717	0.961562	1
Brain_Amygdala	ZNF568	19	37407231	37488834	0.237	rs8107274	2.99	rs10424574	0.06858	3.9	0.625	281	281	blup	0.10348	0.00139	-0.57286	0.56674	0.901453	1
Brain_Amygdala	ZNF534	19	52932440	52955568	0.549	rs2657929	3.27	rs2290747	-0.00836	3.23	0.991	463	463	blup	0.02796	0.0658	1.31981	0.1869	0.707279	1
Brain_Amygdala	ASPDH	19	51014857	51017947	0.646	rs12461943	3.08	rs1298062	0.09611	4.5	-1.646	461	461	blup	0.14771	0.000141	-1.20006	0.23012	0.745821	1
Brain_Amygdala	RPL23AP79	19	59086812	59111168	0.482	rs4801567	2.78	rs7249714	0.17041	-4.77	0.443	235	235	blup	0.21167	4.38e-06	-0.80394	0.42143	0.847216	1
Brain_Amygdala	ZNF726	19	24097678	24127961	0.31	rs8102565	3.09	rs888316	-0.01033	-3.27	-0.242	201	201	blup	0.05762	0.0143	-1.44206	0.14928	0.665835	1
Brain_Amygdala	ZNF880	19	52873170	52889048	0.862	rs2657929	3.27	rs11084157	0.55234	7.12	-1.833	486	25	enet	0.6088	3.16e-19	-1.4147	0.15716	0.674744	1
Brain_Amygdala	AC012309.5	19	37742814	37756437	0.801	rs8107274	2.99	rs12462708	0.67995	7.67	0.902	280	9	lasso	0.65645	1.22e-21	0.82249	0.4108	0.84164	1
Brain_Amygdala	CTD-2554C21.3	19	38320191	38322797	0.215	rs1654351	-3.31	rs1643461	0.07801	4.19	0.392	327	327	blup	0.11369	0.000823	0.40094	0.68846	0.935204	1
Brain_Amygdala	LINC00665	19	36803969	36822620	0.421	rs7259854	3.27	rs2972549	0.15506	4.74	2.201	305	305	blup	0.22531	2.03e-06	1.68983	0.09106	0.586786	1
Brain_Amygdala	AC092295.7	19	37063972	37085610	0.327	rs7259854	3.36	rs3108580	0.25461	4.95	-2.335	305	13	lasso	0.25101	4.62e-07	-2.35906	0.01832	0.360783	1
Brain_Amygdala	RP11-255H23.2	19	23945746	24016116	0.337	rs8102565	3.09	rs251750	-0.00355	3.66	-1.1	236	236	blup	0.10704	0.00116	-0.59074	0.5547	0.897134	1
Brain_Amygdala	RPS28	19	8386384	8388198	0.481	rs2042920	-3.01	rs2972574	0.16058	4.8	-1.599	361	39	enet	0.17737	2.89e-05	0.76428	0.4447	0.856786	1
Brain_Amygdala	DACT3-AS1	19	47163621	47180704	0.447	rs8101424	2.49	rs3848528	0.06434	3.88	0.573	359	359	blup	0.08506	0.00355	0.72727	0.46706	0.864616	1
Brain_Amygdala	SIGLEC14	19	52145806	52150054	0.525	rs10414149	2.53	rs7250849	0.27924	-4.98	-0.565	594	8	lasso	0.23025	1.53e-06	0.18122	0.85619	0.972825	1
Brain_Amygdala	CTC-459F4.1	19	28248092	28251757	0.493	rs1816241	2.78	rs10401215	0.40616	6.14	0.321	279	10	lasso	0.37924	1.31e-10	0.25424	0.79931	0.961927	1
Brain_Amygdala	LINC00662	19	28175488	28284802	0.227	rs1816241	2.78	rs759048	0.05473	-3.98	-1.113	289	4	lasso	0.05491	0.0164	1.0872	0.27695	0.778172	1
Brain_Amygdala	CTB-171A8.1	19	45135500	45222031	0.499	rs17714931	2.64	rs7260180	0.00332	-3.83	-1.742	433	432	blup	0.14751	0.000142	1.38201	0.16697	0.684398	1
Brain_Amygdala	ZNF850	19	37205285	37263727	0.237	rs8107274	2.99	rs3108210	0.01791	3.77	1.286	274	274	blup	0.09964	0.00169	0.96837	0.33286	0.809397	1
Brain_Amygdala	CTC-510F12.4	19	11411453	11431999	0.586	rs160841	4.2	rs423304	0.17159	-5.07	0.033	387	387	blup	0.11024	0.000983	-0.08453	0.93263	0.987758	1
Brain_Amygdala	CTB-31O20.4	19	1822088	1824542	0.782	rs758869	-2.67	rs1142530	-0.01089	-3.45	-0.628	379	379	blup	0.05784	0.0141	1.78121	0.07488	0.554996	1
Brain_Amygdala	CTD-2240E14.4	19	10199708	10201053	0.349	rs5004102	3.04	rs7253062	0.10868	-3.72	1.472	362	3	lasso	0.08567	0.00344	-1.72437	0.08464	0.575974	1
Brain_Amygdala	CYP4F24P	19	15871051	15890719	0.811	rs111524	3.2	rs10518252	0.7017	7.8	-1.19	532	5	lasso	0.69978	3.85e-24	-1.08358	0.27855	0.779495	1
Brain_Amygdala	AC022153.1	19	28393503	28475651	0.284	rs1816241	2.78	rs12610151	0.15411	-4.06	1.105	345	4	lasso	0.1786	2.7e-05	-0.74281	0.4576	0.861356	1
Brain_Amygdala	CTB-50L17.9	19	4454791	4455217	0.525	rs262566	-2.79	rs760369	0.28172	-5.19	-0.414	393	9	lasso	0.24672	5.94e-07	0.25719	0.79703	0.961556	1
Brain_Amygdala	CTD-2325M2.1	19	8073613	8080909	0.476	rs2042920	-3.01	rs882951	0.12567	-4.43	-2.45	434	434	blup	0.09453	0.00219	3.20588	0.00135	0.110134	1
Brain_Amygdala	AC003005.2	19	57989017	57994364	0.32	rs4801473	2.9	rs10407309	0.03302	3.54	-1.766	488	37	enet	0.07118	0.00718	-1.02864	0.30365	0.792594	1
Brain_Amygdala	CLEC4GP1	19	7852435	7855507	0.824	rs2042920	-3.01	rs4239552	0.31325	6.05	1.45	422	422	blup	0.35051	9.31e-10	0.64635	0.51805	0.883429	1
Brain_Amygdala	CTD-2017D11.1	19	24216247	24249711	0.413	rs8102565	3.09	rs888315	0.25383	4.83	-0.256	168	14	enet	0.22729	1.82e-06	-0.00136	0.99892	0.999942	1
Brain_Amygdala	RP11-678G14.3	19	21753624	21770124	0.431	rs2650776	2.74	rs7259888	0.04113	-3.93	-0.952	307	307	blup	0.15245	0.000109	-0.11912	0.90518	0.982275	1
Brain_Amygdala	LINC00664	19	21666176	21686040	0.376	rs2650776	2.74	rs2968084	0.25715	4.77	1.539	295	1	lasso	0.24943	5.07e-07	1.539	0.1238	0.632368	1
Brain_Amygdala	LLNLR-249E10.1	19	15871231	15881638	0.498	rs111524	3.2	rs10419282	0.46269	-6.43	-1.178	530	4	lasso	0.44207	1.31e-12	1.12651	0.25995	0.768735	1
Brain_Amygdala	CTD-2619J13.17	19	58939999	58942515	0.237	rs4801567	2.78	rs3764535	0.03426	-3.43	-0.059	304	304	blup	0.04738	0.0241	0.64627	0.51811	0.883429	1
Brain_Amygdala	CTB-175P5.4	19	23582035	23598877	0.287	rs8102565	3.09	rs594320	0.21034	4.98	2.286	239	8	lasso	0.19316	1.22e-05	2.18914	0.02859	0.415342	1
Brain_Amygdala	CTD-2619J13.19	19	58951815	58957216	0.245	rs4801567	2.78	rs3764535	0.0569	4.25	-0.059	302	302	blup	0.11127	0.000932	-0.76308	0.44541	0.857071	1
Brain_Amygdala	AC006272.1	19	52343177	52346577	0.395	rs2657929	3.27	rs3752123	0.10503	4.22	0.306	611	8	lasso	0.05808	0.0139	0.02469	0.9803	0.996756	1
Brain_Amygdala	CTC-360G5.9	19	39425976	39429272	0.39	rs1627631	3.87	rs12985277	0.12467	-4.85	-0.292	394	13	enet	0.27349	1.22e-07	-0.04467	0.96437	0.994367	1
Brain_Amygdala	AC007228.11	19	57056935	57078780	0.659	rs553611	-3.56	rs3813141	0.35319	5.76	0.53	496	8	lasso	0.25298	4.12e-07	0.16263	0.87081	0.975821	1
Brain_Amygdala	CTD-2521M24.11	19	17563020	17563778	0.773	rs2288464	-3.71	rs10415815	-0.01075	-3.12	1.134	437	25	lasso	0.0926	0.00242	-1.43687	0.15076	0.667201	1
Brain_Amygdala	CTD-2583A14.11	19	58379541	58380202	0.386	rs4801567	2.78	rs1047128	0.09132	4.02	-0.709	468	5	lasso	0.0738	0.00629	-0.72281	0.46979	0.865801	1
Brain_Amygdala	SCYL3	1	170000000	170000000	0.365	rs3917398	-3.09	rs12144057	0.0124	-3.98	-0.019	560	560	blup	0.15417	9.99e-05	0.47634	0.63383	0.92277	1
Brain_Amygdala	ST7L	1	113000000	113000000	0.242	rs2995762	3.04	rs10745330	0.0189	3.85	1.057	330	330	blup	0.04353	0.0293	0.13441	0.89308	0.980225	1
Brain_Amygdala	KPNA6	1	32600000	32600000	0.468	rs16834735	1.93	rs16834981	0.0393	3.42	-0.705	244	10	lasso	0.03801	0.0389	0.18818	0.85074	0.971848	1
Brain_Amygdala	SIKE1	1	115000000	115000000	0.342	rs1113207	4.02	rs10776793	0.0156	3.49	1.059	422	422	blup	0.06756	0.00862	-2.14971	0.03158	0.431261	1
Brain_Amygdala	MSH4	1	76300000	76400000	0.243	rs12738260	3.35	rs1146646	0.0736	3.81	-1.813	462	25	enet	0.0822	0.00411	-0.30679	0.759	0.952197	1
Brain_Amygdala	LAMC2	1	183000000	183000000	0.271	rs789172	-2.5	rs2276543	0.307	5.24	1.116	451	2	lasso	0.24389	7e-07	1.11694	0.26402	0.770652	1
Brain_Amygdala	CROCC	1	17100000	17300000	0.499	rs157133	3.41	rs10127662	0.0858	3.87	2.242	279	9	lasso	0.19802	9.36e-06	3.28101	0.00103	0.0964616	1
Brain_Amygdala	TMEM206	1	213000000	213000000	0.263	rs17019556	-3.15	rs12039815	0.0757	4.01	-0.019	464	4	lasso	0.10338	0.0014	0.08249	0.93426	0.988124	1
Brain_Amygdala	EVI5	1	93000000	93300000	0.335	rs4847235	2.83	rs2031494	0.134	3.86	-1.832	272	16	lasso	0.10598	0.00122	-2.00503	0.04496	0.47549	1
Brain_Amygdala	USP33	1	78200000	78200000	0.181	rs1779173	-3.11	rs9729667	0.133	-3.9	-0.753	425	1	lasso	0.06671	0.009	0.753	0.45145	0.859419	1
Brain_Amygdala	MAGI3	1	114000000	114000000	0.42	rs1728229	2.8	rs7546431	0.12	-3.93	0.41	369	13	lasso	0.05679	0.0149	-0.72901	0.46599	0.864153	1
Brain_Amygdala	PPIE	1	40200000	40200000	0.645	rs11584246	2.54	rs12074147	0.365	5.68	-0.424	388	28	enet	0.3383	2.09e-09	-0.49162	0.62299	0.919108	1
Brain_Amygdala	NKAIN1	1	31700000	31700000	0.6	rs6673049	-3.23	rs7549197	0.429	-6.71	-0.312	430	6	lasso	0.51429	3.38e-15	-0.06138	0.95106	0.991677	1
Brain_Amygdala	COL16A1	1	32100000	32200000	0.395	rs16834735	1.93	rs12072552	0.231	-4.61	0.364	354	27	enet	0.178	2.79e-05	-0.51286	0.60805	0.914965	1
Brain_Amygdala	ERO1LB	1	236000000	236000000	0.374	rs1773409	4.66	rs2492371	0.243	4.65	-0.258	583	2	lasso	0.19031	1.43e-05	-0.20533	0.83732	0.969405	1
Brain_Amygdala	MUL1	1	20800000	20800000	0.456	rs1555797	3.99	rs609210	0.0239	-3.96	-1.514	506	6	lasso	0.0698	0.0077	0.9839	0.32516	0.803773	1
Brain_Amygdala	CDC7	1	92000000	92000000	0.484	rs17880479	-2.82	rs12058802	0.0132	4.26	-0.953	538	538	blup	0.24025	8.64e-07	-1.70882	0.08748	0.581476	1
Brain_Amygdala	CEP104	1	3730000	3770000	0.493	rs11808641	-3.52	rs6688969	-0.00619	-3.61	0.512	452	452	blup	0.024	0.0812	-1.09422	0.27386	0.776219	1
Brain_Amygdala	QSOX1	1	180000000	180000000	0.207	rs2454190	-3.36	rs1299684	0.00935	3.6	-2.728	484	484	blup	0.02599	0.073	-1.1009	0.27094	0.774337	1
Brain_Amygdala	DOCK7	1	62900000	63200000	0.621	rs12130050	3.46	rs3889509	-0.00729	-3.77	0.785	533	20	lasso	-0.00156	0.355	-1.38731	0.16535	0.683211	1
Brain_Amygdala	CTH	1	70900000	70900000	0.406	rs555671	2.98	rs2807904	-0.00703	3.02	1.232	436	436	blup	0.08121	0.00432	1.41026	0.15846	0.6766	1
Brain_Amygdala	TNNI3K	1	74700000	75000000	0.41	rs4556311	3.22	rs518769	0.0939	-4.59	-0.046	359	6	lasso	0.12227	0.000529	0.27003	0.78714	0.959089	1
Brain_Amygdala	WARS2	1	120000000	120000000	0.483	rs17023164	-3.08	rs2645303	0.317	-5.37	-1.773	402	4	lasso	0.32378	5.36e-09	1.34815	0.17761	0.695812	1
Brain_Amygdala	GBP3	1	89500000	89500000	0.573	rs2624	3.59	rs10493821	0.41	-6.71	1.261	344	20	enet	0.54353	2.35e-16	-1.32056	0.18665	0.707279	1
Brain_Amygdala	CD46	1	208000000	208000000	0.369	rs926631	-3.95	rs4844393	0.216	-5.13	-1.044	475	7	lasso	0.2811	7.69e-08	1.30604	0.19154	0.711245	1
Brain_Amygdala	ARTN	1	44400000	44400000	0.27	rs11210922	3.5	rs6697354	0.0127	3.14	1.268	413	413	blup	0.09562	0.00208	0.62748	0.53034	0.887823	1
Brain_Amygdala	PRDX1	1	46000000	46000000	0.249	rs13374935	3.23	rs3014218	0.0251	3.71	2.798	284	284	blup	0.04096	0.0335	3.12735	0.00176	0.127508	1
Brain_Amygdala	DARS2	1	174000000	174000000	0.253	rs17353212	2.71	rs9425756	0.101	-3.94	2.179	277	6	enet	0.08742	0.00315	-2.22353	0.02618	0.405727	1
Brain_Amygdala	RPA2	1	28200000	28200000	0.229	rs1283628	3.01	rs4908379	0.134	4.3	-0.019	257	6	lasso	0.09107	0.00262	0.14784	0.88247	0.977952	1
Brain_Amygdala	SLC5A9	1	48700000	48700000	0.307	rs320031	2.72	rs212964	0.0817	-4.06	-1.228	485	485	blup	0.10662	0.00118	0.95637	0.33889	0.81219	1
Brain_Amygdala	ZSCAN20	1	33900000	34000000	0.579	rs11591185	3.55	rs10737374	-0.00935	2.99	-1.842	471	79	enet	-0.00214	0.369	-0.38463	0.70051	0.937181	1
Brain_Amygdala	RWDD3	1	95700000	95700000	0.276	rs17113362	2.71	rs4949946	0.269	5	1.252	496	5	lasso	0.23103	1.47e-06	1.10469	0.2693	0.773751	1
Brain_Amygdala	EMC1	1	19500000	19600000	0.479	rs728611	3.5	rs732725	0.172	4.85	1.346	505	7	lasso	0.18148	2.31e-05	1.06199	0.28824	0.785048	1
Brain_Amygdala	NPHP4	1	5920000	6050000	0.643	rs4908864	3.42	rs7535806	0.302	-5.18	-1.125	510	15	lasso	0.34317	1.52e-09	0.6261	0.53125	0.887896	1
Brain_Amygdala	MUTYH	1	45800000	45800000	0.315	rs13374935	3.23	rs12139364	-0.00178	-3.2	-1.525	284	284	blup	0.10075	0.0016	0.24747	0.80454	0.963098	1
Brain_Amygdala	DSTYK	1	205000000	205000000	0.351	rs16855673	3.11	rs1172147	0.0941	4.4	1.297	591	591	blup	0.10699	0.00116	1.41771	0.15628	0.674194	1
Brain_Amygdala	SLC41A1	1	206000000	206000000	0.588	rs16855673	3.11	rs823114	0.0356	-3.37	0.705	388	7	lasso	0.04376	0.029	-0.27976	0.77967	0.957506	1
Brain_Amygdala	GSTM5	1	110000000	110000000	0.613	rs4970781	-3.21	rs3754446	0.348	-5.77	0.618	440	6	lasso	0.34201	1.64e-09	-0.73565	0.46195	0.862756	1
Brain_Amygdala	GSTM3	1	110000000	110000000	0.833	rs17037726	-3.38	rs11807	0.393	5.84	-1.062	447	15	lasso	0.44501	1.04e-12	-0.49341	0.62172	0.918959	1
Brain_Amygdala	TRIM45	1	118000000	118000000	0.63	rs699710	-3.35	rs9728670	-0.00793	-3.88	-1.563	448	14	lasso	0.06193	0.0115	2.86469	0.00417	0.196865	1
Brain_Amygdala	ZCCHC11	1	52900000	53000000	0.301	rs428366	2.6	rs2762829	0.125	4.66	-0.704	262	6	lasso	0.1926	1.26e-05	-0.70531	0.48062	0.869793	1
Brain_Amygdala	ZNF670	1	247000000	247000000	0.388	rs6702432	-2.71	rs3806269	0.0488	4.01	-0.616	465	7	lasso	0.04536	0.0267	-0.22852	0.81924	0.966126	1
Brain_Amygdala	CAPN9	1	231000000	231000000	0.413	rs7417718	3.43	rs11579420	0.217	-4.6	2.048	690	4	lasso	0.1324	0.000313	-1.97831	0.04789	0.487885	1
Brain_Amygdala	COG2	1	231000000	231000000	0.328	rs7417718	3.43	rs16851635	-0.00555	-3.39	-0.588	692	691	blup	0.06196	0.0115	-0.11872	0.9055	0.982275	1
Brain_Amygdala	CCBL2	1	89400000	89500000	0.474	rs2624	3.59	rs4655890	0.388	-6.14	2.218	358	4	lasso	0.371	2.32e-10	-2.36697	0.01793	0.358775	1
Brain_Amygdala	ARHGEF19	1	16500000	16500000	0.472	rs1763605	-3.67	rs221045	0.335	5.62	-0.565	335	3	lasso	0.31453	9.67e-09	-0.49673	0.61938	0.91847	1
Brain_Amygdala	CNKSR1	1	26500000	26500000	0.539	rs298429	3.08	rs12145714	0.269	-5.32	-0.277	440	6	lasso	0.28453	6.24e-08	0.60626	0.54434	0.893833	1
Brain_Amygdala	NBPF3	1	21800000	21800000	0.802	rs7512059	-3.76	rs4654947	0.437	6.91	-0.54	377	8	lasso	0.50394	8.36e-15	-0.57328	0.56646	0.901453	1
Brain_Amygdala	ITGB3BP	1	63900000	64000000	0.662	rs855307	3.21	rs6697508	0.474	6.49	-0.565	491	8	lasso	0.46214	2.71e-13	-0.73171	0.46435	0.863568	1
Brain_Amygdala	ITGA10	1	146000000	146000000	0.129	rs10797649	2.31	rs6670984	0.0758	3.6	-0.282	109	2	lasso	0.08084	0.0044	-0.55852	0.57649	0.904867	1
Brain_Amygdala	NME7	1	169000000	169000000	0.443	rs6665379	-3.47	rs10919132	0.138	-4.52	1.029	594	9	lasso	0.12359	0.000494	-1.18012	0.23795	0.752424	1
Brain_Amygdala	MAEL	1	167000000	167000000	0.293	rs10918693	3.44	rs402031	0.141	4.56	0.435	604	7	lasso	0.132	0.00032	0.78034	0.43519	0.853228	1
Brain_Amygdala	ABL2	1	179000000	179000000	0.446	rs4652341	3.13	rs2816177	0.204	5.05	-2.41	446	10	lasso	0.14672	0.000148	-1.82004	0.06875	0.543567	1
Brain_Amygdala	ANXA9	1	151000000	151000000	0.436	rs7550434	-3.62	rs11204758	0.0652	-3.66	0.138	315	21	enet	0.05574	0.0157	-0.2325	0.81615	0.9658	1
Brain_Amygdala	GABPB2	1	151000000	151000000	0.345	rs7550434	-3.62	rs267734	0.0483	3.96	1.047	321	10	lasso	0.07982	0.00463	1.07564	0.28209	0.782312	1
Brain_Amygdala	SYT14	1	210000000	210000000	0.284	rs1120599	3.13	rs646596	-0.0118	-3.63	0.881	554	6	lasso	0.00918	0.184	-0.26116	0.79397	0.960882	1
Brain_Amygdala	TAF1A	1	223000000	223000000	0.421	rs4846366	-3.27	rs12043288	-0.00829	-3.96	1.142	331	331	blup	0.09069	0.00267	-0.9859	0.32418	0.803474	1
Brain_Amygdala	HHIPL2	1	223000000	223000000	0.265	rs4846366	-3.27	rs17163358	0.0158	-3.56	1.64	341	341	blup	0.11654	0.000711	-1.58507	0.11295	0.615621	1
Brain_Amygdala	TTC13	1	231000000	231000000	0.326	rs7417718	3.43	rs518686	0.00912	-3.54	-2.066	622	9	lasso	0.02244	0.0882	2.03698	0.04165	0.465186	1
Brain_Amygdala	MLK4	1	233000000	234000000	0.459	rs701227	-3.06	rs3795375	0.175	4.28	-0.358	602	602	blup	0.1246	0.000469	-1.81888	0.06893	0.544076	1
Brain_Amygdala	HS2ST1	1	87400000	87600000	0.312	rs1199672	-3.29	rs2791491	-0.00346	3.68	2.445	446	446	blup	0.05531	0.0161	1.4522	0.14645	0.661927	1
Brain_Amygdala	DRAM2	1	112000000	112000000	0.614	rs11102212	-2.97	rs3818797	0.231	5.13	-2.664	577	6	lasso	0.23989	8.82e-07	-2.6676	0.00764	0.258574	1
Brain_Amygdala	HIAT1	1	101000000	101000000	0.256	rs568089	2.47	rs3736295	0.0885	-4.27	0.286	443	6	lasso	0.05777	0.0142	-0.09801	0.92193	0.985537	1
Brain_Amygdala	LDLRAP1	1	25900000	25900000	0.732	rs298429	3.08	rs11806326	0.233	4.78	-0.386	344	11	lasso	0.24954	5.04e-07	-0.15324	0.87821	0.977462	1
Brain_Amygdala	EYA3	1	28300000	28400000	0.282	rs1283628	3.01	rs490149	0.101	3.52	-0.302	258	258	blup	0.05475	0.0165	-0.36608	0.7143	0.940607	1
Brain_Amygdala	FAM46B	1	27300000	27300000	0.302	rs566421	2.22	rs7543544	0.0426	-3.95	0.13	246	246	blup	0.03867	0.0377	-0.72923	0.46586	0.864153	1
Brain_Amygdala	PADI4	1	17600000	17700000	0.616	rs2185324	-2.79	rs2240335	0.271	5.08	-1.768	462	462	blup	0.26066	2.62e-07	-1.46717	0.14233	0.657793	1
Brain_Amygdala	ALDH4A1	1	19200000	19200000	0.558	rs4920545	3.29	rs17492518	0.195	5.29	1.297	540	4	lasso	0.27047	1.46e-07	1.06467	0.28703	0.784463	1
Brain_Amygdala	THEM4	1	152000000	152000000	0.318	rs1196357	3.9	rs6685187	0.082	-4.11	-0.516	336	336	blup	0.07856	0.00494	0.53372	0.59353	0.910403	1
Brain_Amygdala	SLC1A7	1	53600000	53600000	0.759	rs4926992	3.47	rs11206109	0.327	6.09	-0.503	486	12	lasso	0.44954	7.34e-13	-0.2917	0.77052	0.955085	1
Brain_Amygdala	C1orf123	1	53700000	53700000	0.395	rs4926992	3.47	rs12737375	0.116	-4.54	-1.333	487	12	lasso	0.11412	0.000805	1.55781	0.11928	0.624948	1
Brain_Amygdala	RAVER2	1	65200000	65300000	0.33	rs6696692	2.87	rs2201689	0.0147	3.42	0.617	452	452	blup	0.03218	0.0527	0.83364	0.40448	0.83942	1
Brain_Amygdala	PDPN	1	13900000	13900000	0.433	rs404658	-3.63	rs355013	-0.00816	-3.4	-0.999	434	434	blup	0.0273	0.0681	-1.09131	0.27514	0.777269	1
Brain_Amygdala	OMA1	1	58900000	59000000	0.509	rs17264915	2.85	rs6656025	0.0403	4.03	0.575	549	549	blup	0.05737	0.0145	-0.00107	0.99914	0.999991	1
Brain_Amygdala	LRRIQ3	1	74500000	74700000	0.451	rs4556311	3.22	rs11210395	0.155	-4.68	0.75	359	7	lasso	0.15954	7.52e-05	-0.89343	0.37162	0.826737	1
Brain_Amygdala	GBP2	1	89600000	89600000	0.458	rs2624	3.59	rs535351	0.0225	3.59	-0.341	356	356	blup	0.04809	0.0232	0.55266	0.5805	0.906532	1
Brain_Amygdala	TRIM58	1	248000000	248000000	0.466	rs4478844	2.59	rs6681483	0.0425	-3.47	-0.646	453	34	enet	0.07047	0.00744	-0.43778	0.66155	0.929954	1
Brain_Amygdala	TDRD5	1	180000000	180000000	0.305	rs2454190	-3.36	rs913514	0.106	4.31	0.197	475	1	lasso	0.13891	0.000223	0.197	0.84383	0.970481	1
Brain_Amygdala	ACP6	1	147000000	147000000	0.826	rs4950494	2.52	rs12119079	0.532	-6.9	0.049	406	11	lasso	0.54856	1.46e-16	0.55819	0.57671	0.904867	1
Brain_Amygdala	H3F3A	1	226000000	226000000	0.484	rs2234922	-3.16	rs3768543	0.286	5.71	1.185	385	9	lasso	0.3313	3.3e-09	1.22293	0.22136	0.738371	1
Brain_Amygdala	DCST2	1	155000000	155000000	0.357	rs7513331	-2.47	rs1045253	0.00819	3.43	-1.304	379	379	blup	0.10126	0.00156	-1.42012	0.15557	0.673667	1
Brain_Amygdala	APOA1BP	1	157000000	157000000	0.432	rs7551218	-3.54	rs7536235	0.231	-5.19	-1.046	440	440	blup	0.24814	5.47e-07	1.69334	0.09039	0.585875	1
Brain_Amygdala	NBPF10	1	145000000	145000000	0.437	rs10797649	2.31	rs6424377	0.209	4.72	-1.764	112	3	lasso	0.19166	1.33e-05	-1.7549	0.07928	0.564469	1
Brain_Amygdala	TMEM183A	1	203000000	203000000	0.444	rs14197	-2.49	rs1539144	-0.0118	3.22	-1.009	509	508	blup	0.05216	0.0188	-1.8061	0.0709	0.549308	1
Brain_Amygdala	GRIK3	1	37300000	37500000	0.499	rs494022	2.86	rs7544462	-0.0108	3.24	-2	439	439	blup	0.09925	0.00172	-2.15254	0.03136	0.430592	1
Brain_Amygdala	C1orf50	1	43200000	43300000	0.617	rs6688151	2.66	rs6882	0.228	5.31	0.152	417	9	lasso	0.34478	1.36e-09	0.33305	0.7391	0.945693	1
Brain_Amygdala	THBS3	1	155000000	155000000	0.446	rs7513331	-2.47	rs4845666	0.02	-3.8	-1.733	337	10	lasso	0.05774	0.0142	0.71973	0.47169	0.866604	1
Brain_Amygdala	PIK3CD	1	9710000	9790000	0.447	rs7517538	-2.58	rs11121384	0.0624	-3.48	0.853	325	325	blup	0.05696	0.0148	-1.45702	0.14511	0.659734	1
Brain_Amygdala	METTL18	1	170000000	170000000	0.297	rs10158131	-3.16	rs12135361	0.142	-4.96	0.873	559	17	lasso	0.187	1.71e-05	-0.17707	0.85946	0.973536	1
Brain_Amygdala	FGGY	1	59800000	60200000	0.607	rs6683082	-2.66	rs591512	0.0199	3.92	0.625	393	393	blup	0.18416	2e-05	-0.26921	0.78777	0.959175	1
Brain_Amygdala	PDZK1	1	146000000	146000000	0.336	rs10797649	2.31	rs10797649	0.0132	-3.02	2.31	108	108	blup	0.1067	0.00118	-0.70002	0.48391	0.870631	1
Brain_Amygdala	CD164L2	1	27700000	27700000	0.239	rs12410656	1.91	rs7543544	0.189	4.49	0.13	229	1	lasso	0.20158	7.69e-06	0.13	0.89657	0.980986	1
Brain_Amygdala	AGTRAP	1	11800000	11800000	0.449	rs5746073	2.76	rs1148460	-0.00734	-3.47	-0.366	484	484	blup	0.10807	0.0011	0.8322	0.4053	0.839851	1
Brain_Amygdala	CCDC23	1	43300000	43300000	0.275	rs6688151	2.66	rs323719	0.162	4.93	-0.04	431	3	lasso	0.15925	7.63e-05	-0.14197	0.8871	0.978855	1
Brain_Amygdala	RIIAD1	1	152000000	152000000	0.407	rs1196357	3.9	rs1607933	0.023	-3.7	2.39	335	19	enet	0.14339	0.000176	-0.95044	0.34189	0.814162	1
Brain_Amygdala	AMIGO1	1	110000000	110000000	0.292	rs4970781	-3.13	rs2301230	0.0408	4.04	0.68	423	6	lasso	0.08542	0.00349	0.12817	0.89802	0.981226	1
Brain_Amygdala	RP11-69E11.4	1	40000000	40000000	0.389	rs7550065	2.65	rs3131644	0.0592	-3.97	-0.478	382	5	lasso	0.2526	4.21e-07	1.31689	0.18788	0.708317	1
Brain_Amygdala	FAM89A	1	231000000	231000000	0.724	rs7417718	3.43	rs4543780	0.282	-5.23	0.062	598	12	lasso	0.27884	8.82e-08	0.55342	0.57997	0.906089	1
Brain_Amygdala	LEMD1	1	205000000	205000000	0.535	rs16855673	3.11	rs4573566	0.152	-3.83	0.115	584	55	enet	0.17136	3.99e-05	0.68981	0.49031	0.873588	1
Brain_Amygdala	MST1P2	1	17000000	17000000	0.365	rs157133	3.41	rs4920588	0.22	-4.75	-0.454	261	3	lasso	0.18948	1.5e-05	-0.09538	0.92401	0.985959	1
Brain_Amygdala	MST1L	1	17100000	17100000	0.507	rs157133	3.41	rs7513616	0.265	-4.94	-0.459	291	3	lasso	0.27601	1.05e-07	1.17187	0.24125	0.756027	1
Brain_Amygdala	MRPS21	1	150000000	150000000	0.29	rs7512552	-3.06	rs13294	-0.00973	3.09	-1.804	250	250	blup	0.05031	0.0207	-1.73233	0.08321	0.572569	1
Brain_Amygdala	PEAR1	1	157000000	157000000	0.461	rs7551218	-3.54	rs822570	0.0293	-3.55	1.366	462	462	blup	0.02451	0.079	0.53738	0.59101	0.909499	1
Brain_Amygdala	DPYD	1	97500000	98400000	0.41	rs11166002	3.62	rs4598523	0.0115	-3.44	0.174	406	406	blup	0.0654	0.00962	-1.6198	0.10527	0.606553	1
Brain_Amygdala	RHCE	1	25700000	25800000	0.462	rs298438	3.08	rs9689	0.286	-5.19	0.429	383	3	lasso	0.21368	3.92e-06	-0.42636	0.66985	0.932334	1
Brain_Amygdala	BTBD8	1	92500000	92600000	0.455	rs17880479	-2.82	rs1805110	0.0295	-3.84	-0.492	443	8	lasso	0.11507	0.000767	-0.38108	0.70315	0.938089	1
Brain_Amygdala	PNRC2	1	24300000	24300000	0.685	rs12046369	2.83	rs10903077	0.159	-4.61	1.665	405	405	blup	0.30827	1.44e-08	-1.9859	0.04704	0.483558	1
Brain_Amygdala	FLVCR1-AS1	1	213000000	213000000	0.735	rs6679892	-3.22	rs2279692	0.449	-6.27	-1.302	413	13	enet	0.4051	2.09e-11	1.59226	0.11133	0.61392	1
Brain_Amygdala	EFCAB2	1	245000000	245000000	0.634	rs7523252	-3.03	rs6700087	0.45	6.62	-1.484	474	6	lasso	0.47892	6.92e-14	-1.59423	0.11088	0.6129	1
Brain_Amygdala	PHACTR4	1	28700000	28800000	0.345	rs204066	3.22	rs10794514	0.0701	-4.15	-1.148	278	278	blup	0.07245	0.00673	1.45698	0.14512	0.659734	1
Brain_Amygdala	TCEA3	1	23700000	23800000	0.553	rs2072944	3.02	rs2077066	0.0921	-4.56	-0.162	314	8	lasso	0.14882	0.000133	-0.13983	0.8888	0.979209	1
Brain_Amygdala	NOTCH2NL	1	145000000	145000000	0.239	rs11589437	-2.5	rs6424377	0.0491	3.37	-1.764	101	101	blup	0.04312	0.0299	-0.83884	0.40156	0.8381	1
Brain_Amygdala	LEPROT	1	65900000	65900000	0.456	rs2310752	-3.65	rs9436287	0.148	4.53	0.162	443	5	lasso	0.13654	0.000252	0.01843	0.9853	0.997703	1
Brain_Amygdala	CROCCP2	1	16900000	17000000	0.712	rs157133	3.41	rs156908	0.102	3.9	-2.447	263	33	enet	0.22666	1.88e-06	-1.50297	0.13285	0.645289	1
Brain_Amygdala	LINC00339	1	22400000	22400000	0.436	rs7512059	-3.37	rs11586488	0.284	5.23	-1.964	519	6	lasso	0.27852	9e-08	-1.93182	0.05338	0.504433	1
Brain_Amygdala	NBPF1	1	16900000	16900000	0.695	rs157133	3.41	rs7513616	0.0336	-4.37	-0.459	276	8	lasso	0.25751	3.16e-07	-0.36743	0.7133	0.940163	1
Brain_Amygdala	C1orf229	1	247000000	247000000	0.425	rs1778534	-2.73	rs10924919	0.173	-4.43	-2.053	474	4	lasso	0.19093	1.38e-05	2.16449	0.03043	0.42571	1
Brain_Amygdala	HIST2H2BA	1	121000000	121000000	0.284	rs2843025	2.17	rs6683357	0.161	-4.51	1.532	78	3	lasso	0.188	1.62e-05	-1.24669	0.21251	0.730294	1
Brain_Amygdala	RP11-86H7.6	1	95100000	95100000	0.361	rs28482008	3.7	rs1144300	-0.0115	3.32	1.29	518	518	blup	0.05843	0.0137	1.69236	0.09058	0.586051	1
Brain_Amygdala	RP4-717I23.3	1	93700000	93800000	0.58	rs4847235	2.83	rs771472	0.358	-6.14	2.232	299	26	enet	0.38846	6.87e-11	-2.2622	0.02368	0.3927	1
Brain_Amygdala	RP11-561I11.3	1	242000000	242000000	0.781	rs11581005	-3.87	rs2800768	0.492	-6.67	0.806	556	11	enet	0.4596	3.32e-13	-1.06475	0.28699	0.784419	1
Brain_Amygdala	RASAL2-AS1	1	178000000	178000000	0.342	rs7415740	2.95	rs4457535	-8.29e-05	-3.57	1.451	430	430	blup	0.1206	0.000577	-1.1764	0.23944	0.753801	1
Brain_Amygdala	RUSC1-AS1	1	155000000	155000000	0.18	rs11582128	2.02	rs10752611	0.114	3.66	-0.643	264	264	blup	0.08154	0.00424	-0.85783	0.39098	0.833396	1
Brain_Amygdala	RP11-15I11.3	1	212000000	212000000	0.427	rs17019556	-3.15	rs2120770	0.266	5.24	0.531	439	4	lasso	0.2387	9.45e-07	0.59727	0.55033	0.895648	1
Brain_Amygdala	RP11-776H12.1	1	61000000	61100000	0.355	rs12126079	3.84	rs12759491	0.0759	-4.11	-0.963	429	429	blup	0.08354	0.00383	2.12729	0.0334	0.437496	1
Brain_Amygdala	CALR4P	1	52000000	52100000	0.193	rs11205836	2.39	rs17398598	-0.00576	3.66	-0.493	208	208	blup	0.01356	0.143	-1.02632	0.30474	0.793159	1
Brain_Amygdala	RP11-452F19.3	1	223000000	223000000	0.453	rs4846366	-3.19	rs28362013	-0.00544	3.81	-0.245	354	354	blup	0.07947	0.00471	0.50169	0.61589	0.917669	1
Brain_Amygdala	RP5-994D16.9	1	43200000	43200000	0.349	rs6688151	2.66	rs2760081	0.144	-4.28	-0.406	418	8	lasso	0.11166	0.000914	0.54405	0.58641	0.907965	1
Brain_Amygdala	RP11-57H12.5	1	95700000	95700000	0.374	rs17113362	2.71	rs6666528	0.111	4.47	0.453	486	11	lasso	0.10211	0.00149	1.02894	0.30351	0.792594	1
Brain_Amygdala	RP11-385F5.4	1	237000000	237000000	0.374	rs1773409	4.66	rs16833819	0.0737	-3.65	-0.488	636	636	blup	0.2105	4.68e-06	1.86289	0.06248	0.528273	1
Brain_Amygdala	PROX1-AS1	1	214000000	214000000	0.495	rs10864074	3.84	rs340879	0.0268	-3.55	1.526	597	597	blup	0.02451	0.079	-1.46574	0.14272	0.657793	1
Brain_Amygdala	RP1-140A9.1	1	1820000	1820000	0.547	rs2474460	-4.58	rs16824526	0.381	-6.23	2.012	318	5	lasso	0.4105	1.41e-11	-2.2534	0.02423	0.396126	1
Brain_Amygdala	RP11-418J17.1	1	120000000	120000000	0.27	rs17023164	-3.08	rs4508058	0.154	-4.17	1.036	402	11	lasso	0.12658	0.000423	-0.93159	0.35155	0.817937	1
Brain_Amygdala	RP11-88H9.2	1	113000000	113000000	0.621	rs2995762	3.04	rs6681719	0.421	6.14	2.964	573	6	lasso	0.41098	1.36e-11	3.08261	0.00205	0.139236	1
Brain_Amygdala	RP5-943J3.1	1	90300000	90300000	0.541	rs2703984	2.4	rs475636	0.00485	-3.63	-0.459	376	6	lasso	0.07165	0.00701	-0.26913	0.78783	0.959175	1
Brain_Amygdala	RP5-1109J22.1	1	46900000	46900000	0.427	rs2236560	3.43	rs2145408	0.274	5.11	-1.903	356	22	lasso	0.25467	3.73e-07	-2.26324	0.02362	0.392164	1
Brain_Amygdala	RP11-5P18.10	1	16400000	16400000	0.686	rs1763605	-3.67	rs12728542	0.313	5.34	-3.292	379	15	lasso	0.3447	1.37e-09	-3.05469	0.00225	0.147095	1
Brain_Amygdala	RP11-365O16.3	1	224000000	224000000	0.281	rs6674492	2.75	rs10799505	0.113	3.86	1.268	353	353	blup	0.07593	0.00564	-0.02292	0.98171	0.997068	1
Brain_Amygdala	RP11-458D21.1	1	145000000	145000000	0.453	rs10797649	2.31	rs6424377	0.229	-4.57	-1.764	112	5	lasso	0.23932	9.11e-07	1.46415	0.14315	0.658075	1
Brain_Amygdala	RP11-422J8.1	1	37900000	37900000	0.448	rs686083	3.65	rs2492301	0.243	-5.14	0.151	437	6	lasso	0.2693	1.57e-07	0.26035	0.79459	0.961104	1
Brain_Amygdala	RP1-92O14.3	1	43800000	43800000	0.316	rs11210922	3.5	rs2069375	-0.0116	3.67	-0.018	456	456	blup	0.04006	0.035	0.32631	0.74419	0.947149	1
Brain_Amygdala	CCDC163P	1	46000000	46000000	0.324	rs13374935	3.23	rs4660862	0.151	4.57	-2.408	283	4	lasso	0.1509	0.000119	-2.53279	0.01132	0.301693	1
Brain_Amygdala	FLG-AS1	1	152000000	152000000	0.646	rs1201651	3.77	rs17648141	0.0853	-4.58	0.528	376	11	lasso	0.31445	9.72e-09	-0.35224	0.72466	0.942598	1
Brain_Amygdala	RP11-108M9.4	1	17200000	17200000	0.342	rs157133	3.41	rs279779	0.0202	3.76	1.455	340	7	lasso	0.09377	0.00228	2.24201	0.02496	0.400099	1
Brain_Amygdala	RP11-656D10.3	1	41000000	41000000	0.348	rs4660469	-2.69	rs6600338	0.0958	-4.41	-0.641	435	4	lasso	0.14639	0.000151	0.92079	0.35716	0.819993	1
Brain_Amygdala	NPPA-AS1	1	11900000	11900000	0.715	rs4845895	2.75	rs5067	0.139	-5.59	-0.449	477	23	enet	0.29407	3.48e-08	0.24168	0.80903	0.963901	1
Brain_Amygdala	RP11-46A10.5	1	181000000	181000000	0.332	rs2804702	2.71	rs16856361	0.117	4.12	0.194	446	8	enet	0.06207	0.0114	-0.12313	0.90201	0.98173	1
Brain_Amygdala	LEFTY1	1	226000000	226000000	0.722	rs2234922	-3.16	rs10915898	-0.00704	-3.09	-1.352	377	26	enet	0.07615	0.00558	-0.02053	0.98362	0.997291	1
Brain_Amygdala	TTC4	1	55200000	55200000	0.488	rs12040312	2.94	rs41528549	0.0136	3.57	1.987	527	527	blup	0.0722	0.00681	1.47219	0.14097	0.655663	1
Brain_Amygdala	RP11-92G12.3	1	201000000	201000000	0.658	rs11579874	-3.25	rs6667172	0.443	-6.25	-0.8	531	25	enet	0.4906	2.61e-14	1.66664	0.09559	0.594458	1
Brain_Amygdala	RP11-338N10.1	1	7750000	7750000	0.502	rs17030993	-3.49	rs12756299	0.457	-6.34	1.294	464	12	enet	0.37234	2.12e-10	-1.02186	0.30685	0.793613	1
Brain_Amygdala	RP5-1092A3.4	1	28600000	28600000	0.688	rs1283628	3.01	rs568095	0.432	-6.6	0.16	255	7	lasso	0.40493	2.11e-11	-0.12517	0.90039	0.981562	1
Brain_Amygdala	RP1-79C4.4	1	171000000	171000000	0.502	rs4656233	2.48	rs10919449	0.0059	3.74	-0.927	456	32	enet	0.13433	0.000283	-0.28156	0.77828	0.957358	1
Brain_Amygdala	RP4-739H11.4	1	41200000	41200000	0.279	rs12121539	3.61	rs7542019	0.207	4.33	1.497	422	2	lasso	0.14436	0.000168	1.37693	0.16853	0.68615	1
Brain_Amygdala	RP11-156E8.1	1	245000000	245000000	0.791	rs4658748	2.87	rs4658434	0.457	-6.95	-1.414	464	12	lasso	0.48572	3.94e-14	1.58137	0.11379	0.617087	1
Brain_Amygdala	RP11-309G3.3	1	181000000	181000000	0.486	rs2804702	2.71	rs4287133	-0.0111	-3	-1.431	475	475	blup	0.02277	0.0867	1.18296	0.23682	0.752121	1
Brain_Amygdala	RP11-190A12.8	1	160000000	160000000	0.427	rs4133290	2.83	rs4133290	0.361	5.63	2.833	508	4	lasso	0.3296	3.68e-09	2.85757	0.00427	0.199947	1
Brain_Amygdala	RP11-378J18.8	1	223000000	223000000	0.387	rs4846366	-3.22	rs17532708	0.274	5.58	1.185	326	8	lasso	0.25938	2.83e-07	1.39375	0.16339	0.681241	1
Brain_Amygdala	RP11-17E13.2	1	75200000	75200000	0.441	rs274604	-2.29	rs6662846	0.181	-5.26	-1.126	376	5	lasso	0.22538	2.02e-06	1.1737	0.24051	0.75527	1
Brain_Amygdala	RP11-561I11.4	1	242000000	242000000	0.514	rs11581005	-3.87	rs2800768	0.285	-5.77	0.806	551	9	lasso	0.29603	3.08e-08	-1.09552	0.27329	0.776116	1
Brain_Amygdala	GS1-304P7.3	1	186000000	186000000	0.282	rs6425015	2.51	rs6425031	0.142	-4.43	0.31	385	6	lasso	0.12743	0.000405	0.05158	0.95886	0.993142	1
Brain_Amygdala	ATP9A	20	50213053	50385173	0.382	rs6091384	-2.71	rs4811223	0.0249	3.98	-0.053	537	9	lasso	0.10832	0.00108	-1.2823	0.19974	0.720896	1
Brain_Amygdala	OGFR	20	61436187	61445352	0.681	rs6011534	-2.78	rs6062384	0.213	4.88	-0.426	500	15	lasso	0.25188	4.39e-07	-0.4279	0.66872	0.932091	1
Brain_Amygdala	SLC4A11	20	3208063	3219836	0.476	rs6076520	-2.7	rs4507156	0.0746	4.15	1.889	439	23	enet	0.23789	9.9e-07	2.5858	0.00972	0.286803	1
Brain_Amygdala	NINL	20	25433341	25566153	0.132	rs6115089	-2.31	rs242130	0.0598	-3.39	-0.173	266	266	blup	0.08328	0.00389	0.3024	0.76232	0.952999	1
Brain_Amygdala	CD40	20	44746911	44758502	0.502	rs3848726	-4.59	rs1883833	0.00693	3.93	-0.912	498	498	blup	0.08042	0.00449	1.7817	0.0748	0.554892	1
Brain_Amygdala	MTG2	20	60758085	60778624	0.715	rs6089533	-3.23	rs2427283	0.0848	-3.85	0.139	504	20	lasso	0.22632	1.92e-06	-1.0853	0.27777	0.778816	1
Brain_Amygdala	DIDO1	20	61509090	61569304	0.436	rs6011534	-2.78	rs6090155	0.0422	-4.1	-1.49	470	29	enet	0.24853	5.34e-07	1.2759	0.202	0.722489	1
Brain_Amygdala	NKAIN4	20	61872136	61904046	0.457	rs310627	-2.81	rs1555337	0.257	4.75	-0.589	496	4	lasso	0.21164	4.39e-06	-1.1694	0.24226	0.75682	1
Brain_Amygdala	C20orf27	20	3734155	3749034	0.454	rs835873	3.23	rs3746638	-0.0105	3.4	0.553	512	512	blup	0.05182	0.0192	0.0875	0.93025	0.987166	1
Brain_Amygdala	RNF24	20	3907956	3996229	0.486	rs835873	3.23	rs998132	0.248	-5.05	-0.493	610	6	lasso	0.26426	2.12e-07	0.1118	0.91101	0.983647	1
Brain_Amygdala	SNPH	20	1246960	1289972	0.569	rs12625746	2.84	rs502522	-3.66e-05	3.12	-2.191	701	701	blup	0.02711	0.0688	-0.39	0.69653	0.936574	1
Brain_Amygdala	SIRPB1	20	1544167	1600707	0.865	rs6137005	4.01	rs6075340	0.573	7.26	2.689	626	19	enet	0.55134	1.12e-16	2.5363	0.0112	0.300454	1
Brain_Amygdala	SEC23B	20	18488137	18542059	0.43	rs6075413	3.79	rs6081172	0.0102	3.65	-0.327	478	478	blup	0.11666	0.000707	-2.9458	0.00322	0.173651	1
Brain_Amygdala	MAP1LC3A	20	33134658	33148149	0.241	rs6579211	2.76	rs6058108	0.115	3.94	-0.061	304	26	enet	0.16747	4.92e-05	-0.3394	0.73429	0.944992	1
Brain_Amygdala	WFDC3	20	44376583	44420571	0.655	rs3848726	-4.59	rs6073905	0.371	-5.75	0.828	529	10	lasso	0.33435	2.7e-09	-0.9674	0.33333	0.809755	1
Brain_Amygdala	FAM182A	20	26035291	26073683	0.463	rs1937065	-2.4	rs2752934	0.157	-4.53	0.506	85	15	enet	0.31057	1.24e-08	-0.931	0.35184	0.817937	1
Brain_Amygdala	PSMF1	20	1093906	1160596	0.603	rs976165	2.95	rs6074148	0.161	-4.46	-0.249	711	711	blup	0.23875	9.42e-07	2.034	0.04195	0.466619	1
Brain_Amygdala	DTD1	20	18568537	18744561	0.186	rs6075413	3.79	rs8182677	0.229	5.06	0.361	482	1	lasso	0.13365	0.000293	0.361	0.7181	0.941555	1
Brain_Amygdala	MCM8	20	5931298	5975852	0.564	rs6085298	3.22	rs454422	-0.0108	-4.36	-1.626	603	9	lasso	0.00607	0.22	1.6117	0.10704	0.608716	1
Brain_Amygdala	EIF2S2	20	32676104	32700138	0.328	rs6059498	-2.91	rs9679764	-0.00433	-2.98	2.418	280	280	blup	0.05596	0.0155	-0.2862	0.77475	0.956355	1
Brain_Amygdala	ERGIC3	20	34129770	34145405	0.255	rs6120904	3.96	rs17092784	0.102	4.29	-1.98	314	6	enet	0.05845	0.0137	-1.871	0.06134	0.525578	1
Brain_Amygdala	MMP24-AS1	20	33804265	33865934	0.599	rs6120904	3.9	rs6060341	0.331	-5.72	0.36	344	4	lasso	0.34338	1.49e-09	-0.2544	0.79922	0.961927	1
Brain_Amygdala	ZBTB46	20	62375019	62462597	0.416	rs13038219	2.64	rs6062521	0.134	4.38	-1.099	433	6	lasso	0.10499	0.00129	-0.8262	0.4087	0.840403	1
Brain_Amygdala	SCAND1	20	34541539	34547394	0.618	rs2425202	3.06	rs6025255	0.0326	3.14	0.027	271	271	blup	0.0615	0.0117	1.23	0.21869	0.735516	1
Brain_Amygdala	C20orf166-AS1	20	61141550	61148733	0.469	rs882683	-2.68	rs4549158	-0.00981	3.33	0.182	502	502	blup	0.03862	0.0377	-0.3246	0.74545	0.947553	1
Brain_Amygdala	FAM182B	20	25744102	25848861	0.438	rs1937065	-2.4	rs242130	0.0633	-4.2	-0.173	157	157	blup	0.15071	0.00012	-0.4333	0.6648	0.931051	1
Brain_Amygdala	EMILIN3	20	39989223	39995467	0.287	rs3092030	-3.02	rs12625074	-0.00874	-3.71	-0.639	353	353	blup	0.07349	0.00638	0.3753	0.70745	0.938763	1
Brain_Amygdala	SNHG17	20	37049235	37063996	0.817	rs16987521	-4.04	rs1739652	0.407	6.13	-1.82	475	24	lasso	0.32984	3.62e-09	-2.1214	0.03389	0.438765	1
Brain_Amygdala	ADA	20	43248163	43280874	0.332	rs8116486	-2.74	rs6103923	0.0312	-3.22	0.908	433	433	blup	0.09983	0.00167	-0.2283	0.81939	0.966126	1
Brain_Amygdala	SLC9A8	20	48429250	48508779	0.635	rs3761177	-3.46	rs17786130	0.0181	-3.34	-0.982	455	455	blup	0.09032	0.00272	1.2817	0.19994	0.720896	1
Brain_Amygdala	CPNE1	20	34213953	34252681	0.515	rs6120904	4.04	rs11696527	0.229	-5.96	-1.2	299	13	lasso	0.3639	3.78e-10	1.2088	0.22675	0.742604	1
Brain_Amygdala	NPEPL1	20	57264187	57290900	0.657	rs11908181	2.66	rs6015372	0.027	3.82	-0.008	547	14	lasso	0.08214	0.00412	-1.0709	0.28421	0.782998	1
Brain_Amygdala	RPL36P4	20	34132175	34132492	0.481	rs6120904	3.96	rs17092784	0.26	5.57	-1.98	314	4	lasso	0.29143	4.09e-08	-2.2219	0.02629	0.405955	1
Brain_Amygdala	RP11-218C14.5	20	23635862	23637027	0.274	rs1467501	-3.67	rs2424598	0.133	4.67	0.218	545	9	lasso	0.14775	0.00014	0.1709	0.86428	0.974478	1
Brain_Amygdala	RP4-610C12.3	20	29521637	29522987	0.262	rs17327630	2.77	rs1811868	0.0345	4.24	0.645	67	5	lasso	0.10759	0.00113	0.1506	0.88026	0.977534	1
Brain_Amygdala	HAR1A	20	61733672	61735738	0.704	rs6011534	-2.78	rs16983539	0.151	-4.17	-0.761	513	513	blup	0.0793	0.00475	0.6562	0.51171	0.881879	1
Brain_Amygdala	RP4-813D12.3	20	55841853	55858054	0.62	rs6099392	3.02	rs1998190	-0.00997	3.54	-0.382	710	710	blup	0.15432	9.91e-05	-0.4365	0.6625	0.930281	1
Brain_Amygdala	RPL41P1	20	21735866	21736171	0.21	rs746764	-2.9	rs6106434	0.0641	3.83	0.866	313	3	lasso	0.07319	0.00648	0.9725	0.33081	0.807703	1
Brain_Amygdala	RP11-157P1.5	20	60928051	60931536	0.47	rs6089533	-3.23	rs477859	0.0927	-3.86	0.291	478	478	blup	0.13821	0.000231	-0.5184	0.60415	0.914078	1
Brain_Amygdala	LINC00493	20	18548064	18550207	0.389	rs6075413	3.79	rs4813338	0.0546	-4.23	-1.952	472	10	enet	0.10321	0.00141	2.3514	0.0187	0.36308	1
Brain_Amygdala	RP3-477O4.16	20	34106682	34107108	0.454	rs6120904	3.98	rs224419	-0.00092	3.89	-0.834	315	315	blup	0.05733	0.0145	-1.2086	0.22682	0.742604	1
Brain_Amygdala	RP4-614O4.12	20	33789550	33791091	0.231	rs17331061	3.95	rs6060001	0.167	-4.07	-0.103	350	6	lasso	0.09201	0.00249	-0.0709	0.94351	0.989789	1
Brain_Amygdala	TMEM50B	21	34804792	34852318	0.594	rs2409476	3	rs2834210	0.00129	-3.57	-0.549	458	458	blup	0.097	0.00193	1.28158	0.2	0.720896	1
Brain_Amygdala	N6AMT1	21	30244513	30257693	0.352	rs2831943	2.74	rs9981922	0.15437	-3.78	0.187	472	472	blup	0.0904	0.00271	0.455213	0.649	0.926936	1
Brain_Amygdala	RWDD2B	21	30376705	30391699	0.309	rs2831943	2.74	rs2150403	0.27116	5.39	1.66	431	7	lasso	0.3533	7.7e-10	1.71664	0.086	0.578449	1
Brain_Amygdala	CBR1	21	37443248	37445464	0.438	rs2409758	3.41	rs762360	0.06864	3.67	-1.424	512	9	lasso	0.1644	5.79e-05	-1.66546	0.0958	0.59459	1
Brain_Amygdala	NDUFV3	21	44299754	44333414	0.475	rs17179141	-3.21	rs2269157	-0.01077	-3.42	0.902	609	609	blup	0.0939	0.00226	-0.508913	0.6108	0.915888	1
Brain_Amygdala	SPATC1L	21	47581062	47604390	0.518	rs17551710	2.32	rs2187118	0.0442	-4.29	-0.599	494	494	blup	0.1497	0.000126	-0.098431	0.9216	0.985537	1
Brain_Amygdala	YBEY	21	47706251	47717665	0.431	rs17551710	2.32	rs2839203	0.25624	5.07	-0.908	464	6	lasso	0.2825	7.07e-08	-0.670149	0.5028	0.878318	1
Brain_Amygdala	TTC3	21	38445526	38575413	0.222	rs2850094	-3.01	rs3992	0.0812	-4.17	-0.702	435	18	enet	0.0802	0.00455	0.872407	0.383	0.830986	1
Brain_Amygdala	PTTG1IP	21	46269500	46293752	0.485	rs394608	4.02	rs2838711	-0.00978	-2.71	-0.397	568	568	blup	0.0586	0.0136	0.104234	0.917	0.984738	1
Brain_Amygdala	UBE2G2	21	46188955	46221934	0.404	rs394608	4.02	rs660385	0.23703	4.74	0.772	559	4	lasso	0.2229	2.34e-06	0.665175	0.5059	0.879036	1
Brain_Amygdala	SETD4	21	37406839	37451687	0.54	rs2409758	3.41	rs2835241	0.07649	-4.43	1.989	504	504	blup	0.1425	0.000185	-1.10941	0.2673	0.772668	1
Brain_Amygdala	BX322557.10	21	46707967	46711653	0.46	rs394608	4.02	rs2838867	0.16078	-4.73	-1.486	495	8	lasso	0.1506	0.00012	1.69213	0.0906	0.586051	1
Brain_Amygdala	LINC00205	21	46713200	46717269	0.758	rs394608	4.02	rs2838867	0.37396	-6.35	-1.486	494	16	lasso	0.3756	1.7e-10	1.66576	0.0958	0.59459	1
Brain_Amygdala	AP000695.6	21	37802658	37853368	0.441	rs2409758	3.41	rs17814278	-0.01073	-3.27	1.882	543	543	blup	0.0152	0.131	-1.49717	0.1344	0.6481	1
Brain_Amygdala	AP001469.9	21	47671616	47674047	0.35	rs17551710	2.32	rs16979054	0.17887	4.29	-0.694	474	11	lasso	0.153	0.000106	-0.686273	0.4925	0.874592	1
Brain_Amygdala	PWP2	21	45527171	45551063	0.738	rs743491	-2.93	rs885872	-0.01169	3.27	1.532	420	15	lasso	0.1289	0.000376	0.95737	0.3384	0.812142	1
Brain_Amygdala	C21orf119	21	33765439	33766254	0.262	rs2833875	2.97	rs11911910	0.11134	-4.71	0.06	487	4	lasso	0.1076	0.00113	-0.000757	0.9994	1	1
Brain_Amygdala	AP000230.1	21	27543189	27589700	0.587	rs12482813	2.91	rs2045	0.40435	6.18	-1.283	513	23	enet	0.4624	2.65e-13	-0.691199	0.4894	0.873256	1
Brain_Amygdala	DGCR2	22	19023795	19109967	0.412	rs807751	3.05	rs1034727	0.11612	4.81	2.645	411	7	lasso	0.1895	1.49e-05	2.25158	0.02435	0.396751	1
Brain_Amygdala	TTC38	22	46663858	46689905	0.598	rs17661718	-2.58	rs6008552	0.172734	4.24	0.8839	462	16	lasso	0.1083	0.00109	0.11929	0.90505	0.982201	1
Brain_Amygdala	CELSR1	22	46756731	46933067	0.42	rs136120	-3.04	rs9616157	-0.008968	3.36	-0.475	543	543	blup	0.0227	0.0871	-1.57293	0.11573	0.619829	1
Brain_Amygdala	SNAP29	22	21213271	21245506	0.464	rs16988950	2.56	rs2072513	0.093476	3.83	0.277	430	11	lasso	0.148	0.000138	0.30292	0.76195	0.952703	1
Brain_Amygdala	DDT	22	24315293	24322660	0.464	rs179307	3.29	rs7291031	-0.011762	-3.22	1.278	399	399	blup	0.0832	0.0039	-1.27584	0.20201	0.722489	1
Brain_Amygdala	GSTT2	22	24322339	24326106	0.881	rs179307	3.29	rs2739338	0.437856	6.18	0.6486	399	22	lasso	0.3818	1.1e-10	0.80626	0.42009	0.846618	1
Brain_Amygdala	PRODH	22	18904403	18924066	0.626	rs807751	3.05	rs2238732	0.091007	4.37	1.3817	438	15	lasso	0.3756	1.69e-10	1.48012	0.13884	0.653112	1
Brain_Amygdala	TOP3B	22	22311397	22337213	0.364	rs9610271	-2.41	rs9610728	0.046853	-4.18	0.351	414	414	blup	0.1356	0.000265	0.70301	0.48205	0.870159	1
Brain_Amygdala	CRYBB2P1	22	25844072	25916821	0.716	rs2301498	2.6	rs6004658	0.207371	4.57	-1.164	515	22	lasso	0.1563	8.94e-05	-1.50756	0.13167	0.643204	1
Brain_Amygdala	HPS4	22	26847446	26879802	0.579	rs972996	3.21	rs134157	-0.010912	-3.28	-0.958	778	19	enet	-0.0105	0.75	1.55186	0.1207	0.626832	1
Brain_Amygdala	TRIOBP	22	38093011	38172563	0.442	rs8192548	-3.17	rs6000905	0.010679	-4	-0.851	460	460	blup	0.0877	0.0031	0.94746	0.3434	0.814255	1
Brain_Amygdala	PICK1	22	38452318	38471708	0.277	rs135763	-3.37	rs742395	0.11975	4.07	0.795	367	16	enet	0.084	0.00374	1.06602	0.28642	0.784359	1
Brain_Amygdala	SLC16A8	22	38474141	38480100	0.346	rs135763	-3.37	rs1004764	0.017685	3.86	1.485	357	8	lasso	0.1608	7.02e-05	-0.74659	0.45531	0.860707	1
Brain_Amygdala	CYP2D6	22	42522501	42526908	0.543	rs133302	-3.19	rs5758589	0.290253	-5.4	0.976	357	13	enet	0.3057	1.69e-08	0.07913	0.93693	0.988232	1
Brain_Amygdala	PPP6R2	22	50781733	50883428	0.422	rs134974	3.93	rs3865766	0.040059	4.17	-3.258	369	8	lasso	0.2222	2.43e-06	-2.44473	0.0145	0.330818	1
Brain_Amygdala	CHKB	22	51017378	51039884	0.451	rs134974	3.93	rs131748	0.154795	-4.2	0.641	285	5	lasso	0.1407	0.000203	-0.798	0.42487	0.848497	1
Brain_Amygdala	ARSA	22	51061182	51066607	0.483	rs134974	3.93	rs6151429	0.286123	-5.06	0.075	260	6	lasso	0.3268	4.41e-09	0.73742	0.46087	0.862462	1
Brain_Amygdala	MTMR3	22	30279144	30426855	0.296	rs7289240	-5.04	rs12485243	0.168954	4.86	1.583	395	2	lasso	0.1885	1.57e-05	1.56473	0.11765	0.623288	1
Brain_Amygdala	UPK3A	22	45680863	45691755	0.457	rs723553	2.7	rs2742624	0.080901	4.22	-1.445	629	8	lasso	0.1937	1.18e-05	-0.86383	0.38768	0.832176	1
Brain_Amygdala	FAM118A	22	45704849	45737836	0.694	rs723553	2.7	rs104664	0.452673	6.38	-0.38	615	5	lasso	0.4222	5.95e-12	-0.05681	0.9547	0.992461	1
Brain_Amygdala	VPREB3	22	24094930	24096655	0.514	rs2070446	-3.03	rs131442	0.009494	3.74	-1.669	461	461	blup	0.1063	0.0012	-0.00137	0.99891	0.999942	1
Brain_Amygdala	GNAZ	22	23412540	23467224	0.263	rs140161	2.38	rs2267000	0.117456	4.12	1.349	367	367	blup	0.1224	0.000526	0.81241	0.41656	0.845005	1
Brain_Amygdala	A4GALT	22	43088127	43117304	0.362	rs134886	-3.19	rs5759143	-0.005514	3.43	0.303	475	475	blup	0.0756	0.00572	-0.77189	0.44018	0.855181	1
Brain_Amygdala	MPST	22	37415682	37425863	0.378	rs909486	3.46	rs13054809	0.007139	-3.4	0.122	702	702	blup	0.1169	0.000698	-1.07597	0.28194	0.782298	1
Brain_Amygdala	GSTT2B	22	24299601	24303373	0.814	rs179307	3.29	rs5760095	0.178991	5.21	1.286	404	48	enet	0.2848	6.15e-08	0.01401	0.98883	0.998465	1
Brain_Amygdala	C1QTNF6	22	37576207	37595425	0.6	rs909486	3.46	rs229535	0.264601	-5.8	0.191	648	5	lasso	0.3688	2.7e-10	0.58337	0.55965	0.898548	1
Brain_Amygdala	SMDT1	22	42475695	42480288	0.355	rs133302	-3.19	rs5751204	0.235053	-4.97	-2.512	342	6	lasso	0.2279	1.76e-06	2.60638	0.00915	0.280619	1
Brain_Amygdala	TXNRD2	22	19863040	19921049	0.352	rs17744842	2.28	rs35581723	-0.010762	-3.26	-0.432	520	8	lasso	0.0365	0.0422	1.02603	0.30488	0.793159	1
Brain_Amygdala	GSTT1	22	24376212	24384680	0.841	rs2070446	-3.03	rs4822458	0.444205	-6.78	0.714	385	18	enet	0.4595	3.34e-13	-1.19871	0.23064	0.746718	1
Brain_Amygdala	XRCC6	22	42017123	42060044	0.355	rs133302	-3.19	rs738140	0.004804	3.28	0.567	313	313	blup	0.0438	0.0289	0.62767	0.53022	0.887823	1
Brain_Amygdala	CPT1B	22	51007290	51017096	0.496	rs134974	3.93	rs5770911	0.264364	-4.93	0.124	296	6	lasso	0.2955	3.18e-08	-0.98464	0.3248	0.803683	1
Brain_Amygdala	CYP2D7P1	22	42536214	42540576	0.364	rs133302	-3.19	rs8142673	0.013514	3.63	1.001	361	361	blup	0.0606	0.0123	1.90928	0.05623	0.511631	1
Brain_Amygdala	CTA-373H7.7	22	27063656	27064120	0.529	rs713800	-3.04	rs4820732	0.008633	-3.77	0.299	878	13	lasso	0.0746	0.00605	-0.60468	0.54539	0.894291	1
Brain_Amygdala	IGLV5-52	22	22673082	22673581	0.779	rs5751346	2.58	rs4277621	0.225201	4.63	0.477	355	20	enet	0.1335	0.000296	0.81069	0.41755	0.845305	1
Brain_Amygdala	AP000350.4	22	24236770	24241117	0.596	rs179307	3.23	rs6003959	0.207533	-5.25	0.796	418	37	enet	0.2673	1.77e-07	-0.21351	0.83093	0.968499	1
Brain_Amygdala	LL22NC03-86G7.1	22	22292957	22297799	0.651	rs9610271	-2.41	rs240066	0.418839	-6.56	-0.46	415	15	enet	0.4356	2.16e-12	0.9522	0.34099	0.813307	1
Brain_Amygdala	AP000351.8	22	24350068	24352081	0.46	rs179307	3.16	rs5760176	0.265604	-5.28	0.8085	394	24	enet	0.1804	2.45e-05	-1.63239	0.1026	0.603285	1
Brain_Amygdala	AP000350.6	22	24269087	24271761	0.445	rs179307	3.26	rs1006771	0.12783	-4.82	0.0214	404	13	enet	0.1613	6.84e-05	-0.88263	0.37743	0.828408	1
Brain_Amygdala	RFPL1S	22	29832818	29874164	0.416	rs7289240	-5.04	rs12484086	0.207546	-4.72	3.631	409	9	enet	0.1812	2.35e-05	-3.80802	0.00014	0.0368194	1
Brain_Amygdala	RP4-669P10.19	22	42528610	42529005	0.318	rs133302	-3.19	rs5751229	0.033805	4.36	1.643	359	36	enet	0.0609	0.0121	2.76496	0.00569	0.227901	1
Brain_Amygdala	RP3-508I15.9	22	39063668	39077825	0.235	rs135763	-3.37	rs5750627	-0.000368	-3.6	-1.084	372	372	blup	0.0613	0.0119	0.7458	0.45579	0.860769	1
Brain_Amygdala	THAP7-AS1	22	21356486	21364631	0.8	rs16988950	2.56	rs2239961	0.141979	-4.82	1.178	366	366	blup	0.209	5.09e-06	0.01135	0.99094	0.998609	1
Brain_Amygdala	RP4-669P10.16	22	42535623	42535938	0.281	rs133302	-3.19	rs6002621	0.248169	-5.09	-2.538	362	6	lasso	0.2409	8.34e-07	2.57841	0.00993	0.28827	1
Brain_Amygdala	AC000078.5	22	19874812	19875493	0.488	rs17744842	2.28	rs3788305	-0.003857	3.25	-0.37	548	548	blup	0.0614	0.0118	0.82552	0.40908	0.840457	1
Brain_Amygdala	AP000351.10	22	24373117	24374043	0.522	rs2070446	-3.03	rs5760176	0.359242	-6.18	0.8248	378	13	enet	0.3329	2.96e-09	-1.53499	0.12479	0.633774	1
Brain_Amygdala	RP1-90L6.3	22	27299255	27316574	0.732	rs530536	3.72	rs5761826	-0.011577	3.46	-0.206	861	74	enet	0.0706	0.0074	-1.85838	0.06312	0.53026	1
Brain_Amygdala	TTC28-AS1	22	28315364	28404569	0.461	rs5762553	3.03	rs16985722	0.118898	4.77	-0.862	524	6	lasso	0.1901	1.45e-05	-1.2861	0.19841	0.719216	1
Brain_Amygdala	CECR7	22	17517460	17541715	0.92	rs16982354	3.05	rs2845393	0.212783	5.71	-0.346	472	42	enet	0.5682	2.16e-17	-0.80747	0.4194	0.846275	1
Brain_Amygdala	EIF4HP2	22	31298206	31298768	0.438	rs4820864	3.25	rs8004	0.207216	-5.16	2.405	393	66	enet	0.1997	8.54e-06	-0.72122	0.47078	0.866257	1
Brain_Amygdala	RP1-149A16.17	22	32779773	32781618	0.546	rs9680539	2.72	rs2294311	-0.007882	-3.56	-0.326	647	647	blup	0.0392	0.0367	-1.02461	0.30555	0.793283	1
Brain_Amygdala	RP6-109B7.3	22	46449585	46453090	0.614	rs17661718	-2.32	rs17564843	-0.006305	3.15	-1.037	456	456	blup	0.0957	0.00206	0.25626	0.79775	0.961721	1
Brain_Amygdala	MTFP1	22	30821518	30825045	0.28	rs5997597	3.7	rs5763779	-0.011254	3.29	-2.648	443	443	blup	0.0642	0.0102	-1.39067	0.16432	0.682447	1
Brain_Amygdala	RP1-63G5.5	22	37735624	37781323	0.62	rs909486	3.46	rs1981475	0.100479	4.12	-0.715	581	581	blup	0.0656	0.00954	-0.0346	0.9724	0.995767	1
Brain_Amygdala	CTA-445C9.15	22	26917949	26921002	0.74	rs713800	-3.04	rs2283824	0.387133	6.13	1.392	780	9	lasso	0.3377	2.18e-09	1.21172	0.22562	0.742157	1
Brain_Amygdala	AC007326.9	22	18984651	18985108	0.324	rs807751	3.05	rs2073776	0.053774	3.89	1.7872	428	428	blup	0.0567	0.015	1.73975	0.0819	0.569088	1
Brain_Amygdala	KB-1440D3.13	22	22016223	22016652	0.351	rs9610271	-2.41	rs2876980	0.013878	3.71	-0.965	313	16	enet	0.0703	0.0075	-1.18079	0.23769	0.752424	1
Brain_Amygdala	KB-226F1.1	22	24375562	24376132	0.701	rs2070446	-3.03	rs5760176	0.401095	-6.63	0.8248	378	13	enet	0.3527	8.04e-10	-1.13886	0.25476	0.765106	1
Brain_Amygdala	CTA-390C10.10	22	25872185	25875938	0.518	rs2301498	2.6	rs7285549	0.081523	-4.89	-0.972	518	6	lasso	0.0948	0.00216	0.87088	0.38382	0.831211	1
Brain_Amygdala	DGCR10	22	19010569	19011063	0.42	rs807751	3.05	rs2871006	0.343682	-5.58	0.7722	435	5	lasso	0.3057	1.68e-08	-1.03914	0.29874	0.789328	1
Brain_Amygdala	RP3-402G11.26	22	50638505	50638976	0.602	rs134974	3.93	rs760755	0.338984	5.95	-1.156	396	9	enet	0.4493	7.46e-13	-0.59691	0.55057	0.895806	1
Brain_Amygdala	AP000350.5	22	24243619	24249255	0.779	rs179307	3.23	rs2739338	0.584956	-7.12	0.6466	419	18	enet	0.5448	2.09e-16	-0.9144	0.36051	0.821999	1
Brain_Amygdala	DGCR11	22	19033675	19035888	0.474	rs807751	3.05	rs5992356	0.124695	3.85	1.9	427	427	blup	0.1799	2.52e-05	0.87071	0.38391	0.831211	1
Brain_Amygdala	TTC27	2	32900000	33000000	0.367	rs11680788	-3.83	rs13029809	0.06854	-4.46	-0.909	423	19	enet	0.14174	0.000192	0.55582	0.578337	0.905529	1
Brain_Amygdala	NDUFS1	2	207000000	207000000	0.469	rs849575	3.9	rs4147711	0.12582	-4.52	2.659	420	40	enet	0.18341	2.08e-05	-1.87402	0.060928	0.524865	1
Brain_Amygdala	LY75	2	161000000	161000000	0.299	rs6730255	3.33	rs3806603	0.08572	-4.08	2.138	445	445	blup	0.07837	0.00498	-0.16219	0.871156	0.975839	1
Brain_Amygdala	ZC3H15	2	187000000	187000000	0.591	rs16827374	2.1	rs13407063	-0.00486	3.02	-0.645	293	28	enet	0.01123	0.163	-0.28846	0.772996	0.955639	1
Brain_Amygdala	HDAC4	2	240000000	240000000	0.437	rs9636384	-2.98	rs6743929	-0.01141	3.42	1.473	517	517	blup	0.04925	0.0219	1.72655	0.084249	0.574793	1
Brain_Amygdala	POLR1A	2	86200000	86300000	0.349	rs2241434	3.63	rs2367202	0.27407	-5.07	1.041	459	5	lasso	0.24422	6.86e-07	-0.83043	0.406298	0.839985	1
Brain_Amygdala	CYBRD1	2	172000000	172000000	0.532	rs12997093	3.96	rs2542943	0.07765	-4.8	0.335	355	6	lasso	0.25331	4.04e-07	-0.81567	0.414688	0.843762	1
Brain_Amygdala	RIF1	2	152000000	152000000	0.293	rs17805045	2.49	rs4665150	0.0528	-4	-0.177	400	400	blup	0.14007	0.00021	-0.42332	0.672063	0.93317	1
Brain_Amygdala	CCNT2	2	136000000	136000000	0.271	rs13383547	3.42	rs515983	0.11231	3.82	-0.467	369	4	lasso	0.07686	0.00538	-0.57002	0.568663	0.902366	1
Brain_Amygdala	KCNIP3	2	96000000	96100000	0.12	rs869186	-2.94	rs872580	0.06974	3.48	-1.909	119	119	blup	0.05604	0.0155	-2.37187	0.017698	0.356575	1
Brain_Amygdala	NCL	2	232000000	232000000	0.406	rs2442322	3.26	rs7592642	-0.01005	-3.24	-0.532	378	378	blup	0.06281	0.011	1.49929	0.133799	0.646875	1
Brain_Amygdala	SNX17	2	27600000	27600000	0.242	rs4361084	2.53	rs3817588	0.03683	-3.59	-2.095	303	303	blup	0.07414	0.00618	-0.06262	0.950071	0.991507	1
Brain_Amygdala	POLE4	2	75200000	75200000	0.466	rs2192926	2.54	rs4366930	-0.01006	-3.52	-0.553	469	469	blup	0.07011	0.00758	0.84831	0.396268	0.835595	1
Brain_Amygdala	CCDC88A	2	55500000	55600000	0.407	rs6722862	2.46	rs6759911	0.06378	-3.97	0.369	451	5	lasso	0.06047	0.0124	-1.32764	0.184298	0.704041	1
Brain_Amygdala	MRPL19	2	75900000	75900000	0.594	rs2190355	-3.48	rs10165899	0.40228	-6.27	0.432	535	1	lasso	0.36792	2.87e-10	-0.432	0.665741	0.931346	1
Brain_Amygdala	EFEMP1	2	56100000	56200000	0.399	rs4671268	3.64	rs3791675	0.03094	3.89	-0.891	467	467	blup	0.0628	0.011	1.09789	0.272254	0.775426	1
Brain_Amygdala	CHST10	2	101000000	101000000	0.164	rs13392981	3.69	rs10193204	0.03688	4.02	2.001	486	485	blup	0.04028	0.0346	2.51894	0.011771	0.307075	1
Brain_Amygdala	IL18R1	2	103000000	103000000	0.484	rs3213734	1.96	rs7568913	0.30559	-5.31	0.473	572	2	lasso	0.24283	7.44e-07	-0.4668	0.640643	0.924609	1
Brain_Amygdala	NOL10	2	10700000	10800000	0.333	rs6739182	2.85	rs6721857	-0.00267	3.78	0.536	626	36	enet	0.08271	0.004	0.01135	0.990941	0.998609	1
Brain_Amygdala	SLC1A4	2	65200000	65300000	0.384	rs7583469	-3.52	rs4638779	0.07547	4.6	1.168	421	4	lasso	0.14693	0.000146	0.60332	0.546296	0.894488	1
Brain_Amygdala	COLEC11	2	3640000	3690000	0.643	rs10495516	3	rs4133261	0.07964	4.1	-0.956	559	11	lasso	0.08655	0.00329	-1.24899	0.211669	0.729237	1
Brain_Amygdala	C2orf43	2	20900000	21000000	0.675	rs6742790	-3.38	rs13385191	0.45211	-6.31	1.006	512	8	lasso	0.456	4.42e-13	-1.19605	0.231678	0.747582	1
Brain_Amygdala	DNAH7	2	197000000	197000000	0.349	rs17793759	1.9	rs12996251	0.20104	4.72	-1.292	385	385	blup	0.12668	0.000421	0.1771	0.859431	0.973536	1
Brain_Amygdala	CRIPT	2	46800000	46900000	0.72	rs12466355	3.15	rs12105006	0.15882	4.95	2.232	665	665	blup	0.20552	6.18e-06	1.17448	0.240203	0.754677	1
Brain_Amygdala	SNRNP27	2	70100000	70100000	0.391	rs6718376	2.9	rs4852918	0.01581	-3.66	-2.557	331	331	blup	0.0941	0.00224	2.62395	0.008692	0.274196	1
Brain_Amygdala	PAX8	2	114000000	114000000	0.56	rs452204	3.09	rs11123172	0.14211	-5.08	-1.124	458	458	blup	0.20161	7.68e-06	0.04631	0.963065	0.993867	1
Brain_Amygdala	POLR1B	2	113000000	113000000	0.467	rs11685462	-4.09	rs3789724	0.27999	5.35	-1.665	398	6	lasso	0.27502	1.11e-07	-1.23213	0.217901	0.735255	1
Brain_Amygdala	HOXD1	2	177000000	177000000	0.36	rs698258	3.1	rs35817516	0.26096	-4.97	0.103	454	5	lasso	0.25574	3.5e-07	0.1076	0.914312	0.984515	1
Brain_Amygdala	ORMDL1	2	191000000	191000000	0.288	rs785232	2.92	rs2289226	0.14993	4.4	-1.563	313	313	blup	0.14575	0.000156	-1.28939	0.197263	0.717823	1
Brain_Amygdala	MRPL35	2	86400000	86400000	0.39	rs2241434	3.63	rs4569473	0.02763	3.47	-0.992	449	449	blup	0.06785	0.0085	-1.11699	0.263999	0.770632	1
Brain_Amygdala	TSGA10	2	99600000	99800000	0.182	rs17782474	-1.89	rs11683188	0.1124	-4.04	0.707	298	298	blup	0.1245	0.000472	0.4144	0.67858	0.934009	1
Brain_Amygdala	LRPPRC	2	44100000	44200000	0.459	rs6719869	2.73	rs9309112	0.31922	5.51	-0.972	507	4	lasso	0.28928	4.67e-08	-0.74737	0.45484	0.860536	1
Brain_Amygdala	ATIC	2	216000000	216000000	0.334	rs2592232	3.24	rs3821353	0.16373	-4.26	0.58	468	6	lasso	0.19712	9.84e-06	-1.26456	0.20603	0.726088	1
Brain_Amygdala	ASNSD1	2	191000000	191000000	0.386	rs785232	2.92	rs7557519	0.20511	-4.6	-2.287	290	290	blup	0.15546	9.33e-05	1.63561	0.101922	0.602914	1
Brain_Amygdala	FASTKD1	2	170000000	170000000	0.557	rs2673162	3.27	rs7349274	0.06831	4.37	-1.515	431	15	lasso	0.11519	0.000762	-2.04524	0.040832	0.462762	1
Brain_Amygdala	ITGAV	2	187000000	188000000	0.311	rs11695399	-1.44	rs3768781	0.1245	-3.95	1.008	277	277	blup	0.16479	5.68e-05	-0.75374	0.451006	0.859232	1
Brain_Amygdala	SLC40A1	2	190000000	190000000	0.488	rs6745182	2.88	rs1123109	0.13092	4.06	1.889	275	11	enet	0.11912	0.000623	2.4839	0.012995	0.316766	1
Brain_Amygdala	ZNF514	2	95800000	95800000	0.63	rs869186	-2.94	rs12471385	0.0486	3.47	0.231	114	36	enet	0.31966	6.97e-09	0.60879	0.54266	0.893357	1
Brain_Amygdala	NPHP1	2	111000000	111000000	0.445	rs6752335	-1.23	rs3806525	0.0136	-3.14	0.361	72	72	blup	0.03792	0.0391	-0.33863	0.734889	0.945059	1
Brain_Amygdala	THNSL2	2	88500000	88500000	0.904	rs11127081	-2.57	rs10865489	0.39771	-6.3	-1.023	268	17	enet	0.477	8.11e-14	0.90643	0.364707	0.823412	1
Brain_Amygdala	LIPT1	2	99800000	99800000	0.306	rs17782474	-1.89	rs6542864	0.16461	-4.71	0.996	298	298	blup	0.1459	0.000155	-0.52385	0.600381	0.913132	1
Brain_Amygdala	KIAA1715	2	177000000	177000000	0.587	rs4410257	4.69	rs847175	0.02846	3.89	0.015	448	10	lasso	0.05645	0.0152	-0.11796	0.906096	0.982316	1
Brain_Amygdala	HES6	2	239000000	239000000	0.679	rs2334029	3.81	rs13428699	0.29411	5.33	-0.267	492	10	enet	0.23921	9.17e-07	0.0361	0.971201	0.99552	1
Brain_Amygdala	ESPNL	2	239000000	239000000	0.615	rs2334029	3.81	rs12479385	0.26541	4.88	0.253	491	491	blup	0.218	3.07e-06	0.68419	0.493857	0.874894	1
Brain_Amygdala	ANO7	2	242000000	242000000	0.442	rs6745970	2.61	rs17386695	0.0895	4.43	-1.731	407	9	lasso	0.14016	0.000209	-1.74021	0.081821	0.569013	1
Brain_Amygdala	WASH2P	2	114000000	114000000	0.409	rs452204	3.09	rs4849261	0.21878	-4.83	0.009	359	4	lasso	0.1833	2.1e-05	0.01566	0.987504	0.998081	1
Brain_Amygdala	INPP1	2	191000000	191000000	0.235	rs785232	2.92	rs2136567	0.05983	3.8	-0.852	341	341	blup	0.03751	0.04	-0.61783	0.536685	0.890685	1
Brain_Amygdala	MFSD6	2	191000000	191000000	0.29	rs785232	2.92	rs887695	-0.00137	3.51	1.214	341	341	blup	0.02943	0.0609	0.89739	0.369512	0.825668	1
Brain_Amygdala	CCDC74B	2	131000000	131000000	0.288	rs4622658	-2.57	rs11679959	0.11519	-4.03	0.402	187	4	lasso	0.08182	0.00419	-0.38659	0.699056	0.936788	1
Brain_Amygdala	AC093838.4	2	132000000	132000000	0.548	rs7561046	2.49	rs12472061	0.34127	-5.63	-1.913	165	22	enet	0.37725	1.51e-10	1.64802	0.099348	0.599825	1
Brain_Amygdala	PROM2	2	95900000	96000000	0.235	rs869186	-2.94	rs2193883	0.02556	-3.65	-0.147	122	122	blup	0.0347	0.0462	2.23296	0.025552	0.403235	1
Brain_Amygdala	ALS2CR12	2	202000000	202000000	0.323	rs1209409	2.95	rs13016963	0.22989	4.54	0.212	347	2	lasso	0.15693	8.63e-05	0.33383	0.738506	0.945686	1
Brain_Amygdala	TYW5	2	201000000	201000000	0.189	rs1996946	2.32	rs769960	0.11757	-3.79	-0.459	361	8	lasso	0.09667	0.00197	0.35294	0.724136	0.942401	1
Brain_Amygdala	CLHC1	2	55400000	55500000	0.39	rs2116436	-3.24	rs4435493	0.14834	4.98	-2.011	506	6	lasso	0.23959	8.98e-07	-2.10482	0.035307	0.443063	1
Brain_Amygdala	ERCC3	2	128000000	128000000	0.269	rs13419545	-2.37	rs7585314	0.05304	-3.52	1.295	455	455	blup	0.0922	0.00247	-1.1798	0.238078	0.752474	1
Brain_Amygdala	RNF149	2	102000000	102000000	0.34	rs13010122	-2.78	rs6757365	0.02565	3.61	-0.373	405	405	blup	0.0135	0.144	-0.59739	0.550245	0.895631	1
Brain_Amygdala	TGFA	2	70700000	70800000	0.539	rs6750771	2.87	rs3821262	0.14758	4.21	0.516	510	509	blup	0.07239	0.00675	0.17105	0.864184	0.974442	1
Brain_Amygdala	CWC22	2	181000000	181000000	0.449	rs16866836	-3.94	rs17175114	-0.01098	3.15	-0.463	518	518	blup	0.00639	0.216	-0.61926	0.535742	0.890167	1
Brain_Amygdala	FABP1	2	88400000	88400000	0.559	rs11127081	-2.57	rs17350803	0.21002	5.37	1.878	257	3	lasso	0.40714	1.8e-11	2.05496	0.039882	0.459524	1
Brain_Amygdala	SEPT2	2	242000000	242000000	0.573	rs6745970	2.61	rs11681497	0.11775	4.44	0.123	372	372	blup	0.14345	0.000176	0.54431	0.586228	0.907965	1
Brain_Amygdala	NFU1	2	69600000	69700000	0.346	rs6718376	2.9	rs4854477	-0.01172	3.12	-1.384	397	397	blup	0.03646	0.0422	-1.01211	0.311487	0.796036	1
Brain_Amygdala	RGPD8	2	113000000	113000000	0.566	rs11685462	-4.09	rs6542056	0.41376	-6.11	-3.666	404	47	enet	0.42486	4.86e-12	2.69624	0.007013	0.249121	1
Brain_Amygdala	KCNS3	2	18100000	18500000	0.475	rs17315242	2.75	rs13032717	0.19344	4.73	0.728	510	10	lasso	0.2458	6.26e-07	0.3215	0.747832	0.948395	1
Brain_Amygdala	FOXN2	2	48500000	48600000	0.44	rs17326321	3.04	rs12475492	0.37731	5.76	-0.781	359	6	lasso	0.35955	5.07e-10	-0.80317	0.421874	0.847434	1
Brain_Amygdala	FEZ2	2	36800000	36900000	0.334	rs1014584	2.97	rs34425257	0.00505	-4.09	-1.888	608	3	lasso	0.02702	0.0692	2.04467	0.040887	0.463078	1
Brain_Amygdala	TRMT61B	2	29100000	29100000	0.433	rs17006815	-3.92	rs3190	0.13966	4.54	-1.266	584	584	blup	0.14939	0.000129	-1.10137	0.270734	0.774337	1
Brain_Amygdala	AHSA2	2	61400000	61400000	0.71	rs6545886	-2.85	rs2167565	0.41549	-6.49	-0.316	306	11	lasso	0.52066	1.92e-15	0.19949	0.841877	0.97029	1
Brain_Amygdala	GEN1	2	17900000	18000000	0.422	rs17315242	2.75	rs2344692	0.15428	4.61	1.103	479	7	lasso	0.1258	0.000441	0.72525	0.468301	0.865328	1
Brain_Amygdala	C2orf82	2	234000000	234000000	0.535	rs2678484	-3	rs709933	0.28342	-5.5	0.031	460	460	blup	0.2879	5.08e-08	-0.51165	0.608898	0.915105	1
Brain_Amygdala	RESP18	2	220000000	220000000	0.651	rs3770237	-3.3	rs2385405	0.12218	-4.51	1.923	422	422	blup	0.15902	7.73e-05	-1.8524	0.063969	0.532065	1
Brain_Amygdala	TTC32	2	20100000	20100000	0.446	rs10208355	-3.51	rs7563410	0.31752	5.43	-0.321	590	3	lasso	0.32723	4.29e-09	-0.38523	0.700064	0.937013	1
Brain_Amygdala	TMEM17	2	62700000	62700000	0.361	rs2067864	2.97	rs10186788	-0.0026	3.46	-0.375	334	334	blup	0.06352	0.0106	0.49595	0.619927	0.91847	1
Brain_Amygdala	AC016683.6	2	114000000	114000000	0.512	rs452204	3.09	rs11123172	0.31774	-5.51	-1.124	455	9	lasso	0.22806	1.74e-06	0.96454	0.334777	0.810087	1
Brain_Amygdala	FAM179A	2	29200000	29300000	0.589	rs4233728	-2.96	rs10197378	0.27189	4.96	-0.195	596	7	lasso	0.1892	1.52e-05	-0.14714	0.883021	0.977952	1
Brain_Amygdala	WDSUB1	2	160000000	160000000	0.329	rs6757197	2.87	rs6761921	0.27552	-5.03	-0.078	427	2	lasso	0.26212	2.4e-07	0.07886	0.937141	0.988292	1
Brain_Amygdala	ANKRD36B	2	98100000	98200000	0.318	rs921426	2.18	rs5865	-0.01166	3.38	1.4	121	10	enet	0.04685	0.0247	1.93323	0.053208	0.503792	1
Brain_Amygdala	HIBCH	2	191000000	191000000	0.535	rs785232	2.92	rs2136569	0.27435	-4.95	-0.27	340	12	lasso	0.17395	3.48e-05	0.07646	0.939052	0.988704	1
Brain_Amygdala	SULT1C2	2	109000000	109000000	0.582	rs6542759	-2.83	rs4149423	0.36148	5.7	-2.004	324	5	lasso	0.32216	5.95e-09	-1.73325	0.083051	0.572241	1
Brain_Amygdala	AC104135.3	2	75100000	75200000	0.778	rs2192926	2.54	rs12613723	0.61797	7.34	-0.727	456	11	lasso	0.60695	3.87e-19	-0.73085	0.464869	0.863661	1
Brain_Amygdala	SNORD89	2	102000000	102000000	0.456	rs13010122	-2.78	rs6757365	0.27571	5.27	-0.373	408	4	lasso	0.32477	5.03e-09	-0.29489	0.768076	0.954745	1
Brain_Amygdala	SEPHS1P6	2	201000000	201000000	0.533	rs10153805	3.8	rs1523816	0.12437	-4.26	-1.265	282	32	enet	0.18129	2.34e-05	1.12507	0.260557	0.769007	1
Brain_Amygdala	AC007277.3	2	171000000	172000000	0.437	rs1045327	-3.42	rs3764916	0.22458	4.78	2.778	469	5	lasso	0.18899	1.54e-05	3.0408	0.002359	0.150195	1
Brain_Amygdala	AC079776.2	2	131000000	131000000	0.453	rs10496681	-2.5	rs6760544	0.08025	-4.17	-1.167	289	289	blup	0.11622	0.000723	-0.16681	0.86752	0.975092	1
Brain_Amygdala	EML6	2	55000000	55200000	0.501	rs2116436	-3.24	rs11692696	0.0428	4.07	-2.201	574	53	enet	0.18346	2.08e-05	-2.06511	0.038912	0.456265	1
Brain_Amygdala	MGC10955	2	74400000	74400000	0.498	rs6546898	2.52	rs7570950	0.24738	5.56	-0.798	358	13	enet	0.32072	6.52e-09	-0.97395	0.330082	0.807175	1
Brain_Amygdala	FAM228B	2	24300000	24400000	0.491	rs11693860	3.09	rs3731620	0.17635	-5.02	-0.412	316	316	blup	0.19086	1.39e-05	0.51825	0.604282	0.914078	1
Brain_Amygdala	C2orf16	2	27800000	27800000	0.215	rs4361084	2.53	rs12475843	0.04068	-3.65	1.22	279	31	enet	0.15165	0.000114	-0.28191	0.778011	0.957138	1
Brain_Amygdala	RAB6C	2	131000000	131000000	0.56	rs10496681	-2.5	rs1922633	0.10453	-4.51	0.562	257	11	lasso	0.09648	0.00199	-0.81321	0.416097	0.844451	1
Brain_Amygdala	CYP4F32P	2	95400000	95400000	0.386	rs6747563	-2.68	rs6716242	0.12116	4.07	-1.86	65	8	enet	0.02032	0.0989	-1.99217	0.046352	0.481199	1
Brain_Amygdala	LINC00570	2	11500000	11500000	0.441	rs6739182	2.85	rs4669685	0.00154	3.21	1.788	463	463	blup	0.04531	0.0268	1.06414	0.287263	0.784899	1
Brain_Amygdala	AC073869.2	2	132000000	132000000	0.279	rs10171879	-2.05	rs6414022	0.18799	-4.68	0.419	196	3	lasso	0.14422	0.000169	-0.44741	0.654578	0.928659	1
Brain_Amygdala	TRAPPC12-AS1	2	3490000	3490000	0.339	rs1454232	-2.96	rs9678647	-0.00927	-3.8	-1.27	566	47	enet	0.05324	0.0178	-0.07874	0.937236	0.988338	1
Brain_Amygdala	RP11-395L14.5	2	114000000	114000000	0.55	rs452204	3.09	rs4849261	0.21885	5.13	0.009	405	405	blup	0.18125	2.34e-05	-0.05951	0.952542	0.99204	1
Brain_Amygdala	AC079776.7	2	131000000	131000000	0.509	rs10496681	-2.5	rs6760544	0.23954	-5.45	-1.167	257	5	lasso	0.23777	9.97e-07	1.06266	0.287937	0.784954	1
Brain_Amygdala	AC074289.1	2	64400000	64500000	0.471	rs6729083	-3.27	rs12470429	0.092	4.65	1.397	398	28	enet	0.24938	5.08e-07	2.16691	0.030242	0.425265	1
Brain_Amygdala	FTCDNL1	2	201000000	201000000	0.749	rs13397495	3.74	rs6759018	0.34735	5.74	-0.847	314	11	enet	0.3074	1.52e-08	-0.97685	0.328645	0.806207	1
Brain_Amygdala	AC007966.1	2	187000000	187000000	0.658	rs16827374	2.1	rs2370400	0.40954	6.31	0.959	294	16	enet	0.44995	7.11e-13	0.95912	0.337496	0.811685	1
Brain_Amygdala	RAPGEF4-AS1	2	174000000	174000000	0.441	rs2553008	3.23	rs10193942	0.01226	3.89	0.397	492	6	lasso	0.07917	0.00479	0.07014	0.944081	0.989865	1
Brain_Amygdala	AC068039.4	2	173000000	173000000	0.415	rs12987931	4.45	rs2138348	0.40882	6.04	3.412	405	6	lasso	0.39983	3.06e-11	3.41256	0.000644	0.077598	1
Brain_Amygdala	AC104653.1	2	115000000	115000000	0.435	rs1847694	1.96	rs11676646	0.27929	-5.53	-0.021	294	6	lasso	0.30514	1.75e-08	0.13664	0.891314	0.979794	1
Brain_Amygdala	CRYGEP	2	209000000	209000000	0.694	rs1598140	2.36	rs1020581	0.43416	6.37	-0.882	370	6	lasso	0.39353	4.8e-11	-1.1378	0.255206	0.765238	1
Brain_Amygdala	PPP1R2P5	2	108000000	108000000	0.508	rs2971653	2.89	rs10165214	0.31369	5.41	-0.748	425	11	enet	0.29508	3.27e-08	-0.92219	0.356429	0.819869	1
Brain_Amygdala	AC159540.1	2	98100000	98100000	0.39	rs1320147	1.76	rs3906948	0.17661	4.88	1.085	131	9	lasso	0.24439	6.8e-07	0.67249	0.501269	0.877904	1
Brain_Amygdala	AC019097.7	2	99700000	99700000	0.179	rs12467276	-1.81	rs3792146	0.00446	3.39	0.135	297	297	blup	0.06722	0.00877	-0.56743	0.570421	0.903028	1
Brain_Amygdala	AC008073.7	2	24400000	24400000	0.271	rs11693860	3.09	rs7564420	0.25618	5.18	0.084	281	36	enet	0.29097	4.21e-08	-0.43143	0.666157	0.93142	1
Brain_Amygdala	HMGB1P31	2	54300000	54300000	0.298	rs2287348	5.83	rs10183655	0.22324	4.54	-0.018	454	2	lasso	0.10967	0.00101	0.06027	0.951942	0.991903	1
Brain_Amygdala	AC092159.2	2	677000	697000	0.477	rs7585330	3.2	rs2867137	0.20515	5.47	-0.768	494	2	lasso	0.30268	2.04e-08	-0.64944	0.516052	0.88251	1
Brain_Amygdala	AC108488.3	2	3610000	3610000	0.805	rs1454232	-2.96	rs4583476	0.56842	-7.14	1.595	562	6	lasso	0.55442	8.35e-17	-1.78228	0.074704	0.554892	1
Brain_Amygdala	AC068057.2	2	105000000	105000000	0.361	rs7602578	2.69	rs403491	0.18833	4.69	-0.675	378	19	enet	0.1777	2.84e-05	-0.63269	0.526934	0.886325	1
Brain_Amygdala	AC104135.2	2	75100000	75200000	0.708	rs2192926	2.54	rs12713828	0.43844	6.56	-0.457	456	5	lasso	0.46807	1.68e-13	-0.98856	0.32288	0.803139	1
Brain_Amygdala	DDX11L2	2	114000000	114000000	0.62	rs452204	3.09	rs4849261	0.37552	5.85	0.009	351	9	lasso	0.40586	1.98e-11	-0.14413	0.885397	0.978421	1
Brain_Amygdala	MED15P5	2	131000000	131000000	0.234	rs10496681	-2.5	rs6431145	0.15528	4.72	0.173	144	144	blup	0.16426	5.84e-05	0.40288	0.687038	0.935204	1
Brain_Amygdala	AC068282.3	2	128000000	128000000	0.715	rs11691902	2.56	rs13429925	0.66075	7.58	0.152	438	18	enet	0.64546	4.69e-21	-0.03548	0.971697	0.995699	1
Brain_Amygdala	LINC00299	2	8150000	8520000	0.636	rs3097276	2.86	rs6746864	-0.00935	3.08	0.049	501	14	lasso	0.03617	0.0429	-1.03341	0.301414	0.791116	1
Brain_Amygdala	AC079922.3	2	113000000	113000000	0.446	rs11685462	-4.09	rs17587043	0.22895	4.93	-1.502	477	10	lasso	0.21715	3.22e-06	-1.65028	0.098885	0.598848	1
Brain_Amygdala	AC092839.1	2	54800000	54800000	0.242	rs3929001	5.17	rs2288682	0.00575	-3.82	0.715	549	549	blup	0.00694	0.209	-1.61031	0.10733	0.609523	1
Brain_Amygdala	PPIL3	2	202000000	202000000	0.804	rs10084263	-2.65	rs10183261	0.38088	-6.46	0.276	449	15	lasso	0.52507	1.29e-15	-0.39143	0.695477	0.936433	1
Brain_Amygdala	RPL23AP7	2	114000000	114000000	0.645	rs17043030	-3.12	rs4849261	0.20824	4.89	0.009	333	16	lasso	0.28295	6.87e-08	-0.1469	0.883208	0.977954	1
Brain_Amygdala	STON1	2	48800000	48800000	0.294	rs1922469	3.37	rs4953592	0.14278	4.86	-0.149	476	4	lasso	0.17732	2.9e-05	0.06974	0.944399	0.990055	1
Brain_Amygdala	AC012442.5	2	113000000	113000000	0.212	rs11685462	-4.09	rs17587043	0.20377	4.4	-1.502	448	5	lasso	0.10802	0.0011	-2.09886	0.03583	0.445523	1
Brain_Amygdala	FNBP1P1	2	74300000	74400000	0.666	rs4853019	2.58	rs828844	0.36826	5.67	-0.721	359	7	lasso	0.33693	2.28e-09	-0.77212	0.440045	0.855181	1
Brain_Amygdala	RP11-410E4.1	2	187000000	187000000	0.215	rs16827374	2.1	rs6754898	0.19922	5.32	-0.188	293	3	lasso	0.26789	1.7e-07	-0.22821	0.819481	0.966126	1
Brain_Amygdala	RP11-378A13.1	2	219000000	219000000	0.49	rs744753	3.43	rs2014615	0.32212	-6.45	0.123	449	6	lasso	0.44938	7.43e-13	-0.34251	0.731965	0.944471	1
Brain_Amygdala	RP11-546J1.1	2	159000000	159000000	0.409	rs10497198	3.64	rs714190	0.06404	-3.56	0.643	393	41	enet	0.10108	0.00157	-0.66722	0.504629	0.878778	1
Brain_Amygdala	RP11-342K6.4	2	75900000	75900000	0.34	rs2190355	-3.48	rs1859707	0.01031	3.73	-0.002	529	32	enet	0.08905	0.0029	-0.00174	0.998614	0.999942	1
Brain_Amygdala	RP11-503P10.1	2	27300000	27300000	0.241	rs28364045	3.22	rs1122227	0.10379	3.87	-0.679	327	5	lasso	0.06179	0.0116	-0.95208	0.341059	0.813307	1
Brain_Amygdala	RP11-791G15.2	2	10900000	10900000	0.495	rs6739182	2.85	rs4799	0.00406	-3.52	-0.654	595	11	lasso	0.01927	0.105	-0.26657	0.789799	0.959723	1
Brain_Amygdala	RP11-301O19.1	2	86400000	86400000	0.464	rs2241434	3.63	rs7561589	0.28587	5.32	-0.178	454	28	enet	0.25411	3.85e-07	-0.33028	0.741189	0.946178	1
Brain_Amygdala	RP11-455J20.3	2	191000000	191000000	0.419	rs785232	2.92	rs1233288	0.22108	-4.5	-2.147	315	315	blup	0.19878	8.98e-06	1.98932	0.046666	0.481858	1
Brain_Amygdala	RBM6	3	50000000	50100000	0.241	rs34823813	6.94	rs952594	0.202517	-4.63	-3.161	338	15	lasso	0.13544	0.000267	3.3292	0.000871	0.0895824	1
Brain_Amygdala	LARS2	3	45400000	45600000	0.463	rs6799689	3.06	rs3821895	0.269448	-4.94	0.953	512	21	enet	0.20154	7.71e-06	0.0279	0.978	0.996554	1
Brain_Amygdala	SEMA3B	3	50300000	50300000	0.344	rs9853352	6.79	rs13091933	0.028857	3.4	-2.036	335	323	blup	0.10528	0.00127	0.9112	0.362	0.822065	1
Brain_Amygdala	ITIH4	3	52800000	52900000	0.373	rs11713763	-2.99	rs2276817	0.23603	5.19	-0.661	389	26	enet	0.17183	3.9e-05	-0.9652	0.334	0.809898	1
Brain_Amygdala	IFT80	3	160000000	160000000	0.259	rs11918072	-3.17	rs4679890	0.045106	-3.65	0.874	375	375	blup	0.04392	0.0287	0.6702	0.503	0.878318	1
Brain_Amygdala	HLTF	3	149000000	149000000	0.345	rs9838048	3.2	rs16861588	0.184405	-4.53	1.457	567	6	lasso	0.18534	1.88e-05	-0.8102	0.418	0.845305	1
Brain_Amygdala	MKRN2	3	12600000	12600000	0.373	rs1529755	3.66	rs13098031	-0.01132	3.91	-0.793	464	464	blup	0.04892	0.0222	1.7742	0.076	0.557698	1
Brain_Amygdala	LRRFIP2	3	37100000	37200000	0.196	rs1543226	2.48	rs9823428	0.046914	4.41	0.335	422	422	blup	0.12563	0.000445	0.1522	0.879	0.977462	1
Brain_Amygdala	SEC22C	3	42600000	42600000	0.322	rs342541	-3.16	rs6790204	0.098356	4.51	0.546	473	4	lasso	0.06397	0.0103	0.5902	0.555	0.897134	1
Brain_Amygdala	ACTR8	3	53900000	53900000	0.383	rs3755817	2.75	rs4687758	0.194925	-4.61	-1.901	504	4	lasso	0.16894	4.55e-05	1.8242	0.0681	0.542652	1
Brain_Amygdala	NPHP3	3	132000000	132000000	0.564	rs17183760	3.29	rs12486323	0.210939	-5.27	0.515	400	7	lasso	0.26932	1.56e-07	-0.3997	0.689	0.935204	1
Brain_Amygdala	ACAP2	3	195000000	195000000	0.349	rs2344654	-2.58	rs9825185	0.106414	4.28	-0.256	360	6	lasso	0.1507	0.00012	-0.5446	0.586	0.907804	1
Brain_Amygdala	TFG	3	100000000	100000000	0.276	rs905604	2.38	rs7629279	-0.011691	3.15	1.135	443	443	blup	0.02884	0.0628	1.8377	0.0661	0.535758	1
Brain_Amygdala	ROPN1B	3	126000000	126000000	0.302	rs3796191	2.72	rs6790101	0.148165	-4.48	2.23	438	5	lasso	0.19969	8.54e-06	-1.9564	0.0504	0.494184	1
Brain_Amygdala	HEMK1	3	50600000	50600000	0.215	rs11714141	5.62	rs399484	0.149173	-4.38	-1.606	316	1	lasso	0.10092	0.00158	1.606	0.108	0.609824	1
Brain_Amygdala	CISH	3	50600000	50600000	0.239	rs11714141	5.65	rs4267675	0.025171	3.77	-1.586	323	311	blup	0.11838	0.000647	0.434	0.664	0.930935	1
Brain_Amygdala	COMMD2	3	149000000	149000000	0.338	rs9838048	3.2	rs10935774	0.091931	4.15	-2.393	475	23	enet	0.16757	4.9e-05	-2.9547	0.00313	0.171365	1
Brain_Amygdala	ABCC5	3	184000000	184000000	0.444	rs6777400	-3.07	rs562	0.137371	4.86	-0.688	483	8	lasso	0.18542	1.87e-05	-1.2861	0.198	0.718427	1
Brain_Amygdala	KLHL24	3	183000000	183000000	0.443	rs6777400	-3.07	rs2313450	0.15008	-4.51	-2.887	475	475	blup	0.20331	6.99e-06	1.9869	0.0469	0.48309	1
Brain_Amygdala	A4GNT	3	138000000	138000000	0.353	rs4678258	-3.42	rs4678403	0.058415	-4.08	-0.036	362	9	lasso	0.11778	0.000667	0.2104	0.833	0.969218	1
Brain_Amygdala	PIGZ	3	197000000	197000000	0.776	rs4916566	-2.54	rs746037	0.336888	5.5	-0.09	462	17	lasso	0.29745	2.82e-08	0.082	0.935	0.988156	1
Brain_Amygdala	THUMPD3	3	9400000	9430000	0.316	rs1543143	-3.39	rs813606	0.00092	-3.58	2.079	546	546	blup	0.12592	0.000438	-1.8704	0.0614	0.525672	1
Brain_Amygdala	VILL	3	38000000	38000000	0.46	rs6801285	-2.53	rs11715770	0.20827	-4.66	0.365	416	28	enet	0.20798	5.39e-06	0.5849	0.559	0.898126	1
Brain_Amygdala	SUMF1	3	3740000	4510000	0.714	rs13099728	-2.6	rs2819562	0.242431	5.08	1.349	646	15	lasso	0.21648	3.35e-06	1.6919	0.0907	0.586111	1
Brain_Amygdala	TAMM41	3	11800000	11900000	0.372	rs217049	3.94	rs1846206	0.183416	-4.61	-0.337	490	3	lasso	0.20876	5.16e-06	0.5509	0.582	0.906825	1
Brain_Amygdala	POMGNT2	3	43100000	43100000	0.25	rs1807403	-2.05	rs4683356	0.209584	4.6	1.163	372	372	blup	0.17317	3.62e-05	1.0547	0.292	0.786973	1
Brain_Amygdala	ACKR2	3	42800000	42900000	0.393	rs342541	-3.16	rs2228467	0.077894	-4.57	1.369	442	22	enet	0.23125	1.45e-06	0.3178	0.751	0.949268	1
Brain_Amygdala	SLC25A26	3	66100000	66400000	0.849	rs17361892	2.88	rs1680395	0.36537	-5.74	-0.178	385	35	enet	0.36922	2.63e-10	-0.2225	0.824	0.966915	1
Brain_Amygdala	ZNF660	3	44600000	44600000	0.261	rs11709024	-2.64	rs939649	0.087462	4.86	1.338	316	316	blup	0.18934	1.51e-05	2.0216	0.0432	0.470347	1
Brain_Amygdala	RABL3	3	120000000	120000000	0.396	rs9853121	-2.24	rs11708686	0.000969	3.47	0.129	344	344	blup	0.05392	0.0172	0.0112	0.991	0.998609	1
Brain_Amygdala	EIF2A	3	150000000	150000000	0.435	rs1979425	-2.88	rs6440685	0.297147	-5.77	1.616	435	4	lasso	0.35495	6.91e-10	-1.6976	0.0896	0.584373	1
Brain_Amygdala	ECE2	3	184000000	184000000	0.391	rs11545169	-2.84	rs1001817	0.227821	5.03	2.048	511	25	enet	0.29994	2.42e-08	1.4084	0.159	0.6766	1
Brain_Amygdala	VWA5B2	3	184000000	184000000	0.54	rs11545169	-2.84	rs706584	0.256592	-5.17	0.335	500	9	lasso	0.25776	3.11e-07	-0.5506	0.582	0.906825	1
Brain_Amygdala	CCDC50	3	191000000	191000000	0.428	rs6444475	2.48	rs9827142	-0.009703	-2.91	-0.664	474	474	blup	0.01573	0.127	1.167	0.243	0.757075	1
Brain_Amygdala	CCDC174	3	14700000	14700000	0.769	rs4684204	-2.8	rs1901	0.238129	4.91	-0.665	632	632	blup	0.18536	1.87e-05	-1.7334	0.083	0.572241	1
Brain_Amygdala	VPS8	3	185000000	185000000	0.409	rs4350902	-2.81	rs16859583	0.134013	5.33	0.213	428	5	lasso	0.31141	1.18e-08	0.4067	0.684	0.934854	1
Brain_Amygdala	TIMP4	3	12200000	12200000	0.425	rs217049	3.94	rs1605404	-0.009013	-3.68	-0.735	508	508	blup	0.06478	0.00993	2.4791	0.0132	0.319978	1
Brain_Amygdala	EFHB	3	19900000	20000000	0.694	rs2170341	3.27	rs1133328	0.441356	6.21	-2.119	381	11	lasso	0.4126	1.21e-11	-1.6971	0.0897	0.584449	1
Brain_Amygdala	RYBP	3	72400000	72500000	0.606	rs11706917	3.07	rs7643143	0.010661	-3.6	-2.083	495	16	lasso	0.02406	0.0809	1.2466	0.213	0.730345	1
Brain_Amygdala	PPP4R2	3	73000000	73100000	0.383	rs6777921	2.55	rs6549514	0.038437	-4.23	1.518	481	481	blup	0.0276	0.0671	-0.642	0.521	0.884499	1
Brain_Amygdala	THOC7	3	63800000	63800000	0.424	rs11917016	3.4	rs1901304	-0.011506	-3.39	-0.092	604	604	blup	0.09653	0.00198	0.2265	0.821	0.966151	1
Brain_Amygdala	IFT122	3	129000000	129000000	0.577	rs1085071	-2.44	rs6764765	0.215042	-5.31	0.506	280	4	lasso	0.23055	1.51e-06	0.141	0.888	0.978931	1
Brain_Amygdala	RFC4	3	187000000	187000000	0.552	rs2241767	3.4	rs16861184	0.071663	-3.89	-0.11	575	575	blup	0.08372	0.0038	-0.0119	0.99	0.9986	1
Brain_Amygdala	RFT1	3	53100000	53200000	0.344	rs11713763	-2.99	rs2581829	0.245076	4.89	-0.647	370	11	lasso	0.2378	9.95e-07	-0.5407	0.589	0.909013	1
Brain_Amygdala	ZNF589	3	48300000	48300000	0.396	rs9841602	7.75	rs6796490	0.250552	4.95	-1.142	249	4	lasso	0.23312	1.3e-06	-1.2371	0.216	0.732756	1
Brain_Amygdala	RNF123	3	49700000	49800000	0.116	rs11716445	7.29	rs6802890	0.15185	3.98	-4.106	314	3	lasso	0.05587	0.0156	-4.0163	5.91e-05	0.0206298	1
Brain_Amygdala	CTNNB1	3	41200000	41300000	0.237	rs7630377	-4.54	rs3915129	0.116202	4.21	-4.269	378	7	lasso	0.11392	0.000814	-4.3373	1.44e-05	0.00993034	0.829382
Brain_Amygdala	ULK4	3	41300000	42000000	0.391	rs1795313	-3.66	rs809930	0.1236	4.22	1.202	383	383	blup	0.14479	0.000164	0.9917	0.321	0.801818	1
Brain_Amygdala	GLYCTK	3	52300000	52300000	0.354	rs2336142	2.46	rs187084	0.127877	-4.11	-0.56	339	3	lasso	0.0701	0.00758	0.1895	0.85	0.971496	1
Brain_Amygdala	PDHB	3	58400000	58400000	0.342	rs11130650	-2.5	rs7612944	0.101921	-3.78	-0.568	432	12	lasso	0.16079	7.03e-05	0.8673	0.386	0.831664	1
Brain_Amygdala	ARF4	3	57600000	57600000	0.269	rs12715516	1.8	rs11130605	0.061379	-4.02	0.179	356	8	lasso	0.11396	0.000812	-1.434	0.152	0.669215	1
Brain_Amygdala	SLC35G2	3	137000000	137000000	0.184	rs6773440	2.56	rs9846691	-0.003898	-3.3	1.203	336	336	blup	0.05636	0.0152	-1.4044	0.16	0.677789	1
Brain_Amygdala	FAM86JP	3	126000000	126000000	0.613	rs3796191	2.72	rs9821905	0.218889	5.44	-0.318	408	18	enet	0.24874	5.28e-07	-0.6816	0.496	0.875663	1
Brain_Amygdala	MFN1	3	179000000	179000000	0.449	rs2677770	-3.06	rs11720405	0.218712	-4.64	0.792	350	8	lasso	0.12306	0.000508	-0.5859	0.558	0.898126	1
Brain_Amygdala	IQCB1	3	121000000	122000000	0.355	rs12485716	-1.9	rs10934559	0.281659	4.99	-0.157	421	3	lasso	0.31001	1.29e-08	-0.2514	0.801	0.962276	1
Brain_Amygdala	CADM2	3	85000000	86100000	0.322	rs9683114	-3.28	rs12496982	0.025235	-3.24	-2.793	309	6	lasso	0.01821	0.111	0.973	0.331	0.807703	1
Brain_Amygdala	MUC20	3	195000000	195000000	0.608	rs2343129	3.1	rs2140357	0.022585	4.56	0.205	299	6	lasso	0.44928	7.49e-13	-0.8869	0.375	0.827195	1
Brain_Amygdala	ACAD9	3	129000000	129000000	0.387	rs2879784	2.64	rs3755593	0.296691	5.28	-0.081	355	6	lasso	0.21851	2.99e-06	-0.1923	0.847	0.970841	1
Brain_Amygdala	PVRL3	3	111000000	111000000	0.344	rs9866028	-2.89	rs16857874	0.050494	3.75	0.561	316	23	enet	0.17725	2.91e-05	-1.4017	0.161	0.67881	1
Brain_Amygdala	WDR6	3	49000000	49100000	0.161	rs9841602	7.75	rs12629759	0.101514	4.46	4.983	262	262	blup	0.14201	0.00019	4.6664	3.06e-06	0.00345576	0.176244
Brain_Amygdala	CCDC66	3	56600000	56700000	0.439	rs13098160	3.88	rs6791987	0.074423	-4.36	-1.136	436	435	blup	0.14875	0.000133	2.0109	0.0443	0.473377	1
Brain_Amygdala	OXTR	3	8790000	8810000	0.588	rs1543143	-3.39	rs237925	0.027478	-3.83	0.453	737	12	lasso	0.13989	0.000212	-1.1437	0.253	0.764262	1
Brain_Amygdala	HIGD1A	3	42800000	42800000	0.515	rs342541	-3.16	rs339683	0.074041	-4.27	-0.488	442	10	lasso	0.23086	1.48e-06	1.851	0.0642	0.532409	1
Brain_Amygdala	UBE2E2	3	23200000	23600000	0.404	rs4072410	2.91	rs6773562	-0.000864	-3.49	0.85	372	372	blup	0.0879	0.00307	-1.0866	0.277	0.778172	1
Brain_Amygdala	HYAL3	3	50300000	50300000	0.5	rs4688759	6.64	rs2236947	0.26525	-4.97	2.508	327	13	enet	0.16122	6.87e-05	-3.3686	0.000756	0.0845487	1
Brain_Amygdala	UTS2B	3	191000000	191000000	0.669	rs6444475	2.48	rs10937468	0.438369	6.27	0.394	473	10	lasso	0.48425	4.45e-14	0.5747	0.565	0.900467	1
Brain_Amygdala	ALG1L	3	126000000	126000000	0.558	rs3796191	2.72	rs3804587	0.298089	-6	2.35	424	6	lasso	0.30752	1.51e-08	-2.5156	0.0119	0.307351	1
Brain_Amygdala	NKIRAS1	3	23900000	24000000	0.383	rs2001209	-4.05	rs7622887	0.075674	-3.69	0.714	504	12	enet	0.04679	0.0248	-2.2518	0.0243	0.396595	1
Brain_Amygdala	SUCNR1	3	152000000	152000000	0.495	rs16863390	3.02	rs765281	0.003643	-3.87	-1.833	403	403	blup	0.05305	0.018	1.4544	0.146	0.660774	1
Brain_Amygdala	NCKIPSD	3	48700000	48700000	0.436	rs9841602	7.75	rs12497850	0.383818	-6.15	5.332	265	30	enet	0.37034	2.43e-10	-5.5693	2.56e-08	0.000122871	0.00147446
Brain_Amygdala	TREX1	3	48500000	48500000	0.176	rs9841602	7.75	rs11797	0.156294	-4.17	2.358	257	1	lasso	0.13907	0.000221	-2.358	0.0184	0.360783	1
Brain_Amygdala	AC091633.3	3	195000000	195000000	0.459	rs2344654	-2.58	rs2948138	-0.004159	3.08	-1.054	305	6	enet	-0.00225	0.372	-1.3848	0.166	0.683669	1
Brain_Amygdala	CHL1-AS2	3	237000	239000	0.321	rs13089564	3.28	rs1516347	0.040337	3.9	1.358	361	4	lasso	0.07297	0.00655	0.9329	0.351	0.817543	1
Brain_Amygdala	AC069213.1	3	195000000	195000000	0.547	rs2344654	-2.58	rs842225	0.115088	4.39	1.289	298	34	enet	0.32114	6.34e-09	-0.8607	0.389	0.832182	1
Brain_Amygdala	ZNF717	3	75800000	75800000	0.805	rs17028208	2.52	rs7624584	0.571135	7.01	-0.972	161	19	enet	0.55304	9.53e-17	-0.6725	0.501	0.877825	1
[truncated: 55,597 more rows]

## Sheet: Table 2- PWAS
PANEL	ID	CHR	P0	P1	HSQ	BEST.GWAS.ID	BEST.GWAS.Z	EQTL.ID	EQTL.R2	EQTL.Z	EQTL.GWAS.Z	NSNP	NWGT	MODEL	MODELCV.R2	MODELCV.PV	TWAS.Z	TWAS.P	FDR_Q	Bon_p
Plasma_Protein	SERPINB1	6	2832332	2841959	0.0607	rs316346	1.91	rs316343	0.0436	18.3	1.741	24	24	enet	0.052	1.2e-86	2.117	0.0343	0.480425	1
Plasma_Protein	ACOT13	6	24667035	24705065	0.0907	rs1980646	1.65	rs17243143	0.0267	14.5	-0.0687	33	33	enet	0.053	2.1e-87	-1.195	0.2321	0.764214	1
Plasma_Protein	BTN3A3	6	26440472	26453415	0.4666	rs9393716	-2.79	rs9393711	0.2567	-43.1	-2.162	137	137	enet	0.47	0	0.978	0.328	0.81911	1
Plasma_Protein	UCMA	10	13221766	13234374	0.16186	rs117575321	-2.25	rs1537771	0.04705	-18.49	0.057	95	95	enet	0.1	2.2e-172	-0.33437	0.7381	0.941983	1
Plasma_Protein	FGFBP3	10	91906584	91909486	0.17232	rs139542139	3.59	rs11186737	0.15685	-33.65	-0.461	61	61	enet	0.18	0	0.33094	0.74069	0.941983	1
Plasma_Protein	PDLIM1	10	95237572	95291012	0.13452	rs117898386	-3.75	rs1328599	0.02936	-14.61	-0.909	55	55	enet	0.043	1.3e-70	1.21199	0.22552	0.764214	1
Plasma_Protein	C10orf54	10	71747556	71773520	0.12411	rs1227080	2.24	rs10762476	0.08177	24.34	0.196	49	49	enet	0.11	2.3e-191	0.26275	0.79274	0.950492	1
Plasma_Protein	RGS10	10	119499817	119542719	0.01866	rs756278	2.68	rs61876133	0.00157	-5.43	-0.857	47	47	enet	0.0056	1.1e-10	-0.12349	0.90172	0.979667	1
Plasma_Protein	GSTO1	10	104235356	104267459	0.27406	rs1855582	-2.42	rs641071	0.40301	-53.93	-1.23	41	41	enet	0.44	0	0.80725	0.41952	0.854372	1
Plasma_Protein	ARL3	10	102673731	102714397	0.16961	rs11191242	-2.88	rs8354	0.0918	-25.87	1.231	40	40	enet	0.17	1.9e-285	-0.53732	0.59105	0.905879	1
Plasma_Protein	PIP4K2A	10	22534854	22714578	0.06248	rs35386008	1.62	rs10828352	0.09887	-27.21	-0.279	26	26	enet	0.11	9e-193	0.48763	0.62581	0.91868	1
Plasma_Protein	KIAA1279	10	68988721	69043544	0.00906	rs2394545	2.14	rs2487701	0.00324	5.66	1.468	33	33	enet	0.0034	3.7e-07	1.06505	0.28685	0.806546	1
Plasma_Protein	FAM213A	10	80407829	80437115	0.00616	rs148233620	-1.78	rs7067612	0.00241	-5.5	-1.305	11	1	top1	0.0024	1.8e-05	1.305	0.19189	0.734775	1
Plasma_Protein	IL15RA	10	5943639	5978187	0.39802	rs149785965	-2.79	rs8177643	0.19457	37.5	-0.022	139	139	enet	0.36	0	0.21598	0.829	0.960241	1
Plasma_Protein	C10orf54	10	71747556	71773520	0.12395	rs117140087	1.74	rs10762476	0.09398	26.11	0.196	39	39	enet	0.12	2.2e-195	0.23448	0.81461	0.95838	1
Plasma_Protein	UNC5B	10	71212570	71302864	0.15503	rs116969380	-2.96	rs7907590	0.01455	-12.03	1.07	119	119	enet	0.094	1.7e-156	-0.86375	0.38772	0.851284	1
Plasma_Protein	PNLIPRP2	10	116620953	116645143	0.28277	rs12768804	-1.54	rs4751995	0.36707	51.47	0.831	28	28	enet	0.37	0	0.65308	0.5137	0.895389	1
Plasma_Protein	HTRA1	10	122458551	122514907	0.05329	rs55928386	-2.34	rs7095410	0.01375	-10.29	-0.567	56	56	enet	0.037	5.1e-62	-0.47671	0.63357	0.921493	1
Plasma_Protein	RBM17	10	6089034	6117457	0.05468	rs41293959	-2.08	rs140764661	0.03753	-16.82	-0.155	26	26	enet	0.04	2.1e-65	0.46593	0.64126	0.924315	1
Plasma_Protein	ANXA11	10	80150889	80205572	0.31908	rs145947019	3.23	rs2819952	0.19314	37.46	-0.521	145	145	enet	0.24	0	-0.30297	0.76191	0.94815	1
Plasma_Protein	SAR1A	10	70147289	70170523	0.05522	rs999706	-1.66	rs12570358	0.08194	24.37	0.478	33	33	enet	0.083	1.3e-138	0.6706	0.50248	0.891493	1
Plasma_Protein	NMT2	10	15102584	15168693	0.05926	rs12571771	2.96	rs11259539	0.02516	-13.54	1.746	31	31	enet	0.039	2.5e-65	-2.67216	0.00754	0.315309	1
Plasma_Protein	IDI2	10	1018910	1025859	0.04169	rs2387304	1.68	rs1044261	0.0405	-17.16	0.283	31	31	enet	0.053	2.2e-88	-0.0867	0.93091	0.98814	1
Plasma_Protein	AKR1C4	10	5195462	5218949	0.11758	rs114815589	-2.41	rs75811842	0.29219	-45.92	-0.178	43	43	enet	0.29	0	0.17583	0.86043	0.969663	1
Plasma_Protein	AS3MT	10	102869470	102901899	0.0049	rs35637354	1.41	rs111622998	0.00505	-6.48	-0.066	6	1	top1	0.005	9.2e-10	0.066	0.94738	0.991308	1
Plasma_Protein	SFTPD	10	79937740	79982614	0.1612	rs10887238	-1.93	rs7084667	0.12666	30.35	-0.713	121	121	enet	0.17	3.7e-285	0.21938	0.82636	0.960241	1
Plasma_Protein	GDI2	10	5765223	5842132	0.08125	rs670856	-2.84	rs55913768	0.11016	-28.39	0.118	70	70	enet	0.14	2.2e-237	-1.31229	0.18942	0.733835	1
Plasma_Protein	IL2RA	10	6010689	6062370	0.01748	rs12722497	1.94	rs12722497	0.00947	8.47	1.937	12	1	top1	0.0095	7.1e-17	1.937	0.05275	0.56169	1
Plasma_Protein	ENTPD1	10	95711779	95877266	0.01399	rs142393920	-3.09	rs4417206	0.01115	9.62	-2.096	47	47	enet	0.013	1.6e-22	-1.61858	0.10554	0.652532	1
Plasma_Protein	RET	10	43077064	43130351	0.11039	rs150638162	2.19	rs2506008	0.09994	26.97	0.519	117	117	enet	0.15	5e-260	0.90389	0.36605	0.845689	1
Plasma_Protein	IL15RA	10	5943639	5978187	0.02548	rs8177617	-1.3	rs8177643	0.00989	8.76	-0.022	25	25	enet	0.015	2.4e-26	-0.72102	0.4709	0.880563	1
Plasma_Protein	CXCL12	10	44370165	44386493	0.03454	rs117675639	-3.25	rs1023264	0.01347	-10.05	-1.098	31	31	enet	0.021	2.2e-35	0.09409	0.92504	0.984996	1
Plasma_Protein	DKK1	10	52314281	52318042	0.20639	rs12768580	1.73	rs11003047	0.06226	21.26	-0.014	74	74	enet	0.15	5.8e-249	0.62644	0.53103	0.896583	1
Plasma_Protein	CHST15	10	124007668	124093598	0.0275	rs12764321	-2.29	rs7078438	0.01332	11.06	1.642	38	38	enet	0.024	1.6e-39	1.88053	0.06004	0.581693	1
Plasma_Protein	CDNF	10	14819245	14838575	0.14769	rs4750597	2.29	rs188293941	0.018	-12.82	0.279	112	112	enet	0.071	7.3e-118	0.12481	0.90067	0.979348	1
Plasma_Protein	FAS	10	88990531	89017059	0.15684	rs7092881	2.13	rs7911226	0.07299	-23.01	1.18	79	79	enet	0.11	1e-188	-1.58393	0.11321	0.660871	1
Plasma_Protein	SPOCK2	10	72059034	72089032	0.03048	rs7895232	-1.88	rs3312	0.03151	15.55	0.213	29	29	enet	0.032	2.7e-53	0.15134	0.8797	0.973681	1
Plasma_Protein	NRP1	10	33177492	33336262	0.09475	rs2383984	3.41	rs734186	0.07861	-23.84	2.826	82	82	enet	0.11	3.8e-177	-2.62331	0.00871	0.344258	1
Plasma_Protein	PSAP	10	71816298	71851325	0.02322	rs72642240	-1.69	rs4747199	0.02007	12.18	-0.645	23	1	top1	0.02	7.1e-34	-0.645	0.51893	0.895389	1
Plasma_Protein	ST8SIA6	10	17315421	17454595	0.02868	rs780844	1.66	rs7089755	0.00834	8.53	-0.725	40	40	enet	0.024	1.3e-40	-0.4442	0.6569	0.92598	1
Plasma_Protein	VWA2	10	114239254	114294489	0.15912	rs17235136	2.71	rs35060624	0.02856	15.28	0.21	97	97	enet	0.11	1.6e-181	-0.00686	0.99453	0.999608	1
Plasma_Protein	ENTPD1	10	95711779	95877266	0.03386	rs112093476	-2.67	rs17461546	0.03606	16.82	-2.1	44	44	enet	0.047	8.6e-78	-1.90101	0.0573	0.576762	1
Plasma_Protein	LIPN	10	88761406	88778242	0.23284	rs4934436	-1.85	rs10509554	0.28578	45.41	0.523	56	56	enet	0.32	0	0.18766	0.85114	0.966318	1
Plasma_Protein	ITIH2	10	7703316	7749520	0.16027	rs72784670	-2.01	rs17142907	0.23001	40.77	0.01	63	63	enet	0.23	0	-0.09228	0.92647	0.985714	1
Plasma_Protein	FAS	10	88990531	89017059	0.15708	rs9325604	2.03	rs7911226	0.08224	-24.44	1.18	98	98	enet	0.12	1.1e-196	-1.62478	0.10421	0.651312	1
Plasma_Protein	XPNPEP1	10	109864766	109923553	0.03572	rs79931080	-2.54	rs72828224	0.0385	17.19	1.488	31	31	enet	0.045	4.9e-75	0.9433	0.34553	0.829823	1
Plasma_Protein	ITIH5	10	7559270	7666998	0.29436	rs4748963	3.15	rs6602258	0.07334	23.05	-0.883	155	155	enet	0.22	0	-1.05414	0.29182	0.811288	1
Plasma_Protein	CLMP	11	123069872	123195248	0.07995	rs148956428	2.73	rs2302605	0.0959	26.69	0.427	47	47	enet	0.1	1.3e-175	0.1635	0.870164	0.972141	1
Plasma_Protein	APLP2	11	130068147	130144811	0.01943	rs3808986	-2.539	rs61349706	0.0156	11.03	-2.256	22	1	top1	0.016	1e-26	-2.256	0.024071	0.436457	1
Plasma_Protein	HTATIP2	11	20363685	20383783	0.04571	rs4757940	2.485	rs10437608	0.044	17.96	1.992	12	1	top1	0.044	1.1e-72	1.992	0.046371	0.541387	1
Plasma_Protein	SERPINH1	11	75562056	75572783	0.06001	rs593989	3.243	rs599816	0.0231	13.08	-0.764	56	56	enet	0.041	1.8e-67	-0.029	0.976867	0.997101	1
Plasma_Protein	NTM	11	131370478	132336822	0.20143	rs10894353	3.48	rs2511781	0.164	34.4	0.397	97	97	enet	0.2	0	1.9462	0.051631	0.555654	1
Plasma_Protein	KIAA1549L	11	33376083	33674102	0.19467	rs1104742	-2.136	rs2753408	0.151	-33.06	-1.47	38	38	enet	0.19	0	1.7198	0.085471	0.63414	1
Plasma_Protein	CD59	11	33703010	33736479	0.07417	rs148661437	-2.086	rs831636	0.0718	-23	0.268	59	59	enet	0.093	1.3e-155	-0.175	0.861113	0.969663	1
Plasma_Protein	UBASH3B	11	122655722	122814473	0.06222	rs185229521	-2.689	rs3937026	0.0532	-19.62	-1.682	73	73	enet	0.071	2.7e-118	0.5689	0.569398	0.901337	1
Plasma_Protein	TRIM3	11	6448613	6474459	0.01289	rs4758417	-3.254	rs2344827	0.00613	-7.04	1.496	27	1	top1	0.0061	1.6e-11	-1.496	0.134654	0.697532	1
Plasma_Protein	ARRB1	11	75260122	75351705	0.13322	rs147048047	-2.635	rs504683	0.12	29.54	0.316	60	60	enet	0.14	2.2e-236	1.1862	0.235532	0.764214	1
Plasma_Protein	SWAP70	11	9664077	9752993	0.21484	rs360142	-2.5	rs10770059	0.175	-35.65	-0.631	65	65	enet	0.21	0	1.1854	0.235878	0.764214	1
Plasma_Protein	AP2A2	11	924894	1012245	0.02591	rs10794276	2.575	rs10902230	0.0136	-10.4	0.802	46	46	enet	0.022	3.4e-37	-0.6141	0.539159	0.896583	1
Plasma_Protein	CARS	11	3000922	3057613	0.00924	rs423440	-1.671	rs693687	0.0111	9.13	-1.53	9	1	top1	0.011	1.8e-19	-1.53	0.126017	0.689781	1
Plasma_Protein	APOA5	11	116789367	116792420	0.17152	rs75542613	2.297	rs35120633	0.218	39.68	1.15	18	18	enet	0.23	0	1.2054	0.228053	0.764214	1
Plasma_Protein	GAL	11	68683779	68691175	0.00325	rs11228377	1.319	rs880610	-0.000128	-3.34	0.709	7	7	enet	-9.6e-05	0.58	-0.8021	0.422501	0.854372	1
Plasma_Protein	LDHA	11	18394560	18408425	0.01773	rs112194672	2.204	rs7951953	0.011	-9.24	-0.666	20	20	enet	0.011	5.6e-20	-0.411	0.681047	0.930804	1
Plasma_Protein	CD248	11	66314494	66317044	0.0175	rs61582507	2.13	rs565972	0.00337	6.15	-1.2906	36	36	enet	0.0039	5.8e-08	-1.0987	0.271882	0.793834	1
Plasma_Protein	FOLR3	11	72114869	72139892	0.28637	rs533207	2.859	rs146694036	0.177	35.78	2.327	41	41	enet	0.24	0	1.1231	0.261409	0.780366	1
Plasma_Protein	FOLR2	11	72216601	72221950	0.02939	rs11235541	-1.286	rs77348083	0.00791	7.8	0.486	33	33	enet	0.011	1.7e-19	0.6627	0.507495	0.892797	1
Plasma_Protein	PDGFD	11	103907189	104164379	0.15652	rs56303189	3.568	rs10895596	0.119	-29.37	0.974	102	102	enet	0.15	7.1e-257	-1.2786	0.201039	0.739413	1
Plasma_Protein	CALCB	11	14904997	15082342	0.02767	rs143686333	2.752	rs7110243	0.0327	-15.82	-1.497	35	35	enet	0.035	1.4e-57	2.0519	0.040179	0.514561	1
Plasma_Protein	AASDHPPT	11	106075501	106098699	0.00664	rs11226922	-1.956	rs1828126	0.000466	-4.27	-0.304	35	35	enet	0.0028	3.9e-06	0.6287	0.529524	0.896583	1
Plasma_Protein	GIF	11	59829273	59845499	0.00365	rs117456053	-0.486	rs150884181	0.00527	-6.35	-0.31	2	1	top1	0.0053	4e-10	0.31	0.756561	0.94815	1
Plasma_Protein	TPP1	11	6612768	6619448	0.06411	rs141171319	1.116	rs11040938	0.0243	13.55	0.197	27	27	enet	0.041	1.5e-67	0.2774	0.781466	0.950492	1
Plasma_Protein	PDHX	11	34915829	35020591	0.07366	rs190097416	2.76	rs2915221	0.0493	-19	1.719	118	118	enet	0.09	8.4e-150	-0.2654	0.790693	0.950492	1
Plasma_Protein	DSCAML1	11	117427772	117817525	0.00776	rs187182376	1.903	rs540469	0.000857	-4.57	-0.444	13	13	enet	0.0013	0.0012	-0.3418	0.732496	0.941983	1
Plasma_Protein	CYB5R2	11	7665100	7677222	0.14676	rs113311566	-2.246	rs11041504	0.131	30.9	-0.892	125	125	enet	0.17	1.7e-298	-0.4381	0.661321	0.927462	1
Plasma_Protein	NAP1L4	11	2944431	2992377	0.14203	rs10734325	-2.414	rs6578308	0.249	42.41	0.811	40	40	enet	0.25	0	0.8163	0.414332	0.854372	1
Plasma_Protein	LRP4	11	46856717	46918642	0.13471	rs10769245	-2.345	rs2306029	0.102	-27.18	1.193	47	47	enet	0.13	7.8e-221	-1.0254	0.305152	0.812261	1
Plasma_Protein	TCN1	11	59852800	59866489	0.28045	rs7109616	2.197	rs34324219	0.0564	-21.65	-1.858	44	44	enet	0.13	2.8e-222	2.2794	0.022644	0.430323	1
Plasma_Protein	LAYN	11	111540280	111561745	0.03477	rs79042049	-1.734	rs4938792	0.0274	-14.37	0.898	21	21	enet	0.029	1.2e-48	-1.0548	0.291505	0.811288	1
Plasma_Protein	MMP7	11	102520508	102530750	0.20371	rs144248271	2.64	rs11568819	0.0748	23.26	-2.228	100	100	enet	0.15	3.3e-254	-1.8268	0.067727	0.603768	1
Plasma_Protein	JAM3	11	134069071	134152001	0.02354	rs470590	2.195	rs655627	0.0239	13.24	0.546	35	35	enet	0.025	9.7e-42	1.0155	0.309858	0.812261	1
Plasma_Protein	CNTN5	11	99020949	100358885	0.13266	rs4143858	-2.205	rs4528296	0.068	-22.53	-2.157	63	63	enet	0.12	7.7e-209	2.0861	0.036967	0.491469	1
Plasma_Protein	CADM1	11	115169218	115504957	0.03903	rs78755140	6.633	rs11215400	0.0309	15.12	0.215	46	46	enet	0.04	2.3e-66	0.6863	0.492513	0.891251	1
Plasma_Protein	CAT	11	34438934	34472060	0.10113	rs117257559	2.122	rs4756148	0.0459	-18.45	0.222	51	51	enet	0.092	2.1e-154	-0.4383	0.661146	0.927462	1
Plasma_Protein	DKK3	11	11956207	12009769	0.24788	rs139518726	2.82	rs11022114	0.103	27.33	-1.36	118	118	enet	0.14	2.6e-246	-1.5696	0.116518	0.666645	1
Plasma_Protein	SPON1	11	13962723	14268133	0.1478	rs2697844	-3.277	rs10832164	0.13	-30.75	-1.806	135	135	enet	0.18	0	0.973	0.330561	0.821721	1
Plasma_Protein	PCSK7	11	117204337	117232525	0.19422	rs516712	-2.425	rs236910	0.34	-49.56	1.926	41	41	enet	0.35	0	-1.7288	0.083838	0.632091	1
Plasma_Protein	SERPING1	11	57597387	57614848	0.28109	rs117960683	3.401	rs10896631	0.328	-48.7	2.616	63	63	enet	0.35	0	-2.5759	0.009998	0.353775	1
Plasma_Protein	MMP12	11	102862736	102874982	0.1351	rs12786502	-2.288	rs17368814	0.129	-30.74	-0.908	62	62	enet	0.15	7.1e-260	0.807	0.419666	0.854372	1
Plasma_Protein	NCAM1	11	112961247	113278436	0.20354	rs11214489	4.364	rs2288158	0.0518	19.36	0.9892	121	121	enet	0.14	1.4e-236	-2.8445	0.004449	0.255817	1
Plasma_Protein	CDON	11	125955796	126063335	0.19945	rs10893510	-2.75	rs3740911	0.186	-36.65	1.32	110	110	enet	0.22	0	-0.9438	0.345283	0.829823	1
Plasma_Protein	MMP1	11	102789919	102798160	0.22525	rs146825996	3.173	rs1144396	0.0494	18.98	-0.31	149	149	enet	0.13	4.8e-224	-0.2145	0.830168	0.960241	1
Plasma_Protein	PRCP	11	82822936	82970584	0.05515	rs138178815	-2.815	rs2229437	0.036	16.17	0.304	91	91	enet	0.047	6.2e-78	0.8508	0.3949	0.854372	1
Plasma_Protein	OAF	11	120211032	120230334	0.21157	rs117873836	-2.889	rs2508490	0.164	-34.47	-0.314	88	88	enet	0.28	0	0.4713	0.637433	0.921493	1
Plasma_Protein	APOC3	11	116829706	116833072	0.01565	rs10790164	1.287	rs5141	0.00302	-6.58	-0.048	12	12	enet	0.0053	3.5e-10	0.1994	0.841923	0.964354	1
Plasma_Protein	NELL1	11	20669551	21575686	0.16698	rs79863839	-2.588	rs8176786	0.112	28.52	-1.829	46	46	enet	0.12	1.2e-207	-1.875	0.060791	0.581693	1
Plasma_Protein	B3GAT3	11	62615296	62622154	0.06271	rs17664979	-1.429	rs7122950	0.0728	-22.95	-0.685	44	44	enet	0.076	1.5e-125	0.5635	0.573068	0.902042	1
Plasma_Protein	LRRC32	11	76657524	76670747	0.01625	rs12275758	4.15	rs12275758	0.00155	-5.8	4.15	59	59	enet	0.0089	5.5e-16	-3.7937	0.000148	0.06808	0.3404
Plasma_Protein	C1QTNF5	11	119338942	119340940	0.05052	rs2248863	0.624	rs2509656	0.0185	11.66	0.57	11	11	enet	0.036	2e-59	0.6001	0.548442	0.896583	1
Plasma_Protein	ESAM	11	124752583	124762290	0.10514	rs6590094	-2.603	rs12541	0.0632	-21.41	-1.993	41	41	enet	0.077	2e-128	1.7792	0.075208	0.620919	1
Plasma_Protein	TMEM132A	11	60924463	60937159	0.28727	rs140711746	-3.001	rs555835	0.246	42.11	-1.633	54	54	enet	0.38	0	-1.3111	0.189832	0.733835	1
Plasma_Protein	FJX1	11	35618460	35620865	0.0764	rs10501144	-2.58	rs10768174	0.0381	-16.71	1.094	23	23	enet	0.054	8.8e-89	0.0948	0.924447	0.984996	1
Plasma_Protein	ADM	11	10305073	10307397	0.00828	rs7120919	1.834	rs1349326	9.69e-05	5.18	1.089	21	21	enet	0.0017	0.00027	0.7485	0.454172	0.869963	1
Plasma_Protein	CRTAM	11	122838500	122872643	0.12716	rs12793392	1.965	rs2370794	0.0458	18.23	-0.828	37	37	enet	0.091	3.3e-152	0.679	0.497157	0.891493	1
Plasma_Protein	MRVI1	11	10573091	10693988	0.04969	rs73417722	-2.257	rs890115	0.0198	-12.71	-0.282	55	55	enet	0.037	6.4e-61	1.6328	0.102515	0.651312	1
Plasma_Protein	NTM	11	131370478	132336822	0.23867	rs4373937	3.602	rs2511781	0.19	37.09	0.397	114	114	enet	0.26	0	2.1889	0.028602	0.465644	1
Plasma_Protein	MMP10	11	102770502	102780628	0.25207	rs4347359	2.963	rs17860955	0.0362	-17.05	-0.0601	137	137	enet	0.12	6.2e-209	-0.3803	0.70371	0.935621	1
Plasma_Protein	MMP8	11	102711796	102727050	0.04957	rs72982111	-2.358	rs11225395	0.026	-14.26	-0.763	40	40	enet	0.036	1.5e-59	1.619	0.105455	0.652532	1
Plasma_Protein	CTSF	11	66563464	66568841	0.0371	rs563344	2.702	rs1044522	0.0328	15.55	-1.176	66	66	enet	0.034	7.9e-57	-1.0703	0.284498	0.803039	1
Plasma_Protein	LRRC4C	11	40114203	41459773	0.06874	rs181500960	-3.023	rs10837377	0.0376	-16.5	-0.611	51	51	enet	0.045	8.6e-74	1.4294	0.152888	0.7038	1
Plasma_Protein	TIRAP	11	126283065	126298845	0.21643	rs117461218	-2.864	rs8177399	0.0865	-25.01	1.64	99	99	enet	0.14	4.4e-239	-1.2521	0.210544	0.739787	1
Plasma_Protein	CDHR5	11	616577	626078	0.02167	rs143197172	-2.221	rs61877829	0.0119	9.66	0.751	15	15	enet	0.014	8.9e-25	0.6741	0.500245	0.891493	1
Plasma_Protein	SAA1	11	18266260	18269977	0.23231	rs76057854	2.493	rs11024589	0.13	-30.71	1.881	37	37	enet	0.17	8.1e-294	-2.4427	0.014579	0.399187	1
Plasma_Protein	APOA4	11	116820700	116823304	0.05604	rs4528369	-2.978	rs12721043	0.0335	-15.67	-0.5928	21	21	enet	0.045	6e-74	-0.1041	0.917077	0.984753	1
Plasma_Protein	ENO2	12	6913745	6923698	0.02862	rs66621175	-1.876	rs2269359	0.013267	9.86	-1.637	11	1	top1	0.013	6e-23	-1.637	0.102	0.651312	1
Plasma_Protein	OAS1	12	112906783	112933222	0.00284	rs1131454	-1.772	rs1131454	0.00166	-4.75	-1.772	4	1	top1	0.0017	0.00031	1.772	0.0764	0.620919	1
Plasma_Protein	CLEC12A	12	9951316	9995694	0.33383	rs80338457	-2.132	rs1060648	0.524434	-61.53	-0.519	66	66	enet	0.54	0	0.37647	0.707	0.9372	1
Plasma_Protein	SELPLG	12	108622277	108633959	0.05697	rs4964268	2.417	rs73191242	0.038361	-16.68	-0.241	46	46	enet	0.053	3.9e-88	0.00989	0.992	0.999608	1
Plasma_Protein	APOF	12	56360568	56362857	0.03065	rs7484392	-2.073	rs2066818	0.047553	-18.74	-0.561	54	54	enet	0.048	3.3e-79	0.53816	0.59	0.905879	1
Plasma_Protein	TESC	12	117038923	117099479	0.04811	rs10850752	-0.725	rs11068300	0.058885	-20.78	-0.509	26	26	enet	0.066	4.3e-110	0.5868	0.557	0.896583	1
Plasma_Protein	LUM	12	91102629	91111494	0.12352	rs11105835	3.168	rs3782580	0.020997	-12.55	-0.087	70	70	enet	0.057	3.1e-94	0.05747	0.954	0.991308	1
Plasma_Protein	TXNRD1	12	104215779	104350307	0.01099	rs7979495	-0.154	rs7298739	0.01086	-9.1	-0.002	7	1	top1	0.011	4.3e-19	0.002	0.998	0.999739	1
Plasma_Protein	AMIGO2	12	47075707	47079951	0.03399	rs854895	2.667	rs854893	0.008166	-8.16	0.08	49	49	enet	0.017	5e-29	0.61253	0.54	0.896583	1
Plasma_Protein	EIF4B	12	53006158	53042209	0.00697	rs117769421	2.537	rs59210689	0.000704	-4.52	-0.318	20	20	enet	0.0016	0.00044	1.30992	0.19	0.733835	1
Plasma_Protein	INHBC	12	57434784	57452062	0.22369	rs3809114	3.697	rs2229357	0.489598	-59.43	2.586	34	34	enet	0.49	0	-2.69285	0.00708	0.312019	1
Plasma_Protein	WIF1	12	65050626	65121305	0.00685	rs6581592	-0.573	rs462847	0.003904	-6.3	0.136	10	1	top1	0.0039	6.5e-08	-0.136	0.892	0.975536	1
Plasma_Protein	ACVRL1	12	51906908	51923361	0.06784	rs706819	-2.311	rs78197611	0.039695	17.13	0.132	43	43	enet	0.051	2.9e-84	-0.4938	0.621	0.917047	1
Plasma_Protein	RAB21	12	71754863	71800286	0.02304	rs187424077	-2.099	rs2864808	0.011618	-9.43	-0.777	47	47	enet	0.019	1.5e-31	1.07893	0.281	0.799876	1
Plasma_Protein	MMAB	12	109553715	109573580	0.05099	rs11067250	-2.21	rs7301541	0.131016	-30.83	1.006	67	67	enet	0.14	3.1e-243	-1.17475	0.24	0.76444	1
Plasma_Protein	HEBP1	12	12974870	13000265	0.23289	rs75846912	2.605	rs11055175	0.167065	-35.06	1.632	81	81	enet	0.25	0	-0.57939	0.562	0.897974	1
Plasma_Protein	COL2A1	12	47972967	48004554	0.07989	rs3803182	-2.016	rs10875723	0.093214	-25.99	0.763	29	29	enet	0.11	9.7e-182	-0.40911	0.682	0.930804	1
Plasma_Protein	USP15	12	62260338	62417431	0.10551	rs10877901	2.166	rs11612349	0.147296	32.8	0.052	83	83	enet	0.22	0	-0.16961	0.865	0.970302	1
Plasma_Protein	ERBB3	12	56076799	56103505	0.04401	rs7312770	-3.321	rs2292238	0.019409	-12.2	2.389	69	1	top1	0.019	8.3e-33	-2.389	0.0169	0.4225	1
Plasma_Protein	TNFRSF1A	12	6328757	6342114	0.02829	rs4764530	-3.275	rs1800693	0.017132	-11.29	1.516	27	1	top1	0.017	3.8e-29	-1.516	0.13	0.691583	1
Plasma_Protein	DCN	12	91140484	91182824	0.00992	rs7138906	2.54	rs3138190	0.006761	-7.11	1.034	21	1	top1	0.0068	1.6e-12	-1.034	0.301	0.812261	1
Plasma_Protein	CNTN1	12	40692439	41072415	0.16606	rs10879122	-2.464	rs12811939	0.041627	17.55	-1.563	82	82	enet	0.12	1.1e-197	-0.80263	0.422	0.854372	1
Plasma_Protein	LTA4H	12	96000753	96043520	0.02264	rs2367755	-1.972	rs2247570	0.011506	9.19	-1.096	23	23	enet	0.016	9.1e-27	-0.79958	0.424	0.855439	1
Plasma_Protein	LRIG3	12	58872149	58920522	0.15232	rs113504829	-2.068	rs11172791	0.054974	-21.67	1.055	102	102	enet	0.2	0	0.86163	0.389	0.851284	1
Plasma_Protein	NTN4	12	95657807	95791189	0.06084	rs10444524	1.981	rs17288108	0.041083	-17.25	-0.718	46	46	enet	0.06	2.5e-99	0.47809	0.633	0.921493	1
Plasma_Protein	FGF23	12	4368227	4379712	0.00636	rs2884594	4.904	rs75403899	0.002691	4.82	4.1	62	1	top1	0.0027	6.2e-06	4.1	4.13e-05	0.0245525	0.09499
Plasma_Protein	NTF3	12	5432108	5521536	0.01758	rs1800599	3.02	rs79426122	0.002782	6.63	0.238	31	31	enet	0.0095	6.5e-17	1.26824	0.205	0.739413	1
Plasma_Protein	TPI1	12	6867119	6870948	0.11396	rs66621175	-1.876	rs66621175	0.047172	-18.54	-1.876	8	1	top1	0.047	5.7e-78	1.876	0.0607	0.581693	1
Plasma_Protein	CLEC1B	12	9985642	10013424	0.11368	rs590429	2.638	rs544605	0.072051	23.63	1.336	53	53	enet	0.15	3.3e-251	0.87092	0.384	0.849527	1
Plasma_Protein	PLXNC1	12	94148577	94307675	0.50509	rs75511262	-3.419	rs7971713	0.145675	-32.43	-2.254	71	71	enet	0.34	0	1.29018	0.197	0.739413	1
Plasma_Protein	TAPBPL	12	6451690	6466517	0.29526	rs113435879	2.548	rs2534709	0.481518	59.02	0.57	37	37	enet	0.54	0	0.25639	0.798	0.950492	1
Plasma_Protein	HSP90B1	12	103930107	103953645	0.27296	rs1165679	2.428	rs7645	0.481539	58.97	-0.772	79	79	enet	0.52	0	0.06818	0.946	0.991308	1
Plasma_Protein	MGAT4C	12	85955666	86838904	0.01176	rs61931115	-0.982	rs61929371	0.008724	8.52	-0.74	9	1	top1	0.0087	1.1e-15	-0.74	0.459	0.87305	1
Plasma_Protein	CHST11	12	104455295	104762014	0.17003	rs36123010	2.75	rs1704878	0.140858	-31.97	-1.268	122	122	enet	0.18	0	0.98332	0.325	0.818729	1
Plasma_Protein	GXYLT1	12	42081845	42144874	0.22853	rs139695917	2.571	rs139695917	0.078154	23.81	2.571	51	51	enet	0.14	1.9e-232	1.27526	0.202	0.739413	1
Plasma_Protein	C1RL	12	7089587	7109238	0.02201	rs12424363	1.832	rs1047776	0.003777	-5.7	-0.91	16	16	enet	0.004	5.1e-08	-0.03648	0.971	0.996564	1
Plasma_Protein	CPM	12	68842197	68971570	0.04648	rs147927807	1.992	rs8181716	0.013237	-10.34	-0.099	30	30	enet	0.031	2.9e-51	0.11022	0.912	0.984637	1
Plasma_Protein	MANSC1	12	12326056	12350242	0.0696	rs73066096	1.983	rs3741798	0.085313	24.94	0.566	38	38	enet	0.086	3.2e-143	0.56101	0.575	0.902042	1
Plasma_Protein	MANSC4	12	27762738	27771276	0.14772	rs148782456	-1.792	rs12368818	0.28373	45.33	-0.924	41	41	enet	0.29	0	-0.99332	0.321	0.816704	1
Plasma_Protein	KRT1	12	52674736	52680407	0.01123	rs650694	-1.642	rs117584863	0.003608	6.06	0.687	35	35	enet	0.004	4.9e-08	1.0839	0.278	0.794286	1
Plasma_Protein	AGAP2	12	57723761	57742157	0.00331	rs150985957	3.008	rs12371356	0.000684	-4.04	1.989	16	1	top1	0.00068	0.015	-1.989	0.0467	0.542475	1
Plasma_Protein	ART4	12	14825569	14843526	0.16668	rs74431055	2.962	rs7311924	0.442993	56.63	0.104	54	54	enet	0.44	0	0.06742	0.946	0.991308	1
Plasma_Protein	PCDH9	13	66302834	67230445	0.0458	rs118078735	3.54	rs4884685	0.00503	-7.47	-2.596	71	71	enet	0.02	2e-34	2.302	0.0214	0.428291	1
Plasma_Protein	EFNB2	13	106489745	106535662	0.0485	rs117758474	2.74	rs59166663	0.01911	12.1	1.104	69	69	enet	0.043	5.4e-71	-0.84	0.4012	0.854372	1
Plasma_Protein	KL	13	33016423	33066143	0.0535	rs9315201	2.81	rs73176836	0.00868	9.44	2.048	88	88	enet	0.031	1.1e-51	1.272	0.2035	0.739413	1
Plasma_Protein	GAS6	13	113820549	113864076	0.0869	rs10219950	-1.96	rs6602909	0.0725	-22.9	-0.485	31	31	enet	0.079	1.1e-131	0.781	0.4346	0.856611	1
Plasma_Protein	SLITRK6	13	85792790	85806683	0.0703	rs117666918	-3.39	rs9547187	0.04116	-17.42	1.272	93	93	enet	0.057	8e-94	-0.232	0.8163	0.95838	1
Plasma_Protein	F10	13	113122799	113149529	0.1186	rs491455	1.5	rs3211757	0.03693	16.48	0.481	55	55	enet	0.064	2.1e-105	0.862	0.3889	0.851284	1
Plasma_Protein	F7	13	113105788	113120685	0.2774	rs76445132	3.05	rs6046	0.32558	-48.75	0.336	79	79	enet	0.37	0	-0.367	0.7134	0.939833	1
Plasma_Protein	POSTN	13	37562583	37598844	0.0959	rs9547850	-3.02	rs7329947	0.0247	13.82	0.409	96	96	enet	0.059	4.6e-98	0.252	0.8013	0.951958	1
Plasma_Protein	CPB2	13	46053186	46105033	0.2777	rs259729	2.84	rs7988836	0.26467	43.7	-0.007	301	301	enet	0.33	0	0.361	0.718	0.941983	1
Plasma_Protein	ESD	13	46771256	46797420	0.3007	rs4143234	-3.47	rs9778	0.12633	-30.23	-0.163	37	37	enet	0.2	0	0.266	0.7902	0.950492	1
Plasma_Protein	GPC5	13	91398621	92873682	0.1513	rs73592425	-2	rs342706	0.18398	-36.46	-0.102	56	56	enet	0.24	0	0.06	0.9521	0.991308	1
Plasma_Protein	THSD1	13	52377167	52416373	0.288	rs967597	-2.05	rs41292808	0.11302	28.62	0.483	61	61	enet	0.12	2.9e-210	0.255	0.799	0.951023	1
Plasma_Protein	MTIF3	13	27435643	27450591	0.0143	rs146301498	-1.25	rs1218802	0.00537	-6.46	0.353	21	1	top1	0.0054	2.8e-10	-0.353	0.7241	0.941983	1
Plasma_Protein	PYGL	14	50857891	50944483	0.17697	rs117639348	1.964	rs12717412	0.048223	-18.84	0.326	47	47	enet	0.078	4.5e-130	-0.7186	0.472383	0.881536	1
Plasma_Protein	MAX	14	65006174	65102695	0.04592	rs4899165	-0.82	rs8181938	0.069243	-22.55	0.439	17	17	enet	0.071	2.2e-118	-0.2706	0.786697	0.950492	1
Plasma_Protein	SMOC1	14	69854131	70032366	0.14036	rs117463153	-2.438	rs1958078	0.071515	22.74	0.278	108	108	enet	0.13	6.5e-221	0.9528	0.340685	0.828545	1
Plasma_Protein	SERPINA10	14	94280460	94293268	0.13656	rs1955651	-4.096	rs12434093	0.208622	38.81	-1.195	229	229	enet	0.22	0	-1.3625	0.173034	0.720362	1
Plasma_Protein	FLRT2	14	85530144	85654428	0.11434	rs4904254	-2.313	rs17796783	0.121239	-29.62	0.395	130	130	enet	0.18	0	-0.0408	0.967464	0.995155	1
Plasma_Protein	GNPNAT1	14	52775193	52791668	0.06006	rs11625099	3.023	rs1254975	0.060217	21.1	-2.966	44	44	enet	0.063	5e-105	-2.4165	0.015669	0.412955	1
Plasma_Protein	RNASE3	14	20891399	20892348	0.2014	rs193086968	-2.931	rs147307766	0.078816	24.98	0.503	159	159	enet	0.17	5.7e-303	-1.0877	0.276706	0.794286	1
Plasma_Protein	FBLN5	14	91869412	91947987	0.04106	rs17733414	-2.291	rs2402088	0.01005	-9.05	-0.085	48	48	enet	0.024	1.3e-39	1.3264	0.184703	0.733835	1
Plasma_Protein	NID2	14	52004803	52069228	0.10496	rs76569378	-2.683	rs941622	0.132003	30.89	-0.295	58	58	enet	0.16	9.8e-285	-0.0495	0.960489	0.991308	1
Plasma_Protein	ATXN3	14	92044496	92106621	0.12338	rs8014854	-1.98	rs10135585	0.152743	-32.53	-0.917	83	83	enet	0.25	0	0.2427	0.808206	0.955228	1
Plasma_Protein	PSME2	14	24143362	24147570	0.07002	rs7146672	-1.155	rs2236352	0.040729	17.26	-0.315	7	7	enet	0.047	4.1e-78	-0.8531	0.39358	0.854372	1
Plasma_Protein	ALDH6A1	14	74056847	74084492	0.00598	rs148385020	-3.241	rs6574158	0.001713	4.86	2.394	15	1	top1	0.0017	0.00026	2.394	0.016666	0.421229	1
Plasma_Protein	EIF2S1	14	67360151	67386516	0.00218	rs57154550	1.223	rs59861720	0.000914	-3.97	0.671	11	1	top1	0.00091	0.0059	-0.671	0.502221	0.891493	1
Plasma_Protein	SERPINA3	14	94612384	94624055	0.03914	rs7152810	-2.756	rs6575449	0.017485	-11.48	1.391	71	71	enet	0.021	4.2e-36	-1.3692	0.170942	0.72033	1
Plasma_Protein	LGALS3	14	55124110	55145423	0.05552	rs72711701	2.117	rs10498475	0.111024	-28.53	0.03	60	60	enet	0.13	6.2e-228	0.7433	0.457302	0.872859	1
Plasma_Protein	SERPINA5	14	94561442	94593118	0.02273	rs8013629	-2.521	rs10133793	0.009907	8.69	-2.101	63	63	enet	0.015	2.7e-25	-3.4618	0.000537	0.112282	1
Plasma_Protein	SERPINA4	14	94561442	94569913	0.3296	rs1243550	-3.305	rs10139745	0.209356	38.92	-0.1	129	129	enet	0.3	0	-0.102	0.918757	0.984753	1
Plasma_Protein	SERPINA1	14	94376747	94390693	0.36117	rs61978279	-2.759	rs28929474	0.11702	-29.11	0.046	98	98	enet	0.25	0	-0.9787	0.327745	0.81911	1
Plasma_Protein	LGMN	14	92703807	92748679	0.10259	rs76772550	-1.837	rs148659834	0.023402	-13.23	-0.377	75	75	enet	0.063	4.4e-105	-0.5816	0.560864	0.897695	1
Plasma_Protein	SERPINA3	14	94612384	94624055	0.14297	rs1057035	-2.932	rs8023057	0.086343	-25.04	1.392	81	81	enet	0.12	8.4e-207	-2.2053	0.027432	0.460537	1
Plasma_Protein	ENTPD5	14	73958010	74019399	0.13208	rs7359108	2.735	rs73301475	0.174429	-35.63	-0.05	133	133	enet	0.21	0	-0.618	0.536588	0.896583	1
Plasma_Protein	ANG	14	20684177	20698971	0.2935	rs4981300	2.698	rs4982325	0.139001	32.6	1.565	106	106	enet	0.32	0	0.3077	0.758331	0.94815	1
Plasma_Protein	RNASE4	14	20684560	20701216	0.24829	rs146230302	2.624	rs1888560	0.117421	-29.12	0.805	130	130	enet	0.2	0	0.202	0.839936	0.963111	1
Plasma_Protein	RNASE6	14	20781268	20782467	0.30602	rs112244541	3.219	rs1045922	0.413101	54.62	-1.847	69	69	enet	0.45	0	-1.6029	0.108961	0.656718	1
Plasma_Protein	DLK1	14	100725705	100738224	0.08702	rs76739542	2.506	rs4905998	0.098183	26.96	2.042	65	65	enet	0.12	2.7e-197	1.4518	0.146545	0.698095	1
Plasma_Protein	DLK1	14	100725705	100738224	0.087	rs149507120	3.103	rs4905998	0.094776	26.47	2.042	60	60	enet	0.11	1.3e-192	1.5745	0.115372	0.661735	1
Plasma_Protein	SERPINA12	14	94487274	94517844	0.21568	rs11628553	-2.168	rs12434114	0.097098	26.62	0.158	66	66	enet	0.15	1.2e-258	0.857	0.391425	0.854372	1
Plasma_Protein	RNASE1	14	20801228	20802855	0.21195	rs35853510	1.987	rs17254387	0.08122	24.25	-0.285	41	41	enet	0.15	4.3e-265	0.5429	0.587219	0.905879	1
Plasma_Protein	SERPINA9	14	94462717	94479689	0.04449	rs11850199	-1.543	rs11845116	0.018271	-11.78	-0.216	40	40	enet	0.035	1.6e-58	1.1364	0.255771	0.779844	1
Plasma_Protein	FAM177A1	14	35044907	35113130	0.22617	rs78296469	2.44	rs799473	0.220374	-39.9	-1.742	61	61	enet	0.24	0	1.6546	0.097996	0.647675	1
Plasma_Protein	FUT8	14	65410592	65744121	0.2162	rs117550570	2.236	rs2127869	0.055445	-20.97	1.453	79	79	enet	0.16	1.3e-266	-2.2634	0.023608	0.434387	1
Plasma_Protein	CHGA	14	92923150	92935285	0.06849	rs79216086	1.507	rs729940	0.029083	-14.59	-0.433	23	23	enet	0.037	1.4e-61	-0.0664	0.947025	0.991308	1
Plasma_Protein	SERPINA11	14	94442464	94452800	0.10718	rs7156903	-2.961	rs1885066	0.032806	-15.62	0.316	106	106	enet	0.079	9.2e-131	0.3493	0.726869	0.941983	1
Plasma_Protein	EDDM3A	14	20745887	20748380	0.01418	rs12589818	-0.935	rs12588944	0.007822	-7.79	0.853	4	1	top1	0.0078	3.2e-14	-0.853	0.393659	0.854372	1
Plasma_Protein	ACTN1	14	68874143	68979440	0.02394	rs118107222	2.329	rs80123288	0.010266	-8.78	-1.912	39	39	enet	0.019	9.4e-32	0.79	0.429524	0.856146	1
Plasma_Protein	APEX1	14	20455191	20457772	0.05809	rs76319326	2.117	rs1130409	0.022406	12.87	0.914	36	36	enet	0.038	1.6e-62	0.8947	0.370925	0.845689	1
Plasma_Protein	WARS	14	100333790	100376805	0.08239	rs80078905	1.49	rs4905957	0.160203	34.01	-0.855	40	40	enet	0.16	1.6e-276	-0.9723	0.330919	0.821721	1
Plasma_Protein	MTHFD1	14	64388031	64463457	0.0397	rs77301308	3.391	rs9323449	0.015902	-10.86	2.34	74	74	enet	0.03	1.3e-49	0.7267	0.467432	0.878318	1
Plasma_Protein	GSTZ1	14	77320996	77331597	0.26228	rs403786	-1.852	rs7975	0.30221	46.71	-1.246	68	68	enet	0.33	0	-1.6593	0.097051	0.647007	1
Plasma_Protein	MDGA2	14	46839629	47675605	0.32359	rs111984102	3.122	rs145891385	0.061844	21.2	0.08	213	213	enet	0.1	3.9e-174	0.7929	0.427839	0.856056	1
Plasma_Protein	FAH	15	80152490	80186946	0.38082	rs11632488	-3.1	rs11555096	0.11342	-28.64	-0.372	79	79	enet	0.15	2.5e-250	0.39117	0.69567	0.93186	1
Plasma_Protein	UNC45A	15	90930180	90954093	0.0146	rs71407343	1.62	rs8041035	0.00804	-7.79	0.965	11	11	enet	0.012	1.3e-21	-0.47221	0.63678	0.921493	1
Plasma_Protein	ISLR2	15	74100311	74138540	0.10386	rs142489048	3.34	rs409856	0.03048	16.48	-0.841	81	81	enet	0.11	7.5e-192	-0.03298	0.97369	0.996973	1
Plasma_Protein	ANXA2	15	60347134	60402883	0.12132	rs62004360	-3.06	rs12907068	0.07446	24.52	-1.44	89	89	enet	0.13	1.3e-222	-0.41574	0.6776	0.930804	1
Plasma_Protein	MTHFS	15	79833585	79897379	0.41507	rs8030396	2.34	rs8039272	0.23355	-41.08	2.331	75	75	enet	0.44	0	-1.67727	0.09349	0.645033	1
Plasma_Protein	DNAJC17	15	40765161	40807478	0.02102	rs56203022	3.28	rs11855641	0.00348	-6.51	-1.064	31	31	enet	0.012	2.8e-21	0.2176	0.82774	0.960241	1
Plasma_Protein	MESDC2	15	80946289	80989828	0.02636	rs8030638	-2.35	rs6495535	0.01613	-11.4	-0.716	40	40	enet	0.024	2.1e-39	-0.02285	0.98177	0.998016	1
Plasma_Protein	STARD5	15	81309053	81324183	0.10031	rs141161375	2.32	rs28555408	0.03331	-15.93	0.085	43	43	enet	0.084	1.9e-140	-0.3363	0.73665	0.941983	1
Plasma_Protein	GREM1	15	32718004	32745106	0.2231	rs75133971	-1.44	rs2293582	0.24242	41.89	0.209	37	37	enet	0.26	0	0.50606	0.61281	0.913456	1
Plasma_Protein	TYRO3	15	41557675	41583589	0.0581	rs117891831	3.06	rs1200353	0.02379	-13.18	0.119	45	45	enet	0.038	3.4e-63	-1.30232	0.19281	0.736153	1
Plasma_Protein	NTRK3	15	87859751	88256768	0.093	rs8038383	-2.79	rs28714295	0.04866	18.83	0.717	70	70	enet	0.079	1.5e-131	-0.00716	0.99429	0.999608	1
Plasma_Protein	ACAN	15	88803436	88875354	0.03224	rs117719695	1.98	rs34949187	0.00974	-9.97	-0.848	42	42	enet	0.023	1.8e-38	1.81488	0.06954	0.605841	1
Plasma_Protein	MFGE8	15	88898683	88913381	0.07272	rs939590	-1.85	rs12911703	0.08361	24.64	0.872	33	33	enet	0.099	1e-165	1.07966	0.28029	0.799835	1
Plasma_Protein	FGF7	15	49423178	49488775	0.09983	rs116950065	2.43	rs11070697	0.01426	-11.33	-0.218	62	62	enet	0.04	1.6e-66	0.2431	0.80793	0.955228	1
Plasma_Protein	ANXA2	15	60347134	60402883	0.0443	rs117299648	2.94	rs12904906	0.02336	14	-0.877	41	41	enet	0.044	5.6e-72	0.17459	0.8614	0.969663	1
Plasma_Protein	SNX1	15	64094123	64146090	0.01998	rs144274140	2.88	rs138194169	0.01665	11.14	2.666	11	11	enet	0.019	4.8e-32	2.77271	0.00556	0.297395	1
Plasma_Protein	SEMA7A	15	74409289	74433958	0.01659	rs76785878	-2.88	rs78994380	0.00654	-7.21	2.317	41	41	enet	0.01	4.9e-18	-0.80696	0.41969	0.854372	1
Plasma_Protein	SCG3	15	51681492	51721026	0.23244	rs77193856	3.5	rs2607116	0.25873	43.3	1.44	93	93	enet	0.31	0	1.21316	0.22507	0.764214	1
Plasma_Protein	CTSH	15	78921058	78949574	0.39418	rs7167269	-2.71	rs2289702	0.30259	-46.74	0.021	79	79	enet	0.37	0	-0.71879	0.47227	0.881536	1
Plasma_Protein	RGMA	15	93035273	93089204	0.08465	rs4411467	-2.19	rs10852188	0.02984	-14.74	-0.648	70	70	enet	0.055	2.3e-90	1.42903	0.153	0.7038	1
Plasma_Protein	GNPTG	16	1351931	1364113	0.1409	rs148665401	-2.748	rs6600137	0.09397	-26.11	-0.78	55	55	enet	0.13	3.6e-225	1.3619	0.1732	0.720362	1
Plasma_Protein	TXNL4B	16	72044289	72094431	0.1419	rs35254925	-2.374	rs116891509	0.04	17.43	1.126	46	46	enet	0.054	1.9e-89	0.88187	0.3778	0.848306	1
Plasma_Protein	PMM2	16	8788823	8849325	0.0445	rs139688124	2.618	rs34258285	0.02414	-13.41	0.246	33	33	enet	0.037	9.6e-61	-0.53358	0.5936	0.90656	1
Plasma_Protein	CHST4	16	71525233	71538746	0.0568	rs75768020	1.881	rs16973264	0.01775	11.48	1.67	28	28	enet	0.02	5.9e-34	1.13163	0.2578	0.779844	1
Plasma_Protein	GPR56	16	57610652	57665580	0.0204	rs118127254	2.219	rs1868681	0.00804	7.93	0.706	34	34	enet	0.014	8.2e-25	1.16408	0.2444	0.77009	1
Plasma_Protein	MTHFSD	16	86530178	86555235	0.0615	rs7498212	-1.209	rs3950702	0.086	25.11	-0.059	20	20	enet	0.094	1e-157	-0.14018	0.8885	0.975536	1
Plasma_Protein	DCI	16	2239402	2252300	0.0084	rs35779268	0.683	rs55650311	0.00728	-7.54	0.408	2	1	top1	0.0073	2.4e-13	-0.408	0.6833	0.930804	1
Plasma_Protein	CX3CL1	16	57372477	57385044	0.0264	rs193695	1.94	rs62037115	0.02405	13.24	-1.48	28	28	enet	0.03	2.1e-50	-1.58686	0.1125	0.658397	1
Plasma_Protein	MAPK3	16	30114105	30123506	0.0874	rs7187832	-2.507	rs9932466	0.18208	36.47	1.489	37	37	enet	0.22	0	0.96589	0.3341	0.82185	1
Plasma_Protein	HP	16	72054505	72061055	0.3342	rs71386960	-2.37	rs77303550	0.11344	28.65	1.349	47	47	enet	0.3	0	2.29985	0.0215	0.428291	1
Plasma_Protein	CCL22	16	57358783	57366189	0.0694	rs74427832	1.809	rs170364	0.01765	12.08	-0.59	66	66	enet	0.047	3.2e-78	0.01835	0.9854	0.998016	1
Plasma_Protein	CCL17	16	57404767	57416063	0.0561	rs11639875	1.505	rs4396523	0.03905	16.88	-0.816	42	42	enet	0.061	1.1e-100	-0.00185	0.9985	0.9998	1
Plasma_Protein	CTRB2	16	75204103	75207161	0.3896	rs78155461	-1.712	rs1808427	0.28208	-45.24	0.555	67	67	enet	0.42	0	-0.04481	0.9643	0.993233	1
Plasma_Protein	CTRB1	16	75218988	75226338	0.1681	rs117303400	2.113	rs8057145	0.11624	29.12	0.618	60	60	enet	0.21	0	0.74841	0.4542	0.869963	1
Plasma_Protein	CRISPLD2	16	84819985	84920768	0.0275	rs117095136	2.123	rs113031416	0.00413	-7.79	0.192	36	36	enet	0.017	1.6e-29	-0.0055	0.9956	0.999608	1
Plasma_Protein	IGFALS	16	1790413	1794971	0.0116	rs77633104	1.879	rs79769512	0.0069	7.56	1.274	39	1	top1	0.0069	9.7e-13	1.274	0.2027	0.739413	1
Plasma_Protein	HP	16	72054505	72061055	0.1934	rs11648003	-2.19	rs11648003	0.05343	-21.54	-2.19	36	36	enet	0.16	2.3e-273	2.31405	0.0207	0.428291	1
Plasma_Protein	DPEP1	16	89613308	89638456	0.1628	rs8055746	-2.233	rs409170	0.13143	31.28	-1.577	85	85	enet	0.18	0	-1.10527	0.269	0.791341	1
Plasma_Protein	WFDC1	16	84294846	84329844	0.293	rs2042436	2.249	rs400345	0.22064	-39.92	-0.922	97	97	enet	0.27	0	1.25146	0.2108	0.739787	1
Plasma_Protein	NQO1	16	69706996	69726668	0.133	rs1112183	1.873	rs57488237	0.18931	-36.97	-0.956	45	45	enet	0.23	0	0.86419	0.3875	0.851284	1
Plasma_Protein	STAT3	17	42313324	42388568	0.05769	rs7219739	2.096	rs4796791	0.08511	24.88	-2.003	32	32	enet	0.085	2.8e-142	-1.9511	0.05105	0.554712	1
Plasma_Protein	SPATA20	17	50543058	50555852	0.1478	rs116108967	3.217	rs9890200	0.21554	-39.45	1.543	33	33	enet	0.22	0	-1.4215	0.15518	0.706352	1
Plasma_Protein	ALDH3A1	17	19737984	19748943	0.03139	rs145123690	-2.009	rs887241	0.02038	12.18	-0.231	15	15	enet	0.021	4.1e-35	0.5693	0.56913	0.901337	1
Plasma_Protein	DYNLL2	17	58083419	58095542	0.08092	rs7207440	2.597	rs9902118	0.06757	22.17	-1.332	28	28	enet	0.089	1.1e-147	-1.1267	0.25986	0.779844	1
Plasma_Protein	TAX1BP3	17	3662895	3668679	0.02516	rs11652474	-3.645	rs160589	0.01121	9.21	0.224	24	24	enet	0.014	5.6e-24	1.4351	0.15126	0.7038	1
Plasma_Protein	CALCOCO2	17	48830988	48866522	0.02669	rs8073061	1.435	rs318100	0.02123	-12.98	1.332	23	23	enet	0.025	3.4e-41	-0.7025	0.48237	0.886143	1
Plasma_Protein	NT5C	17	75130225	75131757	0.18076	rs74564712	2.905	rs78625720	0.11834	-29.37	1.182	71	71	enet	0.13	1.5e-226	-0.805	0.42082	0.854372	1
Plasma_Protein	FLII	17	18244815	18258738	0.06571	rs76854117	1.8	rs145840264	0.02043	12.26	-0.952	13	1	top1	0.02	1.9e-34	-0.952	0.3411	0.828545	1
Plasma_Protein	SECTM1	17	82321024	82334074	0.08773	rs75632099	-2.622	rs4789684	0.0609	21.01	-1.309	43	43	enet	0.088	3.6e-146	-0.8597	0.38995	0.852552	1
Plasma_Protein	CA10	17	51630313	52160017	0.09986	rs58656586	-2.483	rs117399000	0.03259	-15.4	1.033	57	57	enet	0.065	8e-107	0.2912	0.77087	0.950492	1
Plasma_Protein	ENO3	17	4948092	4957131	0.03732	rs62073642	-2.091	rs238238	0.05542	-20.39	-0.534	11	11	enet	0.061	6.1e-101	0.8471	0.39692	0.854372	1
Plasma_Protein	ENGASE	17	79074824	79088599	0.30227	rs12949587	2.489	rs56107536	0.10458	27.5	-0.569	46	46	enet	0.26	0	-0.2307	0.81754	0.95838	1
Plasma_Protein	CCL15	17	35996440	36001553	0.19382	rs1734956	2.764	rs854624	0.28728	45.6	2.262	41	41	enet	0.3	0	2.4192	0.01556	0.412955	1
Plasma_Protein	CD68	17	7579491	7582111	0.07353	rs858527	1.631	rs9901673	0.09739	26.55	-0.54	22	22	enet	0.1	1e-174	-0.401	0.6884	0.930804	1
Plasma_Protein	CXCL16	17	4733531	4739928	0.03528	rs73337533	-2.227	rs35592645	0.01625	-11.76	-0.372	38	38	enet	0.037	6.7e-62	0.1879	0.85092	0.966318	1
Plasma_Protein	CCL3L1	17	36194869	36196758	0.07298	rs111942332	-2.084	rs854469	0.05785	20.48	-0.762	28	28	enet	0.063	1.4e-103	-0.4727	0.63642	0.921493	1
Plasma_Protein	CCL14	17	35983288	35987004	0.24655	rs41389847	2.879	rs7222922	0.22444	-40.26	-2.523	66	66	enet	0.28	0	3.2259	0.00126	0.179941	1
Plasma_Protein	CCL23	17	36013056	36017972	0.44874	rs76480185	2.801	rs712048	0.07355	-23.15	0.878	147	147	enet	0.26	0	-1.3646	0.17237	0.720362	1
Plasma_Protein	CCL18	17	36064272	36072032	0.24301	rs9903158	-2.054	rs2015086	0.18082	36.14	-0.746	78	78	enet	0.22	0	-0.3803	0.70375	0.935621	1
Plasma_Protein	WFIKKN2	17	50834650	50842353	0.15635	rs116942654	3.392	rs11079936	0.22426	-40.24	-0.808	49	49	enet	0.24	0	0.6234	0.53305	0.896583	1
Plasma_Protein	NME2	17	51165435	51171747	0.25166	rs72826459	2.882	rs115848216	0.14814	-32.81	0.531	65	65	enet	0.23	0	0.3501	0.72629	0.941983	1
Plasma_Protein	CCL7	17	34270221	34272242	0.17907	rs2201034	2.372	rs3138037	0.12086	-29.57	0.311	60	60	enet	0.18	0	0.0321	0.97437	0.996973	1
Plasma_Protein	CRK	17	1420689	1463162	0.02423	rs138158548	-1.82	rs12936625	0.01883	-11.83	0.621	39	39	enet	0.02	4e-33	-0.3874	0.69849	0.93186	1
Plasma_Protein	GP1BA	17	4932277	4935023	0.0276	rs12150045	0.745	rs6065	0.02052	12.35	-0.26	7	7	enet	0.023	2.3e-39	-0.4178	0.6761	0.930804	1
Plasma_Protein	CD300C	17	74541073	74546115	0.09175	rs72852302	-2.673	rs62087200	0.05924	-20.74	1.067	76	76	enet	0.073	1.7e-120	-0.3533	0.72384	0.941983	1
Plasma_Protein	ASGR1	17	7173431	7179564	0.06324	rs118191346	-3.407	rs62061425	0.01721	-11.22	0.765	71	71	enet	0.036	2.6e-59	0.4834	0.62881	0.9206	1
Plasma_Protein	CCL5	17	35871491	35880793	0.05936	rs76063420	2.636	rs2107538	0.11863	-29.51	-0.267	39	39	enet	0.12	3.8e-208	0.6061	0.54447	0.896583	1
Plasma_Protein	CD300A	17	74466399	74484794	0.24296	rs72852302	-2.673	rs2272111	0.25818	-43.16	0.935	88	88	enet	0.31	0	-0.8123	0.41664	0.854372	1
Plasma_Protein	TNFSF12	17	7549058	7557890	0.01438	rs141859743	-2.472	rs62059804	0.01047	9.74	-2.099	13	13	enet	0.012	1.9e-20	-2.3673	0.01792	0.428291	1
Plasma_Protein	C1QL1	17	44959693	44968303	0.07799	rs3744477	3.2	rs7225162	0.05542	-20.06	-1.812	64	64	enet	0.083	2.1e-137	1.1347	0.25651	0.779844	1
Plasma_Protein	FAM20A	17	68535113	68601367	0.06417	rs76248943	-2.936	rs12453086	0.03044	-14.99	-0.716	86	86	enet	0.05	3e-82	-0.5005	0.61675	0.914517	1
Plasma_Protein	NTN1	17	9021510	9244000	0.1336	rs17673686	-3.061	rs9897200	0.08992	-25.54	-0.257	82	82	enet	0.16	1.6e-281	-0.4242	0.67143	0.930804	1
Plasma_Protein	HS3ST3B1	17	14301081	14349404	0.02232	rs9891496	-1.552	rs62056073	0.00523	-7.93	0.168	28	28	enet	0.014	1e-24	0.4569	0.64775	0.925932	1
Plasma_Protein	ATP1B2	17	7646627	7657770	0.11343	rs55868524	-3.01	rs1642762	0.09256	-25.99	-0.515	53	53	enet	0.15	1.3e-253	0.5933	0.55299	0.896583	1
Plasma_Protein	APOH	17	66212033	66256525	0.3649	rs9899731	-1.883	rs1801689	0.14702	-32.58	-1.623	43	43	enet	0.17	3.8e-288	1.5123	0.13046	0.691583	1
Plasma_Protein	FASN	17	82078338	82098294	0.00849	rs9905991	1.049	rs9905991	0.0167	-11.25	1.049	6	1	top1	0.017	1.8e-28	-1.049	0.29418	0.811288	1
Plasma_Protein	LGALS9	17	27629798	27649560	0.0336	rs1807183	1.654	rs4239242	0.03617	-17.38	0.851	11	11	enet	0.049	1.2e-81	-0.9816	0.32631	0.81911	1
Plasma_Protein	SERPINF1	17	1762029	1777565	0.20727	rs117756797	-3.172	rs62088172	0.14888	-32.91	1.63	145	145	enet	0.19	0	-2.0033	0.04515	0.536469	1
Plasma_Protein	NLGN2	17	7404874	7419860	0.04901	rs62059693	1.77	rs150452493	0.024	-13.65	1.292	20	20	enet	0.03	1e-49	-1.3743	0.16935	0.72033	1
Plasma_Protein	B4GALT6	18	31622247	31685836	0.21633	rs76247464	2.04	rs113222817	0.16972	-35.11	1.321	91	91	enet	0.2	0	-1.369	0.171	0.72033	1
Plasma_Protein	CHST9	18	26906481	27185308	0.04834	rs163064	-2.87	rs11660451	0.04359	18.05	-1.115	52	52	enet	0.07	3.5e-116	-0.3962	0.692	0.93186	1
Plasma_Protein	IMPA2	18	11981025	12030877	0.00336	rs7226760	1.64	rs145942256	6e-05	3.73	0.876	5	1	top1	6e-05	0.23	0.876	0.381	0.848306	1
Plasma_Protein	DSC2	18	31058840	31102522	0.15664	rs1365294	-2.34	rs1790683	0.04799	-19.35	-0.022	50	50	enet	0.11	2.4e-179	-0.4417	0.659	0.926604	1
Plasma_Protein	HDHD2	18	47107408	47150500	0.16877	rs117526341	3.04	rs79231363	0.18459	36.72	-0.923	104	104	enet	0.23	0	-0.9096	0.363	0.842482	1
Plasma_Protein	NETO1	18	72742314	72868146	0.00615	rs9946594	-0.96	rs1559584	0.00055	4.75	0.019	10	10	enet	0.0044	9.6e-09	0.6969	0.486	0.887847	1
Plasma_Protein	SERPINB5	18	63476958	63505085	0.02033	rs78877794	-2	rs2332751	0.00411	7.79	0.539	33	33	enet	0.01	2.5e-18	0.823	0.411	0.854372	1
Plasma_Protein	NAPG	18	10525905	10552764	0.00453	rs693304	1.54	rs518978	0.00263	-5.08	0.205	9	1	top1	0.0026	7.6e-06	-0.205	0.838	0.963111	1
Plasma_Protein	SERPINB13	18	63586989	63604639	0.02552	rs117749770	-1.66	rs77157727	0.01313	-10.29	-0.62	21	21	enet	0.014	2.5e-24	0.7681	0.442	0.863376	1
Plasma_Protein	DSG2	18	31498177	31549008	0.13146	rs2912326	-3.45	rs1460602	0.06247	-21.44	1.158	104	104	enet	0.1	3.4e-173	-0.0305	0.976	0.997101	1
Plasma_Protein	SIGLEC12	19	51491227	51501800	0.21523	rs2168643	1.1	rs3826667	0.312	-47.44	-0.254	14	14	enet	0.32	0	0.15732	0.875	0.972488	1
Plasma_Protein	TMEM190	19	55376826	55378246	0.28127	rs62126982	-2.28	rs4806666	0.343	-49.71	-0.875	49	49	enet	0.35	0	1.01982	0.3078	0.812261	1
Plasma_Protein	EBI3	19	4229523	4237528	0.20713	rs353704	-2.01	rs4905	0.44	-56.38	-1.758	22	22	enet	0.44	0	1.72787	0.084	0.632091	1
Plasma_Protein	PDCD5	19	32581190	32587453	0.23687	rs551012494	-2.17	rs4499344	0.222	40.03	0.844	37	37	enet	0.28	0	-0.13812	0.8901	0.975536	1
Plasma_Protein	ECH1	19	38815422	38831841	0.14869	rs8109914	3.35	rs2229259	0.0988	26.77	-0.532	16	1	top1	0.099	2.1e-165	-0.532	0.5947	0.906655	1
Plasma_Protein	LYPD3	19	43460787	43465608	0.03777	rs10409591	2.12	rs35681564	0.00997	10.43	0.248	43	43	enet	0.026	4e-43	-0.51337	0.6077	0.913094	1
Plasma_Protein	HMHA1	19	1065923	1086628	0.06705	rs3752240	-3.11	rs7251797	0.0586	21.22	1.456	41	41	enet	0.081	1.7e-135	2.18815	0.0287	0.465644	1
Plasma_Protein	PAK4	19	39125770	39182816	0.01748	rs55793296	1.52	rs11667387	0.00237	-6.45	0.526	16	16	enet	0.0052	6e-10	-0.00618	0.9951	0.999608	1
Plasma_Protein	CRLF1	19	18572220	18607741	0.03726	rs111532577	3.13	rs141412226	0.037	16.41	0.541	18	18	enet	0.037	1.5e-61	0.82633	0.4086	0.854372	1
Plasma_Protein	APOC1	19	44914247	44919349	0.06894	rs113571662	2.97	rs8106813	0.0278	15.79	1.226	36	36	enet	0.045	2.1e-74	2.04527	0.0408	0.515604	1
Plasma_Protein	PIN1	19	9835257	9849689	0.01357	rs11667192	-3.04	rs730554	0.00162	-5.04	-1.346	38	38	enet	0.0032	8.6e-07	2.09449	0.0362	0.488246	1
Plasma_Protein	NCAN	19	19211958	19252233	0.03351	rs1005620	2.16	rs2228603	0.0324	-15.36	-2.137	23	1	top1	0.032	7.4e-54	2.137	0.0326	0.465644	1
Plasma_Protein	LILRA2	19	54572920	54590287	0.11749	rs141367081	2.49	rs10416917	0.0622	-21.26	0.603	93	93	enet	0.09	7.7e-150	-0.67235	0.5014	0.891493	1
Plasma_Protein	SIGLEC5	19	51611927	51645545	0.58061	rs7259469	-2.49	rs872629	0.206	-38.6	-0.913	282	282	enet	0.38	0	1.00824	0.3133	0.812261	1
Plasma_Protein	CHMP2A	19	58551566	58555105	0.00679	rs117667229	-2.75	rs73068325	0.00454	6.8	0.26	10	10	enet	0.0049	1.8e-09	-0.50162	0.6159	0.913968	1
Plasma_Protein	SEPW1	19	47778585	47784686	0.05751	rs2099102	1.86	rs11671137	0.0448	19.02	-1.371	20	20	enet	0.069	1.1e-113	-1.16476	0.2441	0.77009	1
Plasma_Protein	BCAT2	19	48795062	48811029	0.11089	rs6509408	-2.92	rs62125920	0.111	-28.29	-0.376	74	74	enet	0.12	8.7e-199	0.31444	0.7532	0.945988	1
Plasma_Protein	OLFM2	19	9853718	9936552	0.32983	rs12459729	3.12	rs62104305	0.324	48.4	1.675	68	68	enet	0.34	0	1.80762	0.0707	0.609948	1
Plasma_Protein	JUND	19	18279694	18281622	0.01223	rs4808771	-1.95	rs7256111	0.0102	-8.97	-0.12	18	18	enet	0.012	4.1e-21	-0.50251	0.6153	0.913968	1
Plasma_Protein	MIA	19	40771648	40777490	0.14998	rs193122850	-1.87	rs2262082	0.245	42.18	-1.665	65	65	enet	0.28	0	-1.5959	0.1105	0.656718	1
Plasma_Protein	CCL25	19	8052767	8062650	0.21406	rs8101396	-2.76	rs74959615	0.2	-38.02	0.421	34	34	enet	0.25	0	1.01299	0.3111	0.812261	1
Plasma_Protein	LGALS4	19	38801671	38812945	0.07046	rs117724779	3.03	rs9304578	0.0375	-16.5	-0.505	59	59	enet	0.066	3.1e-109	1.78029	0.075	0.620919	1
Plasma_Protein	GP6	19	55013705	55038264	0.18656	rs28664940	2.92	rs1613662	0.31	47.32	0.673	89	89	enet	0.36	0	1.25935	0.2079	0.739413	1
Plasma_Protein	ACP5	19	11574660	11579008	0.10425	rs118025959	-1.7	rs149502884	0.0473	-18.68	-0.564	38	38	enet	0.094	9.9e-157	-0.02484	0.9802	0.998016	1
Plasma_Protein	FCER2	19	7688758	7702146	0.11581	rs1043412	2.59	rs11260012	0.0465	-19.36	-0.169	59	59	enet	0.096	3.3e-161	0.0185	0.9852	0.998016	1
Plasma_Protein	PGLYRP1	19	46019153	46023053	0.01965	rs35055171	1.4	rs2072562	0.0173	-11.52	-0.497	14	14	enet	0.018	3.9e-30	0.86298	0.3881	0.851284	1
Plasma_Protein	ANGPTL4	19	8363289	8374370	0.0078	rs77941029	2.65	rs116843064	0.0159	-10.78	1.244	11	11	enet	0.021	6.7e-35	-0.67302	0.5009	0.891493	1
Plasma_Protein	NAPA	19	47487637	47515091	0.0387	rs73035613	-1.73	rs71363738	0.0213	12.5	1.649	31	31	enet	0.028	3.2e-46	0.78584	0.432	0.856146	1
Plasma_Protein	ICAM1	19	10271093	10286615	0.3941	rs12459729	3.12	rs5498	0.517	-61.05	1.086	81	81	enet	0.52	0	-1.14549	0.252	0.779844	1
Plasma_Protein	GDF15	19	18374731	18389176	0.2847	rs144474740	2.66	rs16982345	0.181	36.22	-1.039	56	56	enet	0.27	0	0.07187	0.9427	0.991308	1
Plasma_Protein	LILRB1	19	54617158	54637528	0.11654	rs399657	2.38	rs2098953	0.226	-40.38	-0.951	65	65	enet	0.3	0	0.98223	0.326	0.81911	1
Plasma_Protein	ICAM5	19	10289952	10296778	0.30527	rs11672103	-2.41	rs281440	0.23	40.76	0.727	61	61	enet	0.29	0	1.34712	0.1779	0.725013	1
Plasma_Protein	COLGALT1	19	17555649	17583162	0.01903	rs62126804	-1.72	rs4808666	0.0101	-8.72	-1.421	49	49	enet	0.011	5.1e-19	1.46615	0.1426	0.698095	1
Plasma_Protein	KLK10	19	51012739	51020175	0.32868	rs144861939	-2.84	rs2569454	0.217	39.6	-1.229	84	84	enet	0.34	0	-0.67099	0.5022	0.891493	1
Plasma_Protein	HAPLN4	19	19254756	19262804	0.01066	rs2965185	-1.91	rs56044734	0.017	11.51	-1.141	19	1	top1	0.017	5.8e-29	-1.141	0.2539	0.779844	1
Plasma_Protein	IGLON5	19	51311848	51330354	0.06152	rs268911	-2.3	rs7246422	0.0164	11.02	1.459	106	106	enet	0.044	2e-72	0.37266	0.7094	0.938792	1
Plasma_Protein	ICAM4	19	10286955	10288522	0.00907	rs191730783	-3.41	rs11673632	-4.42e-05	-4.22	0.62	37	37	enet	0.0031	1.5e-06	-0.67921	0.497	0.891493	1
Plasma_Protein	IGFLR1	19	35738801	35742453	0.2128	rs3848665	-3.23	rs12459634	0.249	-42.38	-2.805	51	51	enet	0.3	0	2.32771	0.0199	0.428291	1
Plasma_Protein	SIGLEC14	19	51642553	51646801	0.5135	rs139324926	2.46	rs872629	0.208	-38.82	-0.913	229	229	enet	0.33	0	1.0935	0.2742	0.794209	1
Plasma_Protein	CA11	19	48637946	48646187	0.0135	rs143320490	1.63	rs62130341	0.00751	7.58	1.487	26	26	enet	0.0089	5e-16	1.26849	0.2046	0.739413	1
Plasma_Protein	QPCTL	19	45692666	45703989	0.15357	rs56325520	2.55	rs17850756	0.104	-27.45	-0.196	102	102	enet	0.12	8.3e-203	-0.43193	0.6658	0.927523	1
Plasma_Protein	ACBD6	1	180269653	180502954	0.01673	rs2290478	1.788	rs80261041	0.008126	-8.1	0.401	11	1	top1	0.0081	1e-14	-0.401	0.68842	0.930804	1
Plasma_Protein	ANGPTL3	1	62597520	62606313	0.02893	rs72669514	1.723	rs10889333	0.049599	-19.35	-1.437	35	35	enet	0.057	1.8e-94	1.15272	0.24903	0.779844	1
Plasma_Protein	CD58	1	116514534	116571039	0.02994	rs1010767	-1.029	rs60612523	0.015716	11.03	-0.339	16	16	enet	0.016	5.8e-28	-0.21856	0.82699	0.960241	1
Plasma_Protein	REG4	1	119794017	119811580	0.03043	rs78458351	-1.53	rs2298069	0.017733	-11.37	1.056	32	32	enet	0.021	5.5e-35	-0.39543	0.69252	0.93186	1
Plasma_Protein	CHI3L1	1	203178931	203186704	0.4485	rs111833768	2.323	rs946259	0.352017	-50.4	0.784	56	56	enet	0.46	0	-0.63178	0.52753	0.896583	1
Plasma_Protein	ANGPTL1	1	178849535	178871077	0.14306	rs72707278	2.692	rs10913568	0.095554	-26.37	1.141	102	102	enet	0.18	6.7e-307	-1.02403	0.30582	0.812261	1
Plasma_Protein	TNR	1	175315194	175743616	0.03007	rs74433552	2.236	rs2235256	0.021554	-12.64	-0.695	22	1	top1	0.022	2.9e-36	0.695	0.48706	0.889078	1
Plasma_Protein	CREB3L4	1	153967534	153974361	0.02875	rs7520750	2.054	rs4845586	0.046357	18.35	-0.846	53	1	top1	0.046	1.2e-76	-0.846	0.39755	0.854372	1
Plasma_Protein	RNPEP	1	201982372	202006147	0.38055	rs2820289	2.241	rs6689634	0.122978	29.96	0.871	139	139	enet	0.3	0	0.25921	0.79548	0.950492	1
Plasma_Protein	DARS2	1	173824653	173858808	0.04671	rs144366549	2.402	rs12564699	0.030463	-16.22	2.242	35	35	enet	0.051	6.8e-85	-2.65107	0.00802	0.328658	1
Plasma_Protein	CACYBP	1	174999163	175012027	0.05386	rs61826903	0.922	rs116130300	0.10775	-27.92	0.638	35	1	top1	0.11	5.2e-181	-0.638	0.52347	0.895389	1
Plasma_Protein	INPP5B	1	37860697	37947057	0.1227	rs76696796	2.732	rs112836202	0.205998	-38.59	0.117	76	76	enet	0.26	0	0.89497	0.37081	0.845689	1
Plasma_Protein	NEK7	1	198156994	198322420	0.04374	rs114849732	-1.019	rs142662761	0.019026	-11.85	-0.721	10	10	enet	0.019	2.9e-32	0.59636	0.55094	0.896583	1
Plasma_Protein	NEGR1	1	71395943	72282539	0.09328	rs12021677	-1.957	rs11209871	0.013239	-10	-1.906	48	48	enet	0.03	3.3e-50	0.6107	0.5414	0.896583	1
Plasma_Protein	FH	1	241497603	241519755	0.01482	rs4310432	1.851	rs10926507	0.01528	10.81	1.84	5	1	top1	0.015	3.5e-26	1.84	0.06577	0.594392	1
Plasma_Protein	PPP2R5A	1	212285410	212361853	0.01334	rs73091210	1.597	rs11119855	0.005528	7.14	1.195	38	38	enet	0.01	2.5e-18	1.32262	0.18596	0.733835	1
Plasma_Protein	KPNA6	1	32108056	32176563	0.03374	rs143449825	-1.489	rs72666741	0.040096	17.13	-0.536	24	1	top1	0.04	2.4e-66	-0.536	0.59196	0.905879	1
Plasma_Protein	C1QC	1	22643633	22648110	0.29583	rs620809	2.604	rs75380810	0.070185	22.53	-1.139	131	131	enet	0.2	0	-1.14194	0.25348	0.779844	1
Plasma_Protein	RBP7	1	9997206	10016021	0.15926	rs145604198	2.014	rs35232720	0.108098	-28.03	0.76	37	37	enet	0.14	5.5e-233	-0.80421	0.42128	0.854372	1
Plasma_Protein	CLIC4	1	24745382	24844321	0.05145	rs112545282	3.029	rs4649017	0.027515	-15.1	-1.458	45	45	enet	0.052	2e-86	2.32736	0.01995	0.428291	1
Plasma_Protein	GBP1	1	89052319	89065230	0.03704	rs12138645	3.112	rs12089335	0.013565	-10.42	2.342	64	64	enet	0.028	3.5e-47	-2.14044	0.03232	0.465644	1
Plasma_Protein	BOLA1	1	149887890	149900798	0.08801	rs114052060	-1.63	rs1451641	0.166207	34.83	0.603	27	27	enet	0.17	2.2e-289	0.72758	0.46687	0.878318	1
Plasma_Protein	CTSE	1	206009264	206023895	0.02775	rs12728136	-2.379	rs78554767	0.001277	4.98	1.755	49	49	enet	0.0068	1.2e-12	2.68783	0.00719	0.312019	1
Plasma_Protein	GSTM1	1	109687814	109709039	0.36439	rs72705225	-2.659	rs115929572	0.075456	24.34	-1.018	189	189	enet	0.3	0	-0.16277	0.8707	0.972141	1
Plasma_Protein	LEFTY2	1	225936598	225941383	0.08577	rs12122104	-3.343	rs360078	0.051564	-19.66	2.149	73	73	enet	0.071	5.3e-117	-0.81412	0.41558	0.854372	1
Plasma_Protein	LEFTY2	1	225936598	225941383	0.24696	rs143756921	-3.134	rs360077	0.262284	-43.52	2.229	64	64	enet	0.34	0	-1.86837	0.06171	0.581693	1
Plasma_Protein	CR2	1	207454230	207489895	0.04906	rs147284305	2.16	rs7549152	0.010325	-9.22	0.355	110	110	enet	0.025	2.7e-41	1.19507	0.23206	0.764214	1
Plasma_Protein	FCRLB	1	161721563	161728143	0.09086	rs7523617	-2.895	rs61801163	0.044821	18.15	-1.427	89	89	enet	0.085	1.1e-140	0.47412	0.63542	0.921493	1
Plasma_Protein	IL6R	1	154405193	154469450	0.38045	rs4553185	-2.828	rs4129267	0.526508	61.63	-1.653	53	53	enet	0.57	0	-2.02284	0.04309	0.527165	1
Plasma_Protein	XCL2	1	168540768	168543997	0.02168	rs10429892	-1.361	rs1998510	0.013512	10.12	0.329	17	1	top1	0.014	2.4e-23	0.329	0.74216	0.942247	1
Plasma_Protein	HSPG2	1	21822244	21937310	0.07791	rs75779078	3.098	rs34470509	0.057818	20.67	3.079	68	68	enet	0.067	6.2e-111	2.45627	0.01404	0.398293	1
Plasma_Protein	CFHR5	1	196977556	197009678	0.41813	rs111821637	-2.951	rs35662416	0.063835	-21.56	0.125	136	136	enet	0.16	4.3e-283	0.7341	0.46289	0.875021	1
Plasma_Protein	MYOC	1	171635417	171652688	0.27648	rs111681753	-3.658	rs235879	0.094635	26.16	2.533	160	160	enet	0.21	0	0.6751	0.49961	0.891493	1
Plasma_Protein	RSPO1	1	37611350	37634892	0.08311	rs142672495	-2.304	rs36043533	0.062876	21.33	0.796	39	39	enet	0.079	2.6e-131	0.56354	0.57307	0.902042	1
Plasma_Protein	APOA1BP	1	156591762	156594299	0.09144	rs72698684	2.733	rs41267389	0.121307	-29.74	0.144	90	90	enet	0.15	7.6e-251	0.52055	0.60268	0.910996	1
Plasma_Protein	HDGF	1	156742109	156766925	0.19273	rs7551781	-2.86	rs4399146	0.268886	-44.1	1.772	19	19	enet	0.27	0	-1.70341	0.08849	0.63428	1
Plasma_Protein	DDOST	1	20651767	20661544	0.02886	rs143493072	2.358	rs150466875	0.01853	-11.85	1.918	31	31	enet	0.025	1e-41	-2.5383	0.01114	0.369314	1
Plasma_Protein	GUK1	1	228139962	228148984	0.10361	rs114994798	1.889	rs61825157	0.143819	32.23	0.135	61	61	enet	0.15	7e-255	0.12885	0.89748	0.978296	1
Plasma_Protein	AIDA	1	222668013	222713210	0.01946	rs34433664	-1.862	rs28709375	0.02778	-14.35	-1.677	18	18	enet	0.028	6.7e-47	1.54926	0.12132	0.680576	1
Plasma_Protein	SH3BGRL3	1	26280086	26281522	0.09737	rs6698927	-3.082	rs12563057	0.185966	-36.67	0.849	64	64	enet	0.22	0	-0.64647	0.51797	0.895389	1
Plasma_Protein	CD46	1	207752054	207795513	0.10071	rs75586893	3.386	rs2488252	0.174763	-35.73	0.921	59	59	enet	0.21	0	-1.5222	0.12796	0.691583	1
Plasma_Protein	BPNT1	1	220057482	220090462	0.0259	rs61569366	2.698	rs7530481	0.022329	-12.92	2.036	27	27	enet	0.023	8.6e-39	-2.16882	0.0301	0.465644	1
Plasma_Protein	S100A14	1	153614255	153616986	0.01387	rs9330298	-0.764	rs9330298	0.014111	-10.25	-0.764	6	1	top1	0.014	2.6e-24	0.764	0.44487	0.864101	1
Plasma_Protein	PPCS	1	42456117	42473385	0.04224	rs72659938	-2.116	rs4660635	0.102143	-27.2	1.675	20	20	enet	0.1	7e-174	-1.83908	0.0659	0.594392	1
Plasma_Protein	AKR7A3	1	19282573	19288770	0.27246	rs140625827	-3.371	rs11589816	0.11003	-25.04	0.925	158	158	enet	0.23	0	-0.74066	0.4589	0.87305	1
Plasma_Protein	GCLM	1	93885199	93909456	0.05544	rs61784302	1.748	rs12563495	0.024893	-13.93	-1.252	47	47	enet	0.055	2.1e-91	0.88395	0.37672	0.848306	1
Plasma_Protein	PSMB4	1	151399560	151401937	0.08066	rs6684085	3.397	rs4603	0.159014	-33.98	-1.746	47	1	top1	0.16	9.6e-274	1.746	0.08081	0.625801	1
Plasma_Protein	AMPD2	1	109616104	109632053	0.00893	rs35780288	-3.104	rs523786	0.003682	-5.37	0.1	33	1	top1	0.0037	1.5e-07	-0.1	0.92034	0.984753	1
Plasma_Protein	DNAJB4	1	77979175	78017964	0.08981	rs147034821	1.584	rs7537908	0.037945	-16.92	0.033	39	39	enet	0.076	6.9e-127	0.19412	0.84609	0.965658	1
Plasma_Protein	GSTM4	1	109656099	109674836	0.30021	rs115678477	-2.853	rs687643	0.066623	-23.19	1.593	173	173	enet	0.24	0	-0.43397	0.66431	0.927523	1
Plasma_Protein	UROD	1	45010950	45015575	0.10403	rs1152017	-1.964	rs12749939	0.244318	-42.08	-0.854	41	41	enet	0.24	0	0.93301	0.35082	0.833988	1
Plasma_Protein	PARK7	1	7954291	7985505	0.11922	rs72642866	3.238	rs17523802	0.188572	36.94	0.694	34	34	enet	0.22	0	0.40611	0.68466	0.930804	1
Plasma_Protein	APCS	1	159587826	159588865	0.0735	rs12137096	1.883	rs77672383	0.039753	-17.32	-1.201	74	74	enet	0.07	1e-116	1.11773	0.26368	0.782534	1
Plasma_Protein	ROR1	1	63774017	64181498	0.27529	rs115513959	2.589	rs2224876	0.128434	-30.45	1.661	127	127	enet	0.21	0	-1.21004	0.22626	0.764214	1
Plasma_Protein	EFNA4	1	155063737	155069553	0.01113	rs11548311	2.25	rs3806256	0.003183	5.85	-0.033	16	1	top1	0.0032	9.7e-07	-0.033	0.97367	0.996973	1
Plasma_Protein	PLA2G2A	1	19975431	19980416	0.28569	rs142380158	-2.788	rs2307246	0.229394	40.7	1.725	75	75	enet	0.26	0	2.22103	0.02635	0.449607	1
Plasma_Protein	NBL1	1	19596979	19658456	0.03589	rs113357356	-2.169	rs12408663	0.019084	-12.06	-0.491	31	31	enet	0.037	6.7e-62	-0.88994	0.3735	0.848306	1
Plasma_Protein	TGFBR3	1	91680343	91906335	0.04141	rs145159743	4.08	rs79859654	0.010781	8.98	1.298	68	68	enet	0.031	7.6e-52	1.21141	0.22574	0.764214	1
Plasma_Protein	CTSS	1	150730188	150765792	0.21013	rs72702561	2.358	rs41271951	0.167323	-34.77	2.311	44	44	enet	0.22	0	-2.00228	0.04525	0.536469	1
Plasma_Protein	CD5L	1	157830911	157898256	0.14312	rs2281870	-2.041	rs2765501	0.077952	23.75	0.875	39	39	enet	0.13	4.6e-214	1.2389	0.21538	0.746045	1
Plasma_Protein	CNTN2	1	205042937	205078289	0.35646	rs2759282	-2.595	rs3753847	0.188575	-36.89	-0.108	118	118	enet	0.37	0	0.07772	0.93805	0.989686	1
Plasma_Protein	FCGR2A	1	161505430	161524013	0.43251	rs141608028	-1.812	rs1801274	0.47367	58.46	0.295	39	39	enet	0.48	0	0.30912	0.75723	0.94815	1
Plasma_Protein	LRP8	1	53242364	53328469	0.06593	rs6588479	2.103	rs7542607	0.029954	15.24	-2.046	56	56	enet	0.051	3.5e-84	-0.80989	0.418	0.854372	1
Plasma_Protein	AGT	1	230702523	230714122	0.06849	rs12119126	2.347	rs2071404	0.037188	17.55	1.177	83	83	enet	0.061	4.2e-100	1.67012	0.09489	0.645551	1
Plasma_Protein	MAPKAPK2	1	206684905	206734281	0.04718	rs6540468	-1.99	rs4256810	0.042145	17.5	0.112	36	36	enet	0.042	8.1e-70	-0.09768	0.92219	0.984996	1
Plasma_Protein	PGD	1	10398592	10420511	0.02793	rs72867467	2.981	rs111782199	0.034415	-16	2.685	18	18	enet	0.034	4.1e-57	-2.91475	0.00356	0.255817	1
Plasma_Protein	AKR7A2	1	19303965	19312146	0.34295	rs11261075	2.894	rs11800204	0.044595	-18.45	-0.31	140	140	enet	0.22	0	0.1628	0.87068	0.972141	1
Plasma_Protein	AKR1A1	1	45550543	45570049	0.35096	rs139771167	2.821	rs2229540	0.231912	-40.95	-1.271	44	44	enet	0.27	0	1.23921	0.21527	0.746045	1
Plasma_Protein	CRP	1	159712289	159714589	0.06734	rs72698576	2.535	rs1205	0.035104	-16.03	0.868	33	33	enet	0.054	1.3e-89	-0.58228	0.56038	0.897545	1
Plasma_Protein	FCRL3	1	157674321	157700769	0.13951	rs6681271	-0.743	rs2210913	0.244047	42.15	-0.67	9	9	enet	0.25	0	-0.62542	0.53169	0.896583	1
Plasma_Protein	SELL	1	169690665	169711702	0.29375	rs12408179	-2.796	rs4987353	0.15141	-33.09	2.188	59	59	enet	0.24	0	-1.0379	0.29931	0.812261	1
Plasma_Protein	DPT	1	168695468	168729206	0.16545	rs72706922	-2.567	rs1018454	0.094866	26.21	-1.232	145	145	enet	0.17	2e-290	-1.20358	0.22875	0.764214	1
Plasma_Protein	PRDX6	1	173477330	173488815	0.04475	rs75302560	-1.956	rs33951697	0.080973	24.41	1.01	42	42	enet	0.096	1.1e-160	1.46074	0.14409	0.698095	1
Plasma_Protein	CD55	1	207321532	207386804	0.10311	rs28739014	3.2	rs61822669	0.242583	-41.91	0.317	69	69	enet	0.25	0	-0.83902	0.40146	0.854372	1
Plasma_Protein	EPHA10	1	37713880	37765133	0.01803	rs12074120	2.965	rs12074120	0.007094	8.42	2.965	36	36	enet	0.013	7.9e-23	2.60161	0.00928	0.344258	1
Plasma_Protein	IL23R	1	67138907	67259979	0.01561	rs200574435	1.187	rs2064691	0.003039	-6.3	0.433	28	28	enet	0.0063	1.1e-11	-0.16212	0.87122	0.972249	1
Plasma_Protein	SLAMF6	1	160485030	160523262	0.05924	rs78059895	1.468	rs1041067	0.04515	-18.26	-0.329	24	24	enet	0.047	4.4e-78	0.34571	0.72956	0.941983	1
Plasma_Protein	PCSK9	1	55039447	55064852	0.07777	rs113408631	2.204	rs11591147	0.029813	-15.19	-0.764	45	45	enet	0.043	1.7e-70	0.42433	0.67132	0.930804	1
Plasma_Protein	PPIE	1	39692182	39763914	0.14274	rs79391246	-1.447	rs1046988	0.156342	-33.86	-0.409	41	41	enet	0.19	0	0.10925	0.91301	0.984637	1
Plasma_Protein	SHC1	1	154962298	154974395	0.0128	rs10458626	-2.315	rs114870819	0.003387	-5.81	-1.026	28	28	enet	0.0057	9.8e-11	1.15098	0.24974	0.779844	1
Plasma_Protein	LEPR	1	65420652	65641559	0.16764	rs75967631	-3.124	rs2376018	0.453002	-57.2	-0.409	63	63	enet	0.47	0	0.26024	0.79468	0.950492	1
Plasma_Protein	GREM2	1	240489573	240612155	0.0088	rs113689873	2.326	rs116135446	0.004148	5.7	0.652	31	1	top1	0.0041	2.6e-08	0.652	0.5144	0.895389	1
Plasma_Protein	NTNG1	1	107140007	107483458	0.18785	rs6583010	-2.43	rs76374975	0.148021	32.75	0.597	32	32	enet	0.16	2.7e-280	0.27472	0.78353	0.950492	1
Plasma_Protein	F13B	1	197038741	197067260	0.11947	rs12120143	-3.22	rs1332668	0.134794	-31.4	-1.36	64	64	enet	0.19	0	1.31063	0.18998	0.733835	1
Plasma_Protein	FCRL1	1	157794403	157820120	0.10271	rs7523341	-1.905	rs4971154	0.097931	-26.65	1.47	68	68	enet	0.11	5.6e-177	-1.70374	0.08843	0.63428	1
Plasma_Protein	ACP6	1	147629652	147670524	0.60487	rs143363112	1.419	rs12119079	0.344117	49.85	-0.049	51	51	enet	0.51	0	-0.00295	0.99765	0.999739	1
Plasma_Protein	FCRL6	1	159800511	159816257	0.06692	rs55997732	2.429	rs55742616	0.064784	-22.53	1.603	55	55	enet	0.079	1.9e-131	-1.57806	0.11455	0.661735	1
Plasma_Protein	IGSF8	1	160091340	160098943	0.03447	rs147615792	2.03	rs12408242	0.029769	14.86	0.539	21	21	enet	0.033	6.5e-55	0.57255	0.56695	0.901337	1
Plasma_Protein	NEGR1	1	71395943	72282539	0.03839	rs12021677	-1.957	rs78738825	0.002435	-6.99	-0.57	40	40	enet	0.014	2e-24	1.59082	0.11165	0.657495	1
Plasma_Protein	H6PD	1	9234774	9271337	0.18832	rs34603401	-1.645	rs34603401	0.134829	31.22	-1.645	48	48	enet	0.23	0	-0.47852	0.63228	0.921493	1
Plasma_Protein	NPPB	1	11857464	11858945	0.02233	rs3737967	1.828	rs198379	0.019713	12.05	0.044	17	17	enet	0.022	1.2e-37	0.70701	0.47956	0.885905	1
Plasma_Protein	EPHB2	1	22710839	22921500	0.16334	rs609125	2.589	rs2043970	0.1051	-27.7	-1.331	54	54	enet	0.12	4.3e-199	1.90791	0.0564	0.576533	1
Plasma_Protein	PTPRU	1	29236516	29326813	0.07696	rs1002017	-3.822	rs2179795	0.025725	-13.79	0.439	172	172	enet	0.048	8.2e-79	-1.31555	0.18833	0.733835	1
Plasma_Protein	GPX7	1	52602371	52609051	0.13251	rs835036	2.342	rs6669154	0.140748	-31.93	0.075	16	16	enet	0.17	1.5e-285	-0.75914	0.44777	0.866815	1
Plasma_Protein	TNFRSF1B	1	12166991	12209228	0.11292	rs5746065	2.291	rs519064	0.081082	-25.36	-0.165	58	58	enet	0.14	3.4e-232	0.30664	0.75911	0.94815	1
Plasma_Protein	HDGF	1	156742109	156766925	0.125	rs114566819	2.695	rs4399146	0.170426	-35.21	1.772	20	1	top1	0.17	3.7e-295	-1.772	0.07639	0.620919	1
Plasma_Protein	FCRL4	1	157573747	157598085	0.40223	rs76007671	-1.537	rs11582663	0.265008	-43.74	1.261	61	61	enet	0.3	0	-1.34145	0.17977	0.725447	1
Plasma_Protein	MAN1A2	1	117367449	117528872	0.12882	rs2806876	2.439	rs3767794	0.066712	-22.33	1.59	83	83	enet	0.15	2.2e-250	-1.2839	0.19918	0.739413	1
Plasma_Protein	ANGPTL1	1	178849535	178871077	0.00505	rs16853647	2.845	rs12757429	0.000927	4.59	0.297	22	22	enet	0.0015	0.00056	0.8679	0.38545	0.850801	1
Plasma_Protein	PGM1	1	63593411	63660245	0.04015	rs2269252	2.588	rs1126728	0.018795	11.76	2.28	26	26	enet	0.03	1.2e-50	1.2625	0.20677	0.739413	1
Plasma_Protein	PPT1	1	40071461	40097727	0.15776	rs149823112	-1.916	rs7533094	0.120284	-29.47	-0.581	42	42	enet	0.16	1.1e-280	0.14575	0.88412	0.975536	1
Plasma_Protein	C4BPA	1	207104233	207144972	0.18213	rs311318	2.097	rs11120218	0.144257	32.52	0.736	42	42	enet	0.16	6.7e-279	0.82774	0.40782	0.854372	1
Plasma_Protein	LAMC2	1	183186238	183245127	0.36136	rs115235705	2.575	rs2276543	0.217446	39.62	1.116	65	65	enet	0.24	0	1.41499	0.15707	0.706352	1
Plasma_Protein	B4GALT2	1	43978943	43991170	0.12315	rs144115543	-3.002	rs2231280	0.092413	-26	0.472	52	52	enet	0.11	5.1e-189	-0.01717	0.9863	0.998016	1
Plasma_Protein	GSTM3	1	109733932	109741038	0.25185	rs142746289	-2.8	rs1292096	0.090345	-26.18	1.12	122	122	enet	0.23	0	-0.77918	0.43587	0.856897	1
Plasma_Protein	CMPK1	1	47333797	47378839	0.09957	rs11211570	2.213	rs35687416	0.037198	-16.43	1.013	56	56	enet	0.05	2.4e-82	-0.88359	0.37692	0.848306	1
Plasma_Protein	CR1	1	207496147	207641765	0.37694	rs1009897	-3.62	rs679515	0.122166	-29.86	-1.89	195	195	enet	0.22	0	0.66538	0.50581	0.892797	1
Plasma_Protein	FCGR3B	1	161623196	161631963	0.1409	rs11588796	3.049	rs2099684	0.092414	25.94	-0.179	74	74	enet	0.11	2e-186	-0.42355	0.67189	0.930804	1
Plasma_Protein	SELP	1	169588849	169630193	0.38492	rs73026213	1.311	rs6136	0.083154	-24.53	-0.327	46	46	enet	0.12	3.2e-209	0.26157	0.79365	0.950492	1
Plasma_Protein	NFASC	1	204828651	205022822	0.20029	rs72755833	2.914	rs6663324	0.135165	31.3	-0.541	96	96	enet	0.18	0	-0.55422	0.57943	0.902042	1
Plasma_Protein	GNRH2	20	3043622	3045747	0.00824	rs6051418	2.23	rs6138990	0.00587	-6.9	0.048	28	1	top1	0.0059	4.3e-11	-0.048	0.961716	0.991308	1
Plasma_Protein	WFDC2	20	45469753	45481532	0.01813	rs74174963	1.98	rs6032258	0.00177	-5.92	-0.029	22	22	enet	0.0094	9.4e-17	1.3606	0.173642	0.720896	1
Plasma_Protein	MAPRE1	20	32819954	32850405	0.08939	rs55731315	-2.18	rs414049	0.1209	-29.65	0.578	33	33	enet	0.14	6.2e-245	-0.1409	0.887969	0.975536	1
Plasma_Protein	FLRT3	20	14322985	14337614	0.38179	rs4813165	3.18	rs1932953	0.29222	46.01	1.518	101	101	enet	0.43	0	2.2312	0.02567	0.44728	1
Plasma_Protein	TCEA2	20	64049836	64072347	0.00694	rs35388986	2.62	rs6062345	0.00305	-4.98	-1.657	31	1	top1	0.0031	1.6e-06	1.657	0.097519	0.647675	1
Plasma_Protein	CST4	20	23685640	23689040	0.05589	rs9789823	-1.96	rs35957367	0.03774	-16.68	0.392	24	24	enet	0.055	1.3e-90	-1.1809	0.237653	0.764214	1
Plasma_Protein	YWHAB	20	44885702	44908532	0.19836	rs117435423	-2.93	rs6031848	0.33489	-49.27	-0.384	40	40	enet	0.34	0	0.5062	0.612689	0.913456	1
Plasma_Protein	PLTP	20	45898621	45912155	0.18239	rs435306	-3.46	rs111602331	0.1662	-34.9	1.081	62	62	enet	0.2	0	-0.592	0.553824	0.896583	1
Plasma_Protein	ATRN	20	3471018	3651118	0.25852	rs145194579	2.93	rs118065662	0.09305	-25.96	0.642	72	72	enet	0.17	2.6e-291	-0.9279	0.35348	0.834867	1
Plasma_Protein	ITPA	20	3208868	3223870	0.42374	rs62205655	2.3	rs67002563	0.25105	-42.68	0.013	88	88	enet	0.44	0	-0.981	0.326597	0.81911	1
Plasma_Protein	DTD1	20	18587942	18766644	0.10457	rs62218283	3.57	rs6081231	0.27944	-44.91	2.592	36	36	enet	0.29	0	-2.5823	0.009813	0.352655	1
Plasma_Protein	MMP9	20	46008908	46016561	0.04773	rs13969	-3.61	rs8113877	0.03525	-16.43	-3.6	17	17	enet	0.043	2.5e-70	3.5426	0.000396	0.103756	0.9108
Plasma_Protein	CST3	20	23626706	23638473	0.12217	rs2208284	-3.62	rs734801	0.12698	-30.47	-0.794	61	61	enet	0.16	8.5e-280	0.6874	0.491843	0.891251	1
Plasma_Protein	CTSA	20	45890144	45898820	0.02072	rs75835648	-2.07	rs6032570	0.02682	-14.08	-1.556	14	1	top1	0.027	9.1e-45	1.556	0.119708	0.673175	1
Plasma_Protein	CST7	20	24949269	24959928	0.26813	rs187746195	2.95	rs4462848	0.10873	28.18	-0.086	177	177	enet	0.18	5.6e-306	0.2243	0.822531	0.960241	1
Plasma_Protein	CST5	20	23875934	23879748	0.17152	rs1797042	-1.2	rs4642010	0.1559	33.82	-0.153	33	33	enet	0.2	0	-0.5017	0.615866	0.913968	1
Plasma_Protein	NSFL1C	20	1442162	1473842	0.02617	rs6111418	-1.83	rs6135033	0.00565	-8.11	-1.005	45	45	enet	0.018	3.3e-30	0.1024	0.918414	0.984753	1
Plasma_Protein	SLPI	20	45252239	45254564	0.05901	rs116865451	-1.91	rs2143943	0.02612	13.86	0.727	67	67	enet	0.042	6.7e-69	-0.5313	0.595239	0.906655	1
Plasma_Protein	PLCG1	20	41136960	41196801	0.01471	rs57977850	2.4	rs753381	0.01234	9.58	0.225	22	1	top1	0.012	1.8e-21	0.225	0.821979	0.960241	1
Plasma_Protein	TNFRSF6B	20	63696652	63698684	0.01166	rs150629571	-1.55	rs8957	0.0076	-8.52	0.157	19	19	enet	0.0093	1.3e-16	0.2456	0.805962	0.954631	1
Plasma_Protein	JAG1	20	10637684	10673999	0.02077	rs4813952	-3.2	rs1051412	0.00204	5.94	-0.629	55	55	enet	0.0062	1.2e-11	1.3418	0.179662	0.725447	1
Plasma_Protein	CPNE1	20	35626031	35664956	0.45139	rs6119625	-2.08	rs113522583	0.32725	-48.64	-1.276	56	56	enet	0.43	0	0.9908	0.321792	0.816879	1
Plasma_Protein	SIRPA	20	1894167	1940592	0.29325	rs6136376	2.72	rs6136376	0.52035	-61.3	2.72	83	83	enet	0.52	0	-2.6022	0.009264	0.344258	1
Plasma_Protein	ASIP	20	34194569	34269344	0.11592	rs117763311	3.27	rs6059655	0.12932	-30.56	0.772	28	28	enet	0.13	2.5e-224	-1.0406	0.298076	0.812261	1
Plasma_Protein	CBLN4	20	55997357	56005519	0.08407	rs141197393	-2.92	rs4811612	0.02504	13.49	0.799	100	100	enet	0.084	2.3e-140	-0.8679	0.385433	0.850801	1
Plasma_Protein	CPXM1	20	2794074	2800627	0.42183	rs571118066	2.2	rs11697820	0.24952	42.44	0.977	106	106	enet	0.37	0	1.1806	0.237747	0.764214	1
Plasma_Protein	WISP2	20	44714844	44728509	0.16366	rs112053257	-3.31	rs6130671	0.05429	20.53	1.397	69	69	enet	0.13	4.7e-213	2.8909	0.003841	0.255817	1
Plasma_Protein	WFDC5	20	45109452	45115172	0.01271	rs6031713	-2.66	rs6124684	0.00541	-7.46	-1.461	31	1	top1	0.0054	2.4e-10	1.461	0.144015	0.698095	1
Plasma_Protein	MATN4	20	45293445	45308529	0.11201	rs77098668	2.88	rs11906694	0.04777	-18.68	-0.451	77	77	enet	0.081	1.9e-135	0.0202	0.983884	0.998016	1
Plasma_Protein	SPINT3	20	45512461	45515622	0.05429	rs34244905	-4.14	rs6032259	0.08124	24.24	-1.827	49	49	enet	0.083	2.3e-138	-1.4826	0.138191	0.697768	1
Plasma_Protein	RSPO4	20	958452	1002311	0.03945	rs77353889	-2.03	rs6039500	0.00748	-9.42	-0.074	52	52	enet	0.032	2.4e-53	0.1359	0.891871	0.975536	1
Plasma_Protein	SIRPG	20	1629152	1657779	0.08415	rs1061179	2.08	rs6043409	0.1075	27.94	0.726	36	36	enet	0.11	7.7e-183	0.6624	0.50773	0.892797	1
Plasma_Protein	PDXK	21	43719094	43762307	0.04227	rs74925444	-2.776	rs79343092	0.012837	-10.26	-2.5211	38	38	enet	0.025	2.9e-41	1.7535	0.07952	0.622169	1
Plasma_Protein	CBR1	21	36069941	36073166	0.1332	rs11088337	2.085	rs16993864	0.087832	-25.28	-0.0795	27	27	enet	0.097	1.2e-162	0.2063	0.83659	0.963111	1
Plasma_Protein	CBR3	21	36135079	36146562	0.24614	rs11088339	3.504	rs60376898	0.333698	-49.27	3.437	80	80	enet	0.36	0	-3.3108	0.00093	0.167287	1
Plasma_Protein	COL6A1	21	45981769	46005050	0.43074	rs117250045	2.453	rs1053312	0.50648	-60.45	0.485	59	59	enet	0.52	0	-0.3338	0.73855	0.941983	1
Plasma_Protein	MX1	21	41420304	41459214	0.08861	rs459498	0.805	rs459498	0.086875	-25.28	0.805	26	26	enet	0.11	3.2e-189	-0.2793	0.78004	0.950492	1
Plasma_Protein	HSPA13	21	14371115	14383484	0.03007	rs143825824	1.241	rs2822638	0.024912	-13.46	0.521	22	1	top1	0.025	1.1e-41	-0.521	0.60237	0.910996	1
Plasma_Protein	IL10RB	21	33266367	33310187	0.04803	rs2834165	-2.694	rs2515717	0.024056	13.41	-1.327	26	26	enet	0.043	3.6e-71	-0.4214	0.67345	0.930804	1
Plasma_Protein	JAM2	21	25639258	25717562	0.00482	rs148937342	1.008	rs8128619	0.000553	-4.39	-0.657	10	10	enet	0.00066	0.017	0.2861	0.7748	0.950492	1
Plasma_Protein	ADAMTS5	21	26917922	26967088	0.26747	rs6516745	2.689	rs2830585	0.222933	-40.11	-1.063	75	75	enet	0.26	0	1.7228	0.08492	0.632091	1
Plasma_Protein	APP	21	25880550	26171128	0.02554	rs117910015	2.808	rs2830076	0.012338	-9.78	0.073	41	41	enet	0.02	2.7e-33	-0.17	0.86502	0.970302	1
Plasma_Protein	ICOSLG	21	44217014	44240966	0.05841	rs113136073	2.229	rs2838537	0.011899	-9.33	-0.308	61	61	enet	0.025	2.9e-42	-1.1203	0.26261	0.780366	1
Plasma_Protein	FAM3B	21	41304212	41357727	0.0837	rs8129297	-1.14	rs57529409	0.046716	-18.44	-0.162	30	30	enet	0.076	5e-127	-0.0765	0.93899	0.990223	1
Plasma_Protein	NCAM2	21	20998409	21543329	0.33716	rs2251490	3.246	rs2826851	0.125932	30.17	-1.363	107	107	enet	0.24	0	-0.3344	0.7381	0.941983	1
Plasma_Protein	DSCAM	21	40010999	40847158	0.02951	rs75755693	-2.381	rs78111814	0.01973	12.11	0.205	39	39	enet	0.024	3.6e-40	0.5138	0.6074	0.913094	1
Plasma_Protein	FAM3B	21	41304212	41357727	0.28299	rs55901499	2.954	rs57529409	0.120968	-29.65	-0.162	81	81	enet	0.27	0	-0.4794	0.63165	0.921493	1
Plasma_Protein	IFNAR1	21	33324429	33359864	0.23752	rs13046933	3.299	rs2211687	0.229946	-40.79	1.411	126	126	enet	0.26	0	-1.0063	0.31426	0.812261	1
Plasma_Protein	TFF1	21	42362282	42366535	0.07851	rs184432	-1.728	rs3761376	0.048634	-18.77	1.123	27	27	enet	0.054	1.5e-88	-1.2745	0.20248	0.739413	1
Plasma_Protein	CSF2RB	22	36913628	36940439	0.30225	rs2239749	3.11	rs2239749	0.23784	-41.44	3.107	6	6	enet	0.24	0	-3.045	0.00233	0.229042	1
Plasma_Protein	TYMP	22	50525752	50530032	0.06284	rs134974	-3.93	rs131805	0.054221	19.84	-1.407	20	20	enet	0.062	5.2e-103	-2.3559	0.01848	0.428291	1
Plasma_Protein	APOL1	22	36253071	36267530	0.12808	rs2267360	2.08	rs10854688	0.079285	24.09	-0.626	39	39	enet	0.11	2e-177	0.0225	0.98208	0.998016	1
Plasma_Protein	APOBEC3G	22	39077067	39087743	0.04851	rs9610989	-1.66	rs17537581	0.01738	-12.11	-0.19	33	33	enet	0.035	2e-57	-0.6422	0.52075	0.895389	1
Plasma_Protein	CCDC134	22	41800679	41826299	0.08159	rs13055841	3.01	rs11090057	0.067527	22.34	0.988	39	39	enet	0.088	2.1e-146	0.5574	0.57728	0.902042	1
Plasma_Protein	SELM	22	31104772	31120069	0.01364	rs9609200	-2.23	rs117551362	0.005722	7.46	0.164	12	12	enet	0.0069	9.7e-13	0.6633	0.50714	0.892797	1
Plasma_Protein	TCN2	22	30607003	30627271	0.21524	rs17728581	3.14	rs4820885	0.395841	-53.47	-0.098	46	46	enet	0.4	0	0.1104	0.91205	0.984637	1
Plasma_Protein	CRYBB1	22	26599278	26618027	0.0224	rs5761627	1.76	rs5761621	0.017021	-11.19	1.591	32	32	enet	0.019	6.5e-32	-1.4316	0.15225	0.7038	1
Plasma_Protein	TIMP3	22	32801701	32863043	0.14975	rs5994598	-2.41	rs5749506	0.183906	-36.52	0.597	89	89	enet	0.22	0	-0.8186	0.41303	0.854372	1
Plasma_Protein	LGALS2	22	37570248	37582616	0.04509	rs12710562	-1.27	rs2235338	0.039335	-17.41	-0.616	31	31	enet	0.047	5.6e-77	0.2332	0.81561	0.95838	1
Plasma_Protein	MAPK12	22	50245450	50261716	0.03278	rs9617126	-3.92	rs2272855	0.019693	-12.03	-2.251	34	34	enet	0.023	7.7e-39	3.0736	0.00212	0.225818	1
Plasma_Protein	ADSL	22	40346500	40390463	0.00509	rs78875171	2.45	rs8192455	0.003462	5.24	0.993	7	1	top1	0.0035	3.4e-07	0.993	0.32071	0.816704	1
Plasma_Protein	TCN2	22	30607003	30627271	0.35088	rs118155294	2.6	rs12169610	0.140474	-32.72	-1.594	103	103	enet	0.35	0	1.4874	0.13691	0.697768	1
Plasma_Protein	MFNG	22	37469063	37486393	0.01324	rs8192548	-3.17	rs8192548	0.014946	-11.19	-3.175	5	5	enet	0.015	2.3e-26	3.2086	0.00133	0.179941	1
Plasma_Protein	FAM19A5	22	48489553	48850912	0.01148	rs5768649	3.55	rs5768649	0.003519	-6.13	3.547	35	35	enet	0.0049	1.4e-09	-2.5352	0.01124	0.369314	1
Plasma_Protein	CHKB	22	50578959	50601455	0.04019	rs140522	-2.95	rs5770922	0.021299	-12.59	0.158	31	31	enet	0.028	2.1e-47	-0.6072	0.54373	0.896583	1
Plasma_Protein	LARGE	22	33162226	33922841	0.00687	rs9609844	-3.11	rs79336623	0.000442	-4.31	-0.421	18	1	top1	0.00044	0.041	0.421	0.67376	0.930804	1
Plasma_Protein	TPST2	22	26521996	26596717	0.0599	rs1076661	-1.95	rs4275	0.035288	16.28	0.975	36	36	enet	0.057	6.5e-94	1.0171	0.3091	0.812261	1
Plasma_Protein	MIF	22	23894383	23895227	0.03609	rs5759868	1.68	rs5751764	0.033864	-15.85	-0.67	45	45	enet	0.039	6.8e-64	0.8045	0.42109	0.854372	1
Plasma_Protein	A4GALT	22	42692121	42721298	0.07814	rs5759103	-2.21	rs8138197	0.068362	-22.28	0.791	45	45	enet	0.072	2.5e-119	-0.6529	0.51381	0.895389	1
Plasma_Protein	SCARF2	22	20424584	20437826	0.07788	rs148640315	2.32	rs5763025	0.04358	17.87	-0.246	38	38	enet	0.064	3.6e-105	-0.1918	0.84787	0.965658	1
Plasma_Protein	SCUBE1	22	43197280	43343372	0.057	rs5759238	-3.48	rs13053545	0.018905	11.84	2.407	42	42	enet	0.04	8.7e-67	1.9803	0.04767	0.543119	1
Plasma_Protein	IL2RB	22	37125843	37175054	0.01127	rs16998038	1.6	rs228953	0.0109	9.05	0.125	7	1	top1	0.011	3.7e-19	0.125	0.90052	0.979348	1
Plasma_Protein	SHANK3	22	50674415	50733298	0.10139	rs117641416	-2.16	rs6009946	0.057754	21.45	-1.099	23	23	enet	0.094	1.3e-156	-1.4699	0.14158	0.698095	1
Plasma_Protein	STAT1	2	190908460	191020960	0.00692	rs6731208	2.86	rs115936535	0.00404	5.6	0.155	34	34	enet	0.0054	2.3e-10	-0.6692	0.5034	0.891493	1
Plasma_Protein	PLA2R1	2	159932006	160062615	0.39731	rs77454880	4.559	rs3749117	0.28529	-45.38	-0.838	164	164	enet	0.38	0	1.187	0.2352	0.764214	1
Plasma_Protein	FABP1	2	88122982	88128062	0.04666	rs79992736	-2.2	rs1545223	0.03639	-16.35	0.863	6	6	enet	0.037	1.2e-60	-0.9327	0.351	0.833988	1
Plasma_Protein	FKBP1B	2	24049701	24063681	0.08553	rs12471864	2.16	rs72781698	0.131	-30.88	-0.856	45	45	enet	0.17	2.9e-290	0.3461	0.7293	0.941983	1
Plasma_Protein	AGFG1	2	227472152	227561214	0.0534	rs78969151	-2.166	rs11679534	0.078	-23.79	-0.056	21	1	top1	0.078	1.4e-129	0.056	0.9553	0.991308	1
Plasma_Protein	RPIA	2	88691673	88750929	0.02369	rs77249318	-2.69	rs1809526	0.01607	10.99	-1.32	62	62	enet	0.032	5.8e-53	-1.5385	0.1239	0.68673	1
Plasma_Protein	HIBCH	2	190189735	190344193	0.14081	rs72915455	-2.39	rs291466	0.33602	49.24	0.156	28	28	enet	0.34	0	0.2142	0.8304	0.960241	1
Plasma_Protein	GCA	2	162318840	162371595	0.18396	rs1032411	0.973	rs17783344	0.07736	-23.73	0.216	3	1	top1	0.077	1.7e-128	-0.216	0.829	0.960241	1
Plasma_Protein	OLA1	2	174072447	174248599	0.06251	rs56101059	3.13	rs10930634	0.15802	33.8	-1.149	30	1	top1	0.16	6.8e-272	-1.149	0.2506	0.779844	1
Plasma_Protein	ACYP2	2	53970838	54305300	0.07676	rs143112696	-3.558	rs11125524	0.07991	24.06	-0.143	58	58	enet	0.11	1.1e-190	0.8247	0.4095	0.854372	1
Plasma_Protein	REG1A	2	79120362	79123409	0.14192	rs17596298	2.681	rs11126696	0.03631	17.16	0.097	71	71	enet	0.092	3.2e-154	-0.2146	0.83	0.960241	1
Plasma_Protein	HK2	2	74834127	74893359	0.02091	rs6732614	2.016	rs641180	0.00797	-7.81	-0.058	23	23	enet	0.013	3.7e-23	1.783	0.0746	0.620919	1
Plasma_Protein	PXDN	2	1631887	1744852	0.03597	rs4927631	-1.438	rs10185594	0.0188	12.47	0.377	33	33	enet	0.032	2.7e-53	0.2026	0.8394	0.963111	1
Plasma_Protein	NCK2	2	105744912	105894274	0.04261	rs13003975	-2.648	rs933793	0.01297	-10.44	0.294	76	76	enet	0.036	1.3e-59	-1.468	0.1421	0.698095	1
Plasma_Protein	INHBB	2	120346136	120351803	0.1499	rs12613616	2.32	rs17050272	0.0946	26.19	2.118	27	27	enet	0.097	4.2e-162	2.1512	0.0315	0.465644	1
Plasma_Protein	DPY30	2	31867809	32039805	0.02561	rs72794684	1.96	rs62142076	0.01301	11.44	0.781	15	15	enet	0.022	5.9e-37	1.4591	0.1445	0.698095	1
Plasma_Protein	LANCL1	2	210431249	210477652	0.01492	rs139272730	1.109	rs17552879	0.00788	8.5	-0.277	22	22	enet	0.012	1.9e-20	-0.2857	0.7751	0.950492	1
Plasma_Protein	IL18R1	2	102311529	102398775	0.17246	rs115505899	-2.265	rs2001461	0.29131	-45.95	0.361	86	86	enet	0.34	0	-0.4448	0.6565	0.92598	1
Plasma_Protein	IL1R2	2	101991960	102028544	0.1431	rs78669144	2.411	rs2310170	0.12506	-30.2	-1.038	61	61	enet	0.14	6.5e-230	0.4941	0.6212	0.917047	1
Plasma_Protein	REG3A	2	79157003	79159753	0.06494	rs4571073	2.683	rs116652994	0.0252	13.55	-0.534	44	44	enet	0.05	3e-82	-0.8981	0.3692	0.845689	1
Plasma_Protein	REG3G	2	79025686	79028505	0.11633	rs76482893	2.771	rs375700	0.11249	28.7	0.477	71	71	enet	0.19	0	0.3936	0.6939	0.93186	1
Plasma_Protein	EPHA4	2	221418027	221574202	0.08233	rs34128606	-2.839	rs12995875	0.0321	-16.19	1.474	98	98	enet	0.089	3.6e-149	-0.2323	0.8163	0.95838	1
Plasma_Protein	LY75	2	159803355	159904756	0.50033	rs77454880	3.53	rs6755783	0.37231	50.01	-1.856	254	254	enet	0.5	0	-1.6121	0.1069	0.655653	1
Plasma_Protein	REG1B	2	79085023	79088019	0.12887	rs17596298	2.681	rs11126696	0.04986	19.02	0.097	69	69	enet	0.091	1.6e-151	-0.542	0.5878	0.905879	1
Plasma_Protein	DBI	2	119366921	119372560	0.11252	rs2244135	2.491	rs6714264	0.09618	-26.36	0.148	97	97	enet	0.14	5.2e-236	-0.1038	0.9173	0.984753	1
Plasma_Protein	UGT1A1	2	233760270	233773300	0.08281	rs11892658	1.969	rs887829	0.1573	-33.73	-1.59	40	40	enet	0.16	4.7e-284	1.7307	0.0835	0.632091	1
Plasma_Protein	UBE2F	2	237966827	238042782	0.00692	rs74001301	1.819	rs2326005	0.00678	7.17	0.49	7	1	top1	0.0068	1.5e-12	0.49	0.6241	0.918236	1
Plasma_Protein	CNRIP1	2	68284171	68320051	0.1793	rs12473811	2.388	rs7604489	0.17675	-36.15	0.266	66	66	enet	0.21	0	-0.4328	0.6651	0.927523	1
Plasma_Protein	HSPC159	2	64453969	64461381	0.05236	rs10496118	3.178	rs76392037	0.03681	16.34	0.945	43	43	enet	0.043	6.4e-71	1.9459	0.0517	0.555654	1
Plasma_Protein	IDH1	2	208236227	208266074	0.23408	rs186434133	2.618	rs7609093	0.07096	-24.11	0.89	56	56	enet	0.16	1.1e-268	-1.3352	0.1818	0.728467	1
Plasma_Protein	MATN3	2	19992052	20012668	0.44467	rs13016767	2.374	rs11694716	0.26216	-43.51	-1.534	130	130	enet	0.4	0	0.805	0.4208	0.854372	1
Plasma_Protein	PROC	2	127418427	127429242	0.01899	rs7583814	0.656	rs1799809	0.02803	14.42	0.223	19	19	enet	0.029	4.7e-48	0.2542	0.7994	0.951023	1
Plasma_Protein	IL1R1	2	102064544	102179874	0.05852	rs74664310	-2.193	rs2287047	0.02061	-12.7	-0.429	64	64	enet	0.038	2.7e-62	-1.3411	0.1799	0.725447	1
Plasma_Protein	IL1RL2	2	102187006	102240002	0.11542	rs11693697	1.779	rs3917265	0.05071	-19.78	-1.061	68	68	enet	0.1	9.6e-168	0.6634	0.5071	0.892797	1
Plasma_Protein	GNLY	2	85685175	85698852	0.27759	rs74657687	-3.87	rs12151742	0.2142	39.32	1.681	64	64	enet	0.25	0	1.6076	0.1079	0.656718	1
Plasma_Protein	FN1	2	215360440	215436073	0.04783	rs115580518	1.925	rs1250258	0.03423	15.95	0.804	32	32	enet	0.04	8e-66	0.8129	0.4163	0.854372	1
Plasma_Protein	NAGK	2	71064344	71079808	0.10759	rs72837607	-2.713	rs11680831	0.13562	-31.3	1.774	31	31	enet	0.15	1.5e-259	-2.1639	0.0305	0.465644	1
Plasma_Protein	IL1RL1	2	102311502	102352037	0.2909	rs13029918	1.208	rs950880	0.18544	-38.64	0.853	52	52	enet	0.3	0	-1.2286	0.2192	0.755862	1
Plasma_Protein	COLEC11	2	3594832	3644644	0.27691	rs4580409	-2.014	rs6542680	0.13044	-30.74	-0.85	82	82	enet	0.18	0	0.783	0.4336	0.856611	1
Plasma_Protein	KYNU	2	142877657	143055833	0.13064	rs12477146	2.497	rs112826713	0.22354	-40.22	2.43	49	49	enet	0.24	0	-2.5045	0.0123	0.38088	1
Plasma_Protein	CAPG	2	85394753	85418432	0.19469	rs12714137	-2.539	rs62623452	0.08108	-24.55	-0.594	60	60	enet	0.16	2.7e-283	0.0956	0.9239	0.984996	1
Plasma_Protein	TNFAIP6	2	151357592	151380046	0.14004	rs75219194	1.741	rs2278089	0.10379	-27.38	0.553	68	68	enet	0.19	0	-0.8768	0.3806	0.848306	1
Plasma_Protein	IL1RN	2	113107214	113134016	0.06809	rs55709272	-3.277	rs55709272	0.06665	-22.23	-3.277	81	81	enet	0.12	5.3e-196	2.1734	0.0297	0.465644	1
Plasma_Protein	HS6ST1	2	128236716	128318868	0.08381	rs77546173	2.697	rs4662790	0.03132	-15.63	-0.397	102	102	enet	0.056	3.6e-93	1.5936	0.111	0.657495	1
Plasma_Protein	BOLA3	2	74135400	74147912	0.01324	rs35232003	-1.937	rs1620482	0.00549	-6.74	1.488	41	1	top1	0.0055	1.8e-10	-1.488	0.1368	0.697768	1
Plasma_Protein	VIT	2	36696690	36814792	0.31473	rs17435052	3.013	rs1468810	0.13307	-31.06	-1.027	125	125	enet	0.24	0	-0.1374	0.8907	0.975536	1
Plasma_Protein	PCYOX1	2	70257386	70281185	0.36554	rs2074817	-1.906	rs2706762	0.23435	-41.16	0.031	29	29	enet	0.25	0	-0.4046	0.6857	0.930804	1
Plasma_Protein	ALPPL2	2	232406844	232410714	0.09587	rs57847034	-2.959	rs35458538	0.03538	16.05	-0.539	39	39	enet	0.063	6.3e-104	0.6471	0.5175	0.895389	1
Plasma_Protein	ADAM23	2	206443532	206621127	0.43345	rs34196153	3.126	rs1448903	0.1182	29.98	-0.76	105	105	enet	0.31	0	-0.412	0.6803	0.930804	1
Plasma_Protein	ALPP	2	232378724	232382889	0.1324	rs57847034	-2.959	rs35458538	0.05381	19.79	-0.539	47	47	enet	0.098	7.5e-164	0.5633	0.5732	0.902042	1
Plasma_Protein	QPCT	2	37342827	37373322	0.08585	rs139528381	-2.97	rs75573663	0.02828	-15.32	0.54	77	77	enet	0.066	2.9e-109	-0.1565	0.8757	0.972488	1
Plasma_Protein	PLEK	2	68365282	68397453	0.09985	rs113582532	-1.737	rs1867312	0.10884	28.06	-0.506	43	43	enet	0.13	2.1e-228	-0.5546	0.5792	0.902042	1
Plasma_Protein	UGT1A6	2	233691607	233773300	0.06156	rs887829	-1.59	rs1976391	0.0668	-22.11	-1.509	36	36	enet	0.083	7.3e-139	1.2826	0.1996	0.739413	1
Plasma_Protein	B3GNT2	2	62196115	62224731	0.04789	rs10197178	-1.929	rs34361686	0.0188	13.96	1.093	63	63	enet	0.05	2.8e-82	1.3991	0.1618	0.709714	1
Plasma_Protein	UXS1	2	106093303	106194339	0.04462	rs182192855	2.804	rs7591409	0.02601	-13.85	1.837	55	55	enet	0.032	1.3e-53	-1.8962	0.0579	0.576762	1
Plasma_Protein	DNAJC10	2	182716041	182794464	0.04711	rs288337	2.26	rs288299	0.02068	12.4	1.427	43	43	enet	0.034	8.8e-56	1.5893	0.112	0.657495	1
Plasma_Protein	EFEMP1	2	55865967	55924139	0.08315	rs12995908	1.63	rs3791679	0.0718	22.86	-0.86	32	32	enet	0.086	4.4e-143	-1.0557	0.2911	0.811288	1
Plasma_Protein	PKDCC	2	42048021	42058517	0.09942	rs80032219	3.104	rs13416595	0.04587	18.27	1	68	68	enet	0.068	1.5e-112	0.4853	0.6275	0.919268	1
Plasma_Protein	GPC1	2	240435663	240468076	0.11551	rs559116390	1.972	rs1042841	0.12234	29.74	-1.038	39	39	enet	0.13	1.5e-216	-1.2003	0.23	0.764214	1
Plasma_Protein	ERLEC1	2	53787044	53818819	0.03086	rs3850345	4.435	rs1127362	0.01643	-11.26	-2.236	18	18	enet	0.017	1.6e-28	2.4452	0.0145	0.399187	1
Plasma_Protein	LCT	2	135787850	135837184	0.34182	rs138080155	-2.089	rs191079	0.28149	-45.24	0.567	69	69	enet	0.32	0	-0.8776	0.3802	0.848306	1
Plasma_Protein	DNER	2	229357629	229714555	0.0661	rs208786	-3.641	rs7592697	0.02493	-13.93	-2.272	88	88	enet	0.061	6.3e-101	1.5249	0.1273	0.691583	1
Plasma_Protein	DUSP28	2	240560054	240565256	0.10071	rs142922644	-2.668	rs112548426	0.0449	-19.03	-1.413	103	103	enet	0.079	4.4e-131	1.1045	0.2694	0.791341	1
Plasma_Protein	ARHGAP25	2	68679601	68826833	0.13019	rs151240853	1.903	rs13413887	0.03423	15.91	-1.568	76	76	enet	0.081	1.7e-135	-1.2599	0.2077	0.739413	1
Plasma_Protein	ANXA4	2	69644425	69827112	0.04264	rs10211658	-2.374	rs2228203	0.07527	-23.57	-0.213	27	27	enet	0.077	2.6e-127	0.3705	0.711	0.939828	1
Plasma_Protein	PROK2	3	71771655	71785206	0.15971	rs73092567	1.46	rs7644362	0.170155	-35.06	-0.126	22	22	enet	0.19	0	0.4519	0.65133	0.92598	1
Plasma_Protein	FAM3D	3	58633946	58666834	0.06167	rs75517528	1.63	rs7433100	0.034179	16.12	-0.674	24	24	enet	0.043	2.3e-70	-0.1016	0.919048	0.984753	1
Plasma_Protein	FSTL1	3	120392293	120450993	0.04453	rs144291723	-1.76	rs916510	0.013192	-10.03	0.299	79	79	enet	0.022	3e-36	0.2317	0.816777	0.95838	1
Plasma_Protein	IL5RA	3	3066326	3126613	0.33323	rs78477743	3.04	rs77400868	0.060869	20.98	0.447	113	113	enet	0.2	0	0.2035	0.83875	0.963111	1
Plasma_Protein	IL1RAP	3	190514051	190659750	0.40068	rs9831803	1.48	rs7611887	0.422488	-55.26	-0.22	70	70	enet	0.49	0	-0.278	0.781039	0.950492	1
Plasma_Protein	RAB6B	3	133824235	133895882	0.12387	rs35045326	1.85	rs9813363	0.134698	-31.39	0.565	42	42	enet	0.15	4.3e-256	-0.3887	0.697527	0.93186	1
Plasma_Protein	KNG1	3	186717348	186744410	0.0813	rs4686809	-2.83	rs5030062	0.042984	17.81	1.781	72	72	enet	0.073	1.6e-120	0.6255	0.531675	0.896583	1
Plasma_Protein	CPB1	3	148791102	148860187	0.13459	rs115362338	1.67	rs13318853	0.059279	20.75	-0.634	43	43	enet	0.09	2.8e-150	-0.9465	0.343892	0.829823	1
Plasma_Protein	BCHE	3	165772904	165837462	0.04745	rs114736781	2.05	rs59062328	0.04488	-18.97	-0.345	57	57	enet	0.073	3.9e-121	1.3119	0.18957	0.733835	1
Plasma_Protein	BTD	3	15601341	15722311	0.35863	rs34885143	2.89	rs71627145	0.164021	-34.44	0.67	83	83	enet	0.26	0	-0.9649	0.334599	0.822023	1
[truncated: 1,704 more rows]

## Sheet: Table 3- spliceWAS
PANEL	ID	CHR	P0	P1	HSQ	BEST.GWAS.ID	BEST.GWAS.Z	EQTL.ID	EQTL.R2	EQTL.Z	EQTL.GWAS.Z	NSNP	NWGT	MODEL	MODELCV.R2	MODELCV.PV	TWAS.Z	TWAS.P	isoform	FDR_Q	Bon_p
[truncated: 7,708 more rows]

[truncated: 4 more sheets: Table 4- conditional analysis, Table 5- finemap, Table 6- gProfiler c-set, Table 7- gProfiler f-set]
